# Supplementary material for: VEGFD/VEGFR2 axis induces the dedifferentiation of high endothelial venules and impairs lymphocyte homing
Source: JCI Insight. 2025 Jul 22;10(14):e191041. doi: 10.1172/jci.insight.191041 (PMC12288975; doi:10.1172/jci.insight.191041)
Supplement: Supporting data values [file jciinsight-10-191041-s273.xlsx]

## Sheet: Figure 1
Figure 1A									Figure 1B				Figure 1C
	NLN	NMLN	MLN		NLN	NMLN	MLN		NLN	NMLN	MLN		NLN	NMLN	MLN
	75	102	145		65	76	67		285	196	106		270	190	137
	78	198	135		35	50	67		267	189	93		247	172	120
	85	154	156		55	85	75		237	169	85		287	189	109
	82	112	180		32	95	78		302	176	197		234	196	117
	79	124	112		31	82	82		198	156	101		141	207	107

## Sheet: Figure 2
Figure 2E
		VEGFR1				VEGFR2				VEGFR3
	Normal	1.0937	1.05393	0.982552	0.869823	1.59171	1.43592	1.10353	1.75482	0.883098	1.03754	0.83463	0.979033
	Dilated	0.884722	1.01419	1.14345	0.957641	1.9237	1.85674	1.64962	1.48447	0.985346	0.925326	0.84176	1.0473
Figure 2F
		Normal				Tumor
	VEGFA	14.8553	15.1088	17.4751	18.1089	21.2405	24.3908	20.0902	23.325
	VEGFC	31.8802	29.2371	32.8347	31.2684	44.4718	39.7117	37.5213	39.4792
	VEGFD	35.9925	32.5367	27.4252	37.4873	46.4243	48.3371	42.3255	37.0212
Figure 2G
	VEGFA						VEGFC						VEGFD
	TDLN	NDLN	ILN	NLN			TDLN	NDLN	ILN	NLN			TDLN	NDLN	ILN	NLN
	2.92132	1.76465	0.38711	0.215648			1.20036	0.694462	0.531093	0.58302			2.55186	0.839144	0.642602	0.904052
	2.53339	1.27406	0.962771	0.603899			0.891007	0.629571	0.504417	0.639961			3.05597	2.47795	1.57953	1.1052
	1.82065	0.559593	0.882314	0.198434			0.898313	0.938192	0.789548	0.622418			2.52415	1.74927	0.695227	0.99075
Figure 2H
	VEGFR1						VEGFR2						VEGFR3
	TDLN	NDLN	ILN	NLN			TDLN	NDLN	ILN	NLN			TDLN	NDLN	ILN	NLN
	1.18229	1.07209	1.51938	0.618702			2.62645	2.29333	1.23898	1.51512			1.19898	0.794754	0.820594	0.573688
	0.99975	0.712655	1.10804	1.59753			2.30875	2.01328	0.963306	0.894926			1.40102	0.774574	0.826465	1.0636
	1.73757	1.17932	1.18823	0.783767			2.78875	2.2381	0.465604	0.606141			0.830656	1.2092	0.968049	1.22297
							2.32772	1.31041	0.457225	1.10494			0.964217	1.53681	1.47571	1.13975
							2.4109	2.38458	0.59366	0.966608
							2.3909	0.769239	0.857415	1.73171
							2.09086	1.14477	0.485973	0.550644
							2.4509	1.67462	0.678689	0.62991

## Sheet: GO enrichment
	ONTOLOGY	ID	Description	GeneRatio	BgRatio	pvalue	p.adjust	qvalue	geneID	Count
GO:0006935	BP	GO:0006935	chemotaxis	104/1211	466/18888	4.18981e-30	4.58114e-27	3.1278e-27	EGR3/GAS6/FPR2/CXCL12/SLAMF8/CCR9/GPR18/FPR1/IL1B/MMP2/PTAFR/MTUS1/THBS1/VEGFC/FGF7/CCL11/CSF3R/SMOC2/CXADR/CXCL9/CXCL13/SEMA3G/CCL3/ELANE/CCL2/BMP4/CCL24/CCR2/PTN/SWAP70/SEMA3F/FLT1/CYP7B1/TREM1/ITGA1/TREM2/LGALS9/CCRL2/S100A9/CXCL10/S100A8/NRP1/SLIT3/STAP1/F7/DPEP1/GPR183/CCR1/CCL4/CCR6/GPNMB/CDH13/ANXA1/CCR5/ACKR3/C5AR1/IL12A/EPHA2/SEMA3B/CCR3/CCN3/CX3CL1/CXCL14/CXCL5/SEMA4F/TNFAIP6/C3AR1/PDGF…	104
GO:0042330	BP	GO:0042330	taxis	104/1211	468/18888	6.13205e-30	5.58732e-27	3.81478e-27	EGR3/GAS6/FPR2/CXCL12/SLAMF8/CCR9/GPR18/FPR1/IL1B/MMP2/PTAFR/MTUS1/THBS1/VEGFC/FGF7/CCL11/CSF3R/SMOC2/CXADR/CXCL9/CXCL13/SEMA3G/CCL3/ELANE/CCL2/BMP4/CCL24/CCR2/PTN/SWAP70/SEMA3F/FLT1/CYP7B1/TREM1/ITGA1/TREM2/LGALS9/CCRL2/S100A9/CXCL10/S100A8/NRP1/SLIT3/STAP1/F7/DPEP1/GPR183/CCR1/CCL4/CCR6/GPNMB/CDH13/ANXA1/CCR5/ACKR3/C5AR1/IL12A/EPHA2/SEMA3B/CCR3/CCN3/CX3CL1/CXCL14/CXCL5/SEMA4F/TNFAIP6/C3AR1/PDGF…	104
GO:0030198	BP	GO:0030198	extracellular matrix organization	97/1211	332/18888	1.7489e-38	5.60817e-35	3.82901e-35	MMP3/GAS6/ADAMTS5/DPT/MMP8/LOXL1/ANTXR1/MMP2/FBLN5/NPHS1/SMOC2/COL4A1/ADAMTS2/ELANE/FMOD/COL18A1/LUM/SCX/ADAMTS15/CTSK/PXDN/EFEMP2/COL5A2/FAP/MMP19/PTX3/COL1A2/MMP12/COL4A2/SMOC1/FBLN1/OLFML2B/BMP1/TNF/COL6A1/ADAMTS1/COL5A1/PHLDB2/MMP13/SFRP2/SH3PXD2B/ADAM15/PDPN/COL3A1/AEBP1/ADAMTS20/LCP1/COL1A1/PRDX4/LOXL2/COL16A1/TGFBR1/LOXL3/ADAMTS4/FKBP10/APLP1/SERPINH1/LRP1/MFAP4/EMILIN1/MATN2/CCN1/ENG/GREM…	97
GO:0043062	BP	GO:0043062	extracellular structure organization	97/1211	333/18888	2.32139e-38	5.60817e-35	3.82901e-35	MMP3/GAS6/ADAMTS5/DPT/MMP8/LOXL1/ANTXR1/MMP2/FBLN5/NPHS1/SMOC2/COL4A1/ADAMTS2/ELANE/FMOD/COL18A1/LUM/SCX/ADAMTS15/CTSK/PXDN/EFEMP2/COL5A2/FAP/MMP19/PTX3/COL1A2/MMP12/COL4A2/SMOC1/FBLN1/OLFML2B/BMP1/TNF/COL6A1/ADAMTS1/COL5A1/PHLDB2/MMP13/SFRP2/SH3PXD2B/ADAM15/PDPN/COL3A1/AEBP1/ADAMTS20/LCP1/COL1A1/PRDX4/LOXL2/COL16A1/TGFBR1/LOXL3/ADAMTS4/FKBP10/APLP1/SERPINH1/LRP1/MFAP4/EMILIN1/MATN2/CCN1/ENG/GREM…	97
GO:0045229	BP	GO:0045229	external encapsulating structure organization	97/1211	334/18888	3.07746e-38	5.60817e-35	3.82901e-35	MMP3/GAS6/ADAMTS5/DPT/MMP8/LOXL1/ANTXR1/MMP2/FBLN5/NPHS1/SMOC2/COL4A1/ADAMTS2/ELANE/FMOD/COL18A1/LUM/SCX/ADAMTS15/CTSK/PXDN/EFEMP2/COL5A2/FAP/MMP19/PTX3/COL1A2/MMP12/COL4A2/SMOC1/FBLN1/OLFML2B/BMP1/TNF/COL6A1/ADAMTS1/COL5A1/PHLDB2/MMP13/SFRP2/SH3PXD2B/ADAM15/PDPN/COL3A1/AEBP1/ADAMTS20/LCP1/COL1A1/PRDX4/LOXL2/COL16A1/TGFBR1/LOXL3/ADAMTS4/FKBP10/APLP1/SERPINH1/LRP1/MFAP4/EMILIN1/MATN2/CCN1/ENG/GREM…	97
GO:0050900	BP	GO:0050900	leukocyte migration	96/1211	396/18888	7.51095e-31	1.02656e-27	7.0089e-28	GAS6/FPR2/CXCL12/SLAMF8/SELP/GPR18/IL1B/MMP2/PTAFR/MTUS1/THBS1/VEGFC/CD177/CCL11/CSF3R/CXADR/CXCL9/CXCL13/CCL3/ELANE/CCL2/CCL24/CCR2/PTN/SWAP70/FLT1/CYP7B1/TREM1/ITGA1/TREM2/LGALS9/PLCB1/S100A9/CXCL10/S100A8/TNF/STAP1/F7/DPEP1/EPS8/GPR183/CCR1/CCL4/PRTN3/NLRP12/CCR6/ANXA1/JAM2/CHST4/YES1/CCR5/C5AR1/IL12A/CCN3/CX3CL1/CXCL5/TNFAIP6/C3AR1/EMILIN1/CD34/PDGFD/ST3GAL4/DUSP1/MADCAM1/GREM1/SLAMF1/EXT1/IL…	96
GO:0001503	BP	GO:0001503	ossification	89/1211	446/18888	2.76276e-22	1.25867e-19	8.59365e-20	FGF23/PTHLH/CEBPB/MMP2/VEGFC/SPP1/SFRP1/OSR1/CITED1/IGSF10/MGP/CCL3/BMP4/ALOX15/SCX/CTSK/MAPK11/CDH11/CHRDL1/COL5A2/PTN/GDPD2/COL1A2/SMOC1/FZD1/NAB1/BMP1/TNF/COL6A1/RRBP1/LTBP3/MMP13/SFRP2/CCR1/BPNT2/MRC2/WNT11/ITGA11/COL1A1/IFITM1/FHL2/THBS3/CEBPD/ISG15/EPHA2/BCOR/ID3/TNFAIP6/CCN2/EGFR/MSX2/CCN1/TEK/GREM1/EXT1/REST/MMP14/LOX/FOSL2/IL6ST/BMPR2/TNC/SMAD3/PBX1/FSTL3/ALPL/LTF/ADAMTS12/TWIST2/CDK6/ID…	89
GO:0001819	BP	GO:0001819	positive regulation of cytokine production	82/1211	500/18888	2.59272e-15	4.4295e-13	3.02427e-13	CLEC7A/MMP8/IFIH1/CD14/IL1B/CEBPB/PTAFR/CEBPG/XBP1/THBS1/IL7/LTB/PLA2R1/EIF2AK2/IRF7/CCL3/ELANE/PDE4D/LUM/IGHD/CCR2/IL12B/MAPK11/LILRA5/MMP12/OAS2/TYROBP/TREM2/LGALS9/OAS3/PLCB1/TLR8/EGR1/TNF/ADIPOQ/WNT11/NLRP12/TLR9/CD55/ANXA1/ISG15/C5AR1/PRG2/ROCK2/IL12A/MYB/ADORA2B/CX3CL1/TLR7/LTA/C3AR1/CD34/MEFV/RAB7B/DHX58/AFAP1L2/SLAMF1/CLEC4E/IL33/SPHK1/LBP/IL6ST/SERPINE1/SMAD3/AIRE/ITK/TWIST1/CARD9/KLRK1/…	82
GO:0060326	BP	GO:0060326	cell chemotaxis	81/1211	322/18888	2.4985e-27	1.95133e-24	1.33229e-24	EGR3/GAS6/FPR2/CXCL12/SLAMF8/CCR9/GPR18/IL1B/MMP2/MTUS1/THBS1/VEGFC/CCL11/CSF3R/SMOC2/CXADR/CXCL9/CXCL13/CCL3/CCL2/CCL24/CCR2/PTN/SWAP70/FLT1/CYP7B1/TREM1/ITGA1/LGALS9/CCRL2/S100A9/CXCL10/S100A8/NRP1/STAP1/F7/DPEP1/GPR183/CCR1/CCL4/CCR6/ANXA1/CCR5/ACKR3/C5AR1/IL12A/EPHA2/CCR3/CCN3/CX3CL1/CXCL14/CXCL5/TNFAIP6/C3AR1/PDGFD/DUSP1/GREM1/SLAMF1/PDGFRA/ACKR2/LBP/LOX/CNR2/SERPINE1/ITGA9/VEGFD/CX3CR1/CMKL…	81
GO:0002237	BP	GO:0002237	response to molecule of bacterial origin	81/1211	369/18888	3.88985e-23	1.93326e-20	1.31994e-20	MMP3/MMP8/NR1D1/SELP/CD40/LOXL1/CD14/IL1B/CEBPB/PTAFR/XBP1/TRIB1/ACOD1/LITAF/CITED1/CXCL9/CXCL13/ELANE/CCL2/ACE/PTGFR/TIFAB/CD180/IL12B/PABPN1/AHR/SSC5D/CEBPE/TREM2/LGALS9/S100A9/CXCL10/S100A8/TNF/STAP1/COL6A1/GBP2/TLR9/CD55/HPGD/CCR5/C5AR1/MPO/C4B/GFI1/PCK1/IL12A/KCNJ8/FMO1/CX3CL1/CSF2RB/CXCL5/LTA/ASS1/LBP/FOSL2/CNR2/SERPINE1/ALPL/LTF/CAMP/MGST2/CX3CR1/CTSG/THBD/SIRPA/CARD9/KLRK1/NOS3/GATA1/S100…	81
GO:0031589	BP	GO:0031589	cell-substrate adhesion	78/1211	359/18888	5.02723e-22	2.11414e-19	1.44345e-19	GAS6/ITGAX/LIMCH1/SLK/ANTXR1/THBS1/FBLN5/EPDR1/SFRP1/SVEP1/ALOX15/OLFM4/EFEMP2/FN1/CDH11/MMP12/FBLN1/ITGA1/FBLN2/ITGB5/NRP1/PHLDB2/ITGAD/TACSTD2/BCL2L11/GCNT2/ADAM15/BCL6/PDPN/COL3A1/ITGA11/COL1A1/CDH13/COL16A1/THBS3/MERTK/STON1/ROCK2/CX3CL1/CCN2/EMILIN1/CD34/VWF/FZD4/CCN1/TEK/MADCAM1/GREM1/LIMS1/PARVB/MMP14/ATP1B2/SDC4/SERPINE1/ZYX/SMAD3/ACVRL1/ADAMTS12/ITGA5/FGG/ITGA9/CDK6/ADAMTS9/VCL/PARVA/COL…	78
GO:0042060	BP	GO:0042060	wound healing	78/1211	430/18888	3.91602e-17	1.07044e-14	7.30852e-15	F10/GAS6/CLEC7A/SELP/CD40/SERPING1/MYOF/XBP1/THBS1/ENTPD1/EMILIN2/SMOC2/SVEP1/ALOX15/FN1/FAP/LRG1/TIMP1/MMP12/FBLN1/SERPINA10/ITGB5/CLDN3/SLC7A11/TNF/COL5A1/PLAT/PHLDB2/F7/PDPN/COL3A1/ANXA1/TGFBR1/MERTK/FKBP10/TPM1/CX3CL1/EMILIN1/CD34/VWF/ST3GAL4/MSX2/CCN1/TFPI2/EXT1/PDGFRA/SERPINE2/MCAM/P2RX1/SDC4/IL6ST/SERPINE1/SMAD3/ACVRL1/WFDC1/REG3G/CLDN4/ITGA5/FGG/MYL9/TNFRSF12A/VCL/CTSG/THBD/AQP1/TMEFF2/NO…	78
GO:0032496	BP	GO:0032496	response to lipopolysaccharide	76/1211	348/18888	1.24627e-21	4.86669e-19	3.32277e-19	MMP3/MMP8/NR1D1/SELP/CD40/LOXL1/CD14/IL1B/CEBPB/PTAFR/XBP1/TRIB1/ACOD1/LITAF/CITED1/CXCL9/CXCL13/ELANE/CCL2/ACE/PTGFR/TIFAB/CD180/IL12B/PABPN1/CEBPE/TREM2/LGALS9/S100A9/CXCL10/S100A8/TNF/STAP1/COL6A1/GBP2/TLR9/CD55/HPGD/CCR5/MPO/GFI1/PCK1/IL12A/KCNJ8/FMO1/CX3CL1/CSF2RB/CXCL5/LTA/ASS1/LBP/FOSL2/CNR2/SERPINE1/ALPL/LTF/CAMP/MGST2/CX3CR1/CTSG/THBD/SIRPA/KLRK1/NOS3/GATA1/S100A14/HAVCR2/PTPN22/CLDN1/SL…	76
GO:0040013	BP	GO:0040013	negative regulation of locomotion	74/1211	431/18888	5.3661e-15	8.62837e-13	5.89108e-13	CXCL12/LIMCH1/SLAMF8/DCN/GPR18/OSBPL8/THBS1/TRIB1/EMILIN2/SFRP1/CXCL13/SEMA3G/ELANE/CCL2/BMP4/RHOB/CDH11/SEMA3F/PTPRG/TIMP1/FBLN1/PLCB1/CLDN3/NRP1/MCTP1/TNF/STAP1/ADIPOQ/PHLDB2/SFRP2/TACSTD2/DPEP1/ADAM15/BST2/COL3A1/WNT11/IFITM1/TGFBR1/STK26/LDLRAD4/TPM1/ZEB2/SEMA3B/LRP1/CCN3/SERPINF1/CX3CL1/SEMA4F/TNFAIP6/EMILIN1/DUSP1/ENG/GREM1/KLF4/PODN/IL33/MMRN2/ATP1B2/SERPINE1/CD300A/ACVRL1/SEMA6B/ADAMTS9/C…	74
GO:0002757	BP	GO:0002757	immune response-activating signaling pathway	74/1211	500/18888	1.13226e-11	8.84292e-10	6.03757e-10	FCMR/FPR2/CLEC7A/NR1D1/IFIH1/PRKCH/CD14/CR2/FPR1/CD79B/RNF125/ACOD1/IGHM/CD79A/CD300LF/EIF2AK2/IRF7/LAT2/TRGC1/PTPRS/BANK1/SLC15A3/PDE4D/IGHD/TYROBP/TREM2/OAS3/BTNL9/S100A9/TLR8/TRGC2/S100A8/TNF/EZR/STAP1/PRNP/IGKC/TREML4/GBP2/TLR9/YES1/C5AR1/GFI1/KCNJ8/MS4A1/TLR7/PRAM1/C3AR1/ALPK1/MEFV/RAB7B/DHX58/CLEC4E/KCNN4/IGLC1/TRBC1/LBP/FOSL2/CD300A/IGHG3/REG3G/LTF/SLA2/ITK/CMKLR1/COLEC12/CD8A/KLRK1/S100A1…	74
GO:1903131	BP	GO:1903131	mononuclear cell differentiation	73/1211	484/18888	6.26093e-12	5.52072e-10	3.76931e-10	EGR3/GAS6/TNFSF13B/SLAMF8/CCR9/GPR18/CR2/IL1B/CEBPB/CD79B/CEBPG/XBP1/IL7/SFRP1/CLEC4D/CD79A/IRF7/BMP4/CCR2/CTSK/IL12B/SYVN1/FGL2/TREM2/LGALS9/EGR1/LAG3/LGALS1/BCL6/GPR183/HHEX/SOCS3/PRTN3/TLR9/CCR6/PBRM1/ANXA1/MERTK/LOXL3/PCK1/MYB/MS4A1/ADGRG3/NFIL3/DCSTAMP/RAG1/SLAMF1/CLEC4E/PRDM1/RAG2/MMP14/FOSL2/PIR/MAFB/PBX1/LTBR/CDK6/AIRE/ITK/TMEM98/TNFSF8/CD8A/IL2RA/GATA1/SOX4/PTPN22/LEPR/FASN/RSAD2/BATF2/A…	73
GO:0045785	BP	GO:0045785	positive regulation of cell adhesion	73/1211	485/18888	6.92422e-12	5.9148e-10	4.03837e-10	EGR3/TNFSF13B/CXCL12/SELP/IL1B/PTAFR/XBP1/IL7/EMILIN2/SFRP1/CXCL13/IGFBP2/ELANE/CCL2/ALOX15/OLFM4/CCR2/IL12B/EFEMP2/FN1/FBLN2/LGALS9/NRP1/TNF/SFRP2/LGALS1/GCNT2/BCL6/PDPN/CD55/CDH13/PBRM1/COL16A1/ANXA1/CHST4/YES1/PCK1/IL12A/TPM1/CX3CL1/EMILIN1/RAG1/ST3GAL4/CCN1/TEK/FOXA1/SLAMF1/LIMS1/SDC4/IL6ST/SMAD3/FSTL3/ITGA5/FGG/CDK6/COL8A1/CTSG/SIRPA/LAMB1/KLRK1/ADGRG1/IL2RA/CCDC80/FERMT2/SOX4/LIMS2/HAVCR2/P…	73
GO:0043410	BP	GO:0043410	positive regulation of MAPK cascade	72/1211	475/18888	6.89802e-12	5.9148e-10	4.03837e-10	FGF23/GAS6/FPR2/CD40/XDH/IL1B/THBS1/CCL11/EIF2AK2/CCL3/BANK1/ELANE/CCL2/BMP4/ALOX15/CCL24/LILRA5/FLT1/ITGA1/RAMP3/TREM2/LGALS9/PLCB1/NRP1/TNF/CAVIN3/GCNT2/GPR183/CCR1/CCL4/GDF15/BCAR3/TLR9/GPNMB/TAOK1/LPAR3/PDGFC/ACKR3/C5AR1/ROCK2/CX3CL1/CCN2/EGFR/PDGFD/IGFBP4/TEK/IQGAP3/SLAMF1/PDGFRA/RELL1/SPHK1/DOK2/LTBR/FGG/PLA2G5/ACTA2/CCL7/CARD9/PDGFRB/CAV2/FERMT2/BMP2/ADRB3/HAVCR2/PTPN22/CCL22/CCL1/FZD10/IG…	72
GO:0002443	BP	GO:0002443	leukocyte mediated immunity	71/1211	469/18888	1.02991e-11	8.21669e-10	5.61e-10	FCMR/CLEC7A/CD40/SERPING1/CR2/IL1B/PTAFR/CEBPG/CD177/ARG1/IGHM/IL21R/SERPINB9/SVEP1/IRF7/LAT2/CCL3/ELANE/ACE/IGHD/CCR2/IL12B/SWAP70/C7/TREM1/AHR/TYROBP/TREM2/LGALS9/TLR8/TNF/STAP1/IGKC/LAG3/BCL6/BST2/TLR9/CCR6/KIF5B/CD55/SLAMF9/C4B/IL12A/ADORA2B/CSF2RB/PRAM1/LTA/SLAMF1/RAB44/C1QB/IGLC1/IGHV1-18/CD300A/IGHG3/IL2RB/SLA2/C1QA/AIRE/CFI/IGLL1/CX3CR1/CTSG/CARD9/C1QC/CD8A/KLRK1/GATA1/HAVCR2/PTGDS/RSAD2/…	71
GO:0050673	BP	GO:0050673	epithelial cell proliferation	71/1211	482/18888	3.73406e-11	2.58406e-09	1.76429e-09	FABP7/EGR3/CXCL12/NR1D1/XDH/CEBPB/XBP1/THBS1/VEGFC/FGF7/CCL11/SFRP1/OSR1/CCL2/BMP4/CCL24/IL12B/FAP/PTN/FLT1/LRG1/CYP7B1/MMP12/KLF9/NRP1/TNF/SFRP2/TACSTD2/HSPG2/CDH13/LOXL2/TGFBR1/C5AR1/IL12A/EPHA2/ZEB2/CCR3/CCN3/SERPINF1/EGFR/CD34/IGFBP4/TEK/IQGAP3/MMRN2/MMP14/VSTM4/BMPR2/SMAD3/ACVRL1/CDH3/REG3G/SPARC/CDK6/VEGFD/COL8A1/AREG/TWIST1/ERRFI1/SNAI2/LAMB1/CAV2/LIMS2/CLDN1/ALDH1A2/F3/CNMD/THBS4/NR2F2/RG…	71
GO:0022407	BP	GO:0022407	regulation of cell-cell adhesion	71/1211	496/18888	1.39687e-10	8.51926e-09	5.81658e-09	EGR3/TNFSF13B/CXCL12/SELP/IL1B/CEBPB/PTAFR/XBP1/IL7/ARG1/EMILIN2/CXCL13/IGFBP2/ELANE/CCL2/BMP4/CCR2/IL12B/FGL2/SWAP70/IL1RN/LGALS9/LRRC32/TNF/TARM1/ADIPOQ/PRNP/LAG3/LGALS1/GCNT2/BCL6/PDPN/GPNMB/CD55/PBRM1/ANXA1/LOXL3/CHST4/YES1/PCK1/IL12A/CX3CL1/EMILIN1/RAG1/ST3GAL4/FOXA1/SLAMF1/ASS1/KLF4/SERPINE2/RAG2/EPCAM/SDC4/IL6ST/CD300A/FSTL3/FGG/PLA2G5/CTSG/SIRPA/KLRK1/IL2RA/SOX4/BMP2/HAVCR2/PTPN22/PLAUR/R…	71
GO:0032102	BP	GO:0032102	negative regulation of response to external stimulus	70/1211	456/18888	7.4943e-12	6.24184e-10	4.26166e-10	FPR2/SLAMF8/NR1D1/GPR18/SERPING1/THBS1/ARG1/TRIB1/SPP1/ACOD1/DTX4/SERPINB9/CXCL13/SEMA3G/PTPRS/ELANE/CCL2/METRNL/IL12B/FGL2/FAP/SEMA3F/MMP12/AHR/TREM2/LGALS9/OAS3/CLDN3/NRP1/TNF/STAP1/HAMP/ADIPOQ/PLAT/PHLDB2/SOCS3/NLRP12/YES1/ISG15/SEMA3B/CCN3/SEMA4F/TNFAIP6/DUSP1/MEFV/DHX58/TEK/GREM1/PDGFRA/AOAH/KLF4/SERPINE2/IL33/SERPINE1/SMAD3/TNFRSF1A/SEMA6B/WFDC1/LTF/IL22RA2/FGG/PBK/THBD/SIRPA/KLRK1/IL2RA/NO…	70
GO:1901342	BP	GO:1901342	regulation of vasculature development	68/1211	362/18888	7.02515e-16	1.47717e-13	1.00855e-13	ITGAX/CXCL12/CD40/DCN/IL1B/ADM2/XBP1/THBS1/VEGFC/CCL11/THBS2/EMILIN2/SFRP1/SMOC2/CXCL13/RHOB/CCL24/CCR2/FLT1/LRG1/COL4A2/CXCL10/NRP1/TNF/ADAMTS1/SFRP2/HHEX/HSPG2/GPNMB/TGFBR1/C5AR1/ROCK2/EPHA2/CELA1/ADAM12/CCR3/SERPINF1/C3AR1/EMILIN1/CD34/ENG/TEK/ADGRA2/GREM1/KLF4/SPHK1/RHOJ/DDAH1/SERPINE1/ACVRL1/SPARC/ITGA5/CAMP/VEGFD/ADAMTS9/CX3CR1/CREB3L1/TWIST1/ECSCR/AQP1/NOS3/CMA1/F3/CNMD/THBS4/RGCC/PGF/PF4	68
GO:0050727	BP	GO:0050727	regulation of inflammatory response	68/1211	425/18888	2.16821e-12	2.23653e-10	1.527e-10	MMP3/FPR2/MMP8/SLAMF8/NR1D1/IL1B/CEBPB/CASP12/ACOD1/CCL3/ELANE/ZBP1/ALOX15/METRNL/CCL24/CCR2/IL12B/LILRA5/AHR/TREM2/S100A9/S100A8/TNF/STAP1/HAMP/ADIPOQ/LGALS1/ALOX5AP/BCL6/SOCS3/NLRP12/TLR9/OSMR/ANXA1/YES1/CCN3/ADORA2B/CX3CL1/TLR7/PTGES/LTA/TNFAIP6/MEFV/TEK/AOAH/KLF4/IL33/SPHK1/LBP/IL6ST/SERPINE1/TNC/SMAD3/TNFRSF1A/WFDC1/ADAMTS12/IL22RA2/MGST2/PBK/SIRPA/IL2RA/FABP4/CMA1/CCL1/IL1R1/C1QTNF3/MMP9/ID…	68
GO:2000146	BP	GO:2000146	negative regulation of cell motility	67/1211	396/18888	2.20418e-13	2.93908e-11	2.00668e-11	CXCL12/LIMCH1/SLAMF8/DCN/GPR18/OSBPL8/THBS1/TRIB1/EMILIN2/SFRP1/CXCL13/CCL2/BMP4/RHOB/CDH11/PTPRG/TIMP1/FBLN1/PLCB1/CLDN3/MCTP1/TNF/STAP1/ADIPOQ/PHLDB2/SFRP2/TACSTD2/DPEP1/ADAM15/BST2/COL3A1/WNT11/IFITM1/TGFBR1/STK26/LDLRAD4/TPM1/ZEB2/LRP1/CCN3/SERPINF1/CX3CL1/TNFAIP6/EMILIN1/DUSP1/ENG/GREM1/KLF4/PODN/IL33/MMRN2/ATP1B2/SERPINE1/CD300A/ACVRL1/ADAMTS9/CX3CR1/VCL/APOD/KLRK1/ADGRG1/TMEFF2/STC1/CYGB/R…	67
GO:0001667	BP	GO:0001667	ameboidal-type cell migration	67/1211	498/18888	6.25211e-09	2.64963e-07	1.80906e-07	EGR3/CD40/DCN/THBS1/VEGFC/FGF7/SMOC2/CXCL13/SEMA3G/BMP4/RHOB/FN1/FAP/PTN/SEMA3F/LRG1/PTPRG/TIMP1/S100A9/NRP1/TNF/TACSTD2/WNT11/PKN3/CDH13/LOXL2/ANXA1/TGFBR1/ROCK2/CD248/EPHA2/ZEB2/SEMA3B/CCN3/SERPINF1/PDLIM1/SEMA4F/TEK/ADGRA2/GREM1/KLF4/MMRN2/RHOJ/SDC4/VSTM4/BMPR2/FSTL1/ACVRL1/EDNRA/SEMA6B/AMOTL2/SPARC/ACTA2/ADAMTS9/TWIST1/SNAI2/GBX2/AQP1/NOS3/ANLN/STC1/CYGB/NR2F2/RGCC/MMP9/AKAP12/BMP7	67
GO:0045765	BP	GO:0045765	regulation of angiogenesis	66/1211	353/18888	2.40401e-15	4.23959e-13	2.89461e-13	ITGAX/CD40/DCN/IL1B/ADM2/XBP1/THBS1/VEGFC/CCL11/THBS2/EMILIN2/SFRP1/SMOC2/CXCL13/RHOB/CCL24/CCR2/FLT1/LRG1/COL4A2/CXCL10/NRP1/TNF/ADAMTS1/SFRP2/HHEX/HSPG2/GPNMB/C5AR1/ROCK2/EPHA2/CELA1/ADAM12/CCR3/SERPINF1/C3AR1/EMILIN1/CD34/ENG/TEK/ADGRA2/GREM1/KLF4/SPHK1/RHOJ/DDAH1/SERPINE1/ACVRL1/SPARC/ITGA5/CAMP/VEGFD/ADAMTS9/CX3CR1/CREB3L1/TWIST1/ECSCR/AQP1/NOS3/CMA1/F3/CNMD/THBS4/RGCC/PGF/PF4	66
GO:0030336	BP	GO:0030336	negative regulation of cell migration	66/1211	381/18888	1.07269e-13	1.4661e-11	1.00099e-11	CXCL12/LIMCH1/SLAMF8/DCN/GPR18/OSBPL8/THBS1/TRIB1/EMILIN2/SFRP1/CXCL13/CCL2/BMP4/RHOB/CDH11/PTPRG/TIMP1/PLCB1/CLDN3/MCTP1/TNF/STAP1/ADIPOQ/PHLDB2/SFRP2/TACSTD2/DPEP1/ADAM15/BST2/COL3A1/WNT11/IFITM1/TGFBR1/STK26/LDLRAD4/TPM1/ZEB2/LRP1/CCN3/SERPINF1/CX3CL1/TNFAIP6/EMILIN1/DUSP1/ENG/GREM1/KLF4/PODN/IL33/MMRN2/ATP1B2/SERPINE1/CD300A/ACVRL1/ADAMTS9/CX3CR1/VCL/APOD/KLRK1/ADGRG1/TMEFF2/STC1/CYGB/RAP2A/N…	66
GO:0007159	BP	GO:0007159	leukocyte cell-cell adhesion	66/1211	419/18888	9.42002e-12	7.68645e-10	5.24798e-10	EGR3/APOA4/TNFSF13B/CXCL12/SELP/IL1B/CEBPB/PTAFR/XBP1/CD177/IL7/ARG1/IGFBP2/ELANE/CCL2/BMP4/CCR2/IL12B/FGL2/LRG1/LGALS9/S100A9/S100A8/LRRC32/TNF/EZR/TARM1/PRNP/LAG3/LGALS1/BCL6/GPNMB/CD55/PBRM1/ANXA1/LOXL3/JAM2/CHST4/YES1/PCK1/IL12A/RAG1/ST3GAL4/MADCAM1/SLAMF1/EXT1/ASS1/KLF4/RAG2/SDC4/IL6ST/CD300A/PODXL2/ITGA5/PLA2G5/CX3CR1/CTSG/SIRPA/KLRK1/IL2RA/SOX4/HAVCR2/PTPN22/IDO1/SOCS1/BMP7	66
GO:0030595	BP	GO:0030595	leukocyte chemotaxis	65/1211	237/18888	2.16602e-24	1.31574e-21	8.98329e-22	GAS6/FPR2/CXCL12/SLAMF8/GPR18/IL1B/MMP2/MTUS1/THBS1/VEGFC/CCL11/CSF3R/CXADR/CXCL9/CXCL13/CCL3/CCL2/CCL24/CCR2/PTN/SWAP70/FLT1/CYP7B1/TREM1/ITGA1/LGALS9/S100A9/CXCL10/S100A8/STAP1/F7/DPEP1/GPR183/CCR1/CCL4/CCR6/ANXA1/CCR5/C5AR1/IL12A/CCN3/CX3CL1/CXCL5/TNFAIP6/C3AR1/DUSP1/GREM1/SLAMF1/LBP/CNR2/SERPINE1/ITGA9/VEGFD/CX3CR1/CMKLR1/CCL7/CTSG/KLRK1/S100A14/CCL22/CCL1/THBS4/CCL8/PGF/PF4	65
GO:0097529	BP	GO:0097529	myeloid leukocyte migration	65/1211	239/18888	3.61411e-24	1.97583e-21	1.34901e-21	FPR2/CXCL12/SLAMF8/IL1B/MMP2/MTUS1/THBS1/VEGFC/CD177/CCL11/CSF3R/CXADR/CXCL9/CXCL13/CCL3/CCL2/CCL24/CCR2/SWAP70/FLT1/TREM1/ITGA1/TREM2/PLCB1/S100A9/CXCL10/S100A8/STAP1/DPEP1/CCR1/CCL4/PRTN3/ANXA1/C5AR1/CCN3/CX3CL1/CXCL5/TNFAIP6/C3AR1/EMILIN1/PDGFD/DUSP1/GREM1/SLAMF1/MMP14/LBP/SERPINE1/CD300A/ITGA9/VEGFD/CX3CR1/CMKLR1/CCL7/CTSG/SIRPA/S100A14/CCL22/EPX/CCL1/IL1R1/THBS4/CCL8/PGF/P2RY12/PF4	65
GO:0002685	BP	GO:0002685	regulation of leukocyte migration	64/1211	230/18888	2.05988e-24	1.31574e-21	8.98329e-22	GAS6/FPR2/CXCL12/SLAMF8/SELP/GPR18/PTAFR/MTUS1/THBS1/VEGFC/CXCL13/CCL3/ELANE/CCL2/CCL24/CCR2/PTN/SWAP70/TREM2/LGALS9/PLCB1/CXCL10/TNF/STAP1/F7/CCR1/CCL4/CCR6/ANXA1/JAM2/CHST4/C5AR1/IL12A/CCN3/CX3CL1/TNFAIP6/C3AR1/EMILIN1/PDGFD/ST3GAL4/DUSP1/MADCAM1/GREM1/SLAMF1/IL33/MMP14/LBP/SERPINE1/CD300A/AIRE/VEGFD/CX3CR1/CMKLR1/CCL7/APOD/KLRK1/S100A14/CCL1/IL1R1/THBS4/LYVE1/CCL8/PGF/P2RY12	64
GO:0042742	BP	GO:0042742	defense response to bacterium	64/1211	330/18888	1.03441e-15	2.01969e-13	1.37896e-13	PLAC8/ADAMTS5/FPR2/JCHAIN/SLAMF8/SELP/GBP7/IL1B/CEBPB/EMILIN2/IGHM/CLEC4D/CXCL13/ELANE/IL12B/TREM1/SSC5D/OAS2/GBP4/TREM2/OAS3/S100A9/LCN2/S100A8/TNF/HAMP/WFDC2/GBP2/TLR9/ISG15/C5AR1/PRG2/MPO/IL12A/EPHA2/LTA/EMILIN1/H2BC6/GBP6/CLEC4E/MPEG1/RAG2/MMRN2/LBP/RNASE4/SERPINE1/TNFRSF1A/IGHG3/REG3G/LTF/CAMP/COLEC12/CTSG/HP/CARD9/AQP1/TNFSF8/KLRK1/S100A14/LALBA/HAVCR2/EPX/SLC11A1/ZG16	64
GO:0048732	BP	GO:0048732	gland development	64/1211	449/18888	1.36959e-09	6.99772e-08	4.77774e-08	ALDH1A3/XDH/CEBPB/MMP2/CEBPG/XBP1/FGF7/CCL11/SFRP1/INHBB/BMP4/UPB1/FRZB/PTN/CYP7B1/SERPINA10/OAS2/NRP1/TNF/BCL2L11/WNT11/TGFBR1/CCDC39/PCK1/EPHA2/INSM1/CELA1/CSN3/SERPINF1/DKK3/EGFR/RAG1/MSX2/FOXA1/IQGAP3/EXT1/ASS1/PDGFRA/SERPINE2/SOCS2/TNC/SMAD3/MAFB/EDNRA/PBX1/ELF3/CDO1/AIRE/ID4/PRLR/PLXNA1/TYMS/AREG/ERRFI1/SNAI2/PKD2/BMP2/CCNB2/LIMS2/CLDN1/ALDH1A2/FASN/TPH1/BMP7	64
GO:0070371	BP	GO:0070371	ERK1 and ERK2 cascade	63/1211	332/18888	5.09675e-15	8.44361e-13	5.76493e-13	FGF23/GAS6/FPR2/IL1B/CCL11/ATF3/CCL3/CCL2/BMP4/ALOX15/CCL24/FN1/FBLN1/RAMP3/TREM2/LGALS9/NRP1/TNF/EZR/ADIPOQ/CAVIN3/GCNT2/GPR183/CCR1/CCL4/NLRP12/TLR9/GPNMB/DUSP5/PDGFC/FAM83D/ACKR3/C5AR1/EPHA2/CX3CL1/CCN2/EMILIN1/EGFR/PDGFD/CCN1/TEK/SPRY1/IQGAP3/SLAMF1/PDGFRA/FGG/PLA2G5/ACTA2/CCL7/SIRPA/CARD9/PDGFRB/FERMT2/BMP2/CDK1/HAVCR2/PTPN22/CCL22/CCL1/CCL8/NECAB2/AKAP12/ZFP36L2	63
GO:0001818	BP	GO:0001818	negative regulation of cytokine production	63/1211	381/18888	3.29195e-12	3.2722e-10	2.23412e-10	GAS6/GPR18/GBP7/RNF125/THBS1/ARG1/ACOD1/INHBB/PTPRS/BANK1/ELANE/IL12B/FN1/LILRA5/SSC5D/TYROBP/TREM2/LGALS9/OAS3/IL1R2/TLR8/LRRC32/TNF/EZR/ADIPOQ/PRNP/LAG3/BCL6/BST2/WNT11/NLRP12/GPNMB/ANXA1/MERTK/PRG2/IL12A/XAF1/EPHA2/CX3CL1/CD34/MEFV/DHX58/SLAMF1/KLF4/IL33/LBP/CIDEA/LTF/CX3CR1/CMKLR1/TWIST1/SIRPA/APOD/HOMER2/POMC/HAVCR2/PTPN22/EPX/SLC11A1/C1QTNF3/RGCC/AXL/IDO1	63
GO:0007178	BP	GO:0007178	transmembrane receptor protein serine/threonine kinase signaling pathway	63/1211	417/18888	1.67938e-10	9.97952e-09	6.81359e-09	SFRP4/THBS1/SFRP1/CITED1/INHBB/FMOD/BMP4/TMEM100/SCX/CHRDL1/LRG1/COL1A2/FZD1/LEFTY1/ITGB5/WIF1/EGR1/LRRC32/LTBP3/SFRP2/FAM83G/GCNT2/GDF11/COL3A1/GDF15/HPGD/TGFBR1/LDLRAD4/MAP1LC3A/ZEB2/FBN1/LRP1/CCN3/DKK3/TNFAIP6/EMILIN1/MSX2/CCN1/ENG/SPRY1/GREM1/EXT1/LTBP4/LOX/BMPR2/ZYX/SMAD3/FSTL1/ACVRL1/FSTL3/CDH3/CIDEA/RASL11B/VASN/PMEPA1/TGFB1I1/CAV2/FERMT2/BMP2/ASPN/GREM2/GDF3/BMP7	63
GO:0070482	BP	GO:0070482	response to oxygen levels	62/1211	354/18888	3.67078e-13	4.50381e-11	3.07501e-11	CXCL12/MMP2/THBS1/VEGFC/SFRP1/COX1/ACE/PLOD2/GUCY1A1/TREM2/CLDN3/EGR1/TNF/COL6A1/ADIPOQ/STC2/PLAT/F7/ADAM15/HSPG2/COL1A1/LOXL2/ROCK2/PCK1/KCNJ8/MAP1LC3A/ZEB2/MYB/ND5/PDLIM1/LTA/EPAS1/FZD4/TEK/GUCY1B1/REST/MMP14/PMAIP1/DDAH1/FOSL2/CRYAB/SMAD3/ACVRL1/EDNRA/VEGFD/FABP1/VASN/TWIST1/AQP1/EGLN2/SOX4/BNIP3/BMP2/ALAS2/STC1/CCNA2/CYGB/KCNMB1/RGCC/PGF/SLC6A4/BMP7	62
GO:0030098	BP	GO:0030098	lymphocyte differentiation	62/1211	432/18888	1.89281e-09	9.49356e-08	6.48179e-08	EGR3/GAS6/TNFSF13B/SLAMF8/CCR9/GPR18/CR2/IL1B/CD79B/CEBPG/XBP1/IL7/SFRP1/CLEC4D/CD79A/BMP4/CCR2/IL12B/SYVN1/FGL2/LGALS9/EGR1/LAG3/LGALS1/BCL6/GPR183/HHEX/SOCS3/TLR9/CCR6/PBRM1/ANXA1/MERTK/LOXL3/PCK1/MYB/MS4A1/ADGRG3/NFIL3/RAG1/SLAMF1/CLEC4E/PRDM1/RAG2/MMP14/FOSL2/MAFB/PBX1/CDK6/AIRE/ITK/TMEM98/TNFSF8/CD8A/IL2RA/SOX4/PTPN22/LEPR/RSAD2/AXL/ZFP36L2/SOCS1	62
GO:0061448	BP	GO:0061448	connective tissue development	61/1211	288/18888	6.41285e-17	1.66948e-14	1.13985e-14	PTHLH/XBP1/OSR1/MGP/BMP4/SCX/MUSTN1/CTSK/FRZB/SLC39A14/TIMP1/BMP1/EGR1/COL6A1/BGN/COL5A1/LTBP3/MMP13/SFRP2/SH3PXD2B/SELENOM/COL3A1/BPNT2/WNT11/COL1A1/LOXL2/EFEMP1/TGFBR1/THBS3/PRKG2/WNT2B/SERPINH1/CCN3/CCN2/CD34/PDGFD/MSX2/CCN1/FOXA1/GREM1/EXT1/LOX/FOSL2/BMPR2/SMAD3/ACVRL1/TGFBI/PRRX1/ADAMTS12/ACTA2/ID4/AXIN2/TYMS/PKDCC/ERRFI1/SNAI2/PDGFRB/BMP2/STC1/CNMD/BMP7	61
GO:0010720	BP	GO:0010720	positive regulation of cell development	61/1211	454/18888	3.15519e-08	1.10573e-06	7.54947e-07	EGR3/GAS6/CLEC7A/CXCL12/PRKCH/IL1B/XBP1/VEGFC/IL7/TRIB1/BIN1/BMP4/ACE/IL12B/FN1/PTN/TYROBP/TREM2/LGALS9/NRP1/TNF/ADIPOQ/BCL6/CCR1/TLR9/LPAR3/PBRM1/NUMBL/ANXA1/PCK1/MYB/SERPINF1/CX3CL1/LTA/EGFR/DCSTAMP/RAG1/OCSTAMP/FZD4/MME/SERPINE2/IL33/MMP14/IL6ST/BMPR2/HAP1/DBN1/CX3CR1/ID4/PLXNA1/EGR2/IL2RA/ASPM/SOX4/BMP2/TESC/ASPA/RND2/AXL/SOCS1/PF4	61
GO:0050920	BP	GO:0050920	regulation of chemotaxis	60/1211	229/18888	1.68217e-21	6.13094e-19	4.18594e-19	GAS6/FPR2/CXCL12/SLAMF8/GPR18/MTUS1/THBS1/VEGFC/SMOC2/CXCL13/SEMA3G/CCL3/ELANE/CCL2/CCR2/PTN/SWAP70/SEMA3F/TREM2/LGALS9/CXCL10/NRP1/STAP1/F7/GPR183/CCR1/CCL4/CCR6/CDH13/C5AR1/IL12A/SEMA3B/CCN3/SEMA4F/TNFAIP6/C3AR1/PDGFD/DUSP1/ADGRA2/GREM1/SLAMF1/PDGFRA/LBP/BMPR2/SERPINE1/SMAD3/TUBB2B/SEMA6B/VEGFD/CX3CR1/CMKLR1/CCL7/PDGFRB/KLRK1/S100A14/F3/CCL1/THBS4/PGF/P2RY12	60
GO:0050878	BP	GO:0050878	regulation of body fluid levels	60/1211	370/18888	2.49264e-11	1.81697e-09	1.24055e-09	F10/GAS6/SELP/CD40/SERPING1/XDH/XBP1/THBS1/NFE2/ENTPD1/EMILIN2/SVEP1/TIFAB/AQP5/FAP/GJA5/FBLN1/SERPINA10/OAS2/SLC7A11/PLAT/F7/PDPN/COL3A1/MERTK/CSN3/EMILIN1/EGFR/VWF/ST3GAL4/TFPI2/EXT1/PDGFRA/KCNN4/SERPINE2/SOCS2/P2RX1/FOSL2/IL6ST/SERPINE1/CDO1/FGG/MYL9/VCL/PRLR/CTSG/THBD/AQP1/NOS3/GATA1/ATP6V1B1/SCT/F3/TPH1/PLAUR/SLC4A1/P2RY12/AXL/SLC6A4/PF4	60
GO:0070372	BP	GO:0070372	regulation of ERK1 and ERK2 cascade	59/1211	308/18888	2.45919e-14	3.73455e-12	2.54979e-12	FGF23/GAS6/FPR2/IL1B/CCL11/ATF3/CCL3/CCL2/BMP4/ALOX15/CCL24/FN1/FBLN1/RAMP3/TREM2/LGALS9/NRP1/TNF/EZR/ADIPOQ/CAVIN3/GCNT2/GPR183/CCR1/CCL4/NLRP12/TLR9/GPNMB/PDGFC/FAM83D/ACKR3/C5AR1/EPHA2/CX3CL1/CCN2/EMILIN1/EGFR/PDGFD/CCN1/TEK/SPRY1/SLAMF1/PDGFRA/FGG/PLA2G5/ACTA2/CCL7/SIRPA/CARD9/PDGFRB/FERMT2/BMP2/HAVCR2/PTPN22/CCL22/CCL1/CCL8/NECAB2/AKAP12	59
GO:0036293	BP	GO:0036293	response to decreased oxygen levels	59/1211	327/18888	3.70718e-13	4.50381e-11	3.07501e-11	CXCL12/MMP2/THBS1/VEGFC/SFRP1/COX1/ACE/PLOD2/TREM2/CLDN3/EGR1/TNF/COL6A1/ADIPOQ/STC2/PLAT/F7/ADAM15/HSPG2/LOXL2/ROCK2/PCK1/KCNJ8/MAP1LC3A/ZEB2/MYB/ND5/PDLIM1/LTA/EPAS1/FZD4/TEK/REST/MMP14/PMAIP1/DDAH1/FOSL2/CRYAB/SMAD3/ACVRL1/EDNRA/VEGFD/FABP1/VASN/TWIST1/AQP1/EGLN2/SOX4/BNIP3/BMP2/ALAS2/STC1/CCNA2/CYGB/KCNMB1/RGCC/PGF/SLC6A4/BMP7	59
GO:0006979	BP	GO:0006979	response to oxidative stress	59/1211	398/18888	1.35093e-09	6.98415e-08	4.76847e-08	MMP3/APOA4/MMP2/PTGS1/FBLN5/PYCR1/PLA2R1/COX1/RHOB/PXDN/MCTP1/SLC7A11/IPCEF1/COL6A1/ADIPOQ/STC2/PRNP/ATOX1/SDC1/COL1A1/PRDX4/MPO/STK26/TPM1/MAP1LC3A/MYB/GPX7/ND5/PDLIM1/EGFR/PDGFD/EPAS1/PDGFRA/SLC4A11/KLF4/MMP14/SPHK1/CRYAB/EDNRA/UCP1/FABP1/ADCYAP1R1/AREG/HP/SIRPA/APOD/PKD2/AQP1/ECT2/NOS3/NUDT15/BNIP3/CDK1/EPX/CYGB/MSRB3/MMP9/AXL/BMP7	59
GO:0016049	BP	GO:0016049	cell growth	59/1211	496/18888	3.25067e-06	5.44056e-05	3.71458e-05	CXCL12/SORBS2/SPP1/SFRP1/SEMA3G/PTPRS/RAPH1/IGFBP7/FRZB/FN1/SEMA3F/IL17RB/S100A9/S100A8/NRP1/SLIT3/SFRP2/ADAM15/BCL6/BST2/WNT11/LPAR3/TGFBR1/SEMA3B/SYT1/CCN3/SEMA4F/EGFR/DCSTAMP/IGFBP4/CISH/GREM1/EXT1/LTBP4/SERPINE2/SOCS2/MMP14/SPHK1/CRYAB/BMPR2/TNC/SMAD3/BCL11A/ACVRL1/EDNRA/SEMA6B/WFDC1/COL14A1/DRAXIN/VCL/PLXNA1/PI16/NRN1L/EGLN2/WASF1/PSRC1/SLC44A4/AVPR1A/RND2	59
GO:0060485	BP	GO:0060485	mesenchyme development	58/1211	336/18888	3.97226e-12	3.73859e-10	2.55255e-10	ADAMTS5/IL1B/SFRP1/OSR1/SEMA3G/BMP4/TMEM100/SCX/FRZB/FN1/SEMA3F/LRG1/NRP1/PHLDB2/SFRP2/GCNT2/ADAM15/PDPN/WNT11/COL1A1/LOXL2/TGFBR1/FAM83D/LOXL3/ROCK2/LDLRAD4/SEMA3B/MARK1/SEMA4F/MSX2/ENG/FOXA1/SPRY1/GREM1/EXT1/BMPR2/SMAD3/ACVRL1/EDNRA/SEMA6B/HEYL/VASN/ACTA2/ACTG2/AXIN2/TWIST1/SNAI2/GBX2/TGFB1I1/MEOX1/PKD2/NOS3/FERMT2/SOX4/BMP2/ALDH1A2/RGCC/BMP7	58
GO:0141091	BP	GO:0141091	transforming growth factor beta receptor superfamily signaling pathway	58/1211	388/18888	1.35416e-09	6.98415e-08	4.76847e-08	SFRP4/THBS1/SFRP1/CITED1/INHBB/FMOD/BMP4/TMEM100/SCX/CHRDL1/LRG1/COL1A2/FZD1/LEFTY1/ITGB5/WIF1/EGR1/LRRC32/LTBP3/SFRP2/FAM83G/GCNT2/COL3A1/GDF15/HPGD/TGFBR1/LDLRAD4/ZEB2/FBN1/DKK3/TNFAIP6/MSX2/CCN1/ENG/SPRY1/GREM1/EXT1/LTBP4/LOX/BMPR2/ZYX/SMAD3/FSTL1/ACVRL1/FSTL3/CDH3/CIDEA/RASL11B/VASN/PMEPA1/TGFB1I1/CAV2/FERMT2/BMP2/ASPN/GREM2/GDF3/BMP7	58
GO:1903706	BP	GO:1903706	regulation of hemopoiesis	58/1211	424/18888	3.64588e-08	1.25359e-06	8.55894e-07	EGR3/GAS6/SLAMF8/CEBPB/XBP1/IL7/TRIB1/SFRP1/CSF3R/IRF7/CCL3/BMP4/CCR2/IL12B/FGL2/PTN/TYROBP/TREM2/LGALS9/TNF/ADIPOQ/LAG3/BCL6/CCR1/TLR9/PBRM1/ANXA1/LOXL3/ISG15/PCK1/FBN1/MYB/TNFAIP6/DCSTAMP/RAG1/OCSTAMP/RAB7B/PRDM1/RAG2/MMP14/LOX/GPR171/MAFB/FSTL3/LTF/CDK6/TCIM/SNAI2/C1QC/IL2RA/GATA1/SOX4/TESC/H4C4/AXL/ZFP36L2/SOCS1/PF4	58
GO:0090287	BP	GO:0090287	regulation of cellular response to growth factor stimulus	57/1211	373/18888	8.11724e-10	4.39376e-08	2.99987e-08	SFRP4/DCN/XDH/IL1B/THBS1/VEGFC/SFRP1/CITED1/SMOC2/CXCL13/BMP4/IL12B/CHRDL1/LRG1/FZD1/NRP1/SFRP2/HHEX/LDLRAD4/IL12A/ZEB2/FBN1/HHIP/DKK3/TNFAIP6/EMILIN1/MSX2/FZD4/CCN1/ENG/ADGRA2/SPRY1/GREM1/LTBP4/MMRN2/LOX/SMAD3/FSTL1/ACVRL1/FSTL3/CDH3/CIDEA/ADAMTS12/ITGA5/RASL11B/VASN/PMEPA1/CREB3L1/TGFB1I1/CAV2/TMEM204/BMP2/WASF1/SHISA2/ASPN/GREM2/GDF3	57
GO:0050678	BP	GO:0050678	regulation of epithelial cell proliferation	57/1211	407/18888	2.0739e-08	7.71209e-07	5.26548e-07	EGR3/CXCL12/NR1D1/XDH/XBP1/THBS1/VEGFC/FGF7/CCL11/SFRP1/OSR1/CCL2/BMP4/CCL24/IL12B/PTN/FLT1/LRG1/CYP7B1/MMP12/KLF9/NRP1/TNF/SFRP2/TACSTD2/HSPG2/CDH13/TGFBR1/C5AR1/IL12A/CCR3/SERPINF1/EGFR/TEK/IQGAP3/MMRN2/SMAD3/ACVRL1/CDH3/REG3G/SPARC/CDK6/VEGFD/AREG/TWIST1/SNAI2/LAMB1/CAV2/LIMS2/CLDN1/ALDH1A2/F3/CNMD/THBS4/NR2F2/RGCC/PGF	57
GO:0051345	BP	GO:0051345	positive regulation of hydrolase activity	57/1211	482/18888	5.68745e-06	8.75867e-05	5.98004e-05	CLEC7A/APOA4/CD40/XDH/CCL11/SFRP1/CXCL13/CCL3/CCL2/CCL24/CTSK/ASAP3/FLT1/ITGA1/LGALS9/S100A9/CLDN3/S100A8/TNF/RASGRP3/CCL4/PRTN3/BCAR3/WNT11/NLRP12/C5AR1/ROCK2/EPHA2/CX3CL1/EGFR/MEFV/LIMS1/PDGFRA/REST/PMAIP1/RCN3/CD300A/SMAD3/EDNRA/CLDN4/ARHGAP29/PLA2G5/ITK/UACA/CCL7/CARD9/PDGFRB/CAV2/ECT2/FERMT2/BMP2/AVPR1A/CCL22/F3/CCL1/RGS16/CCL8	57
GO:0031667	BP	GO:0031667	response to nutrient levels	57/1211	490/18888	9.34314e-06	0.000133714	9.12945e-05	FGF23/GAS6/CD40/XBP1/SPP1/SFRP1/INHBB/ATF3/EIF2AK2/KRT20/IGFBP2/ACE/CTSK/WIPI1/ULK3/CXCL10/DSC2/TNF/SREBF2/COL6A1/ADIPOQ/STC2/SFRP2/F7/GDF15/WNT11/COL1A1/PIM1/MPO/WNT2B/PCK1/STK26/MAP1LC3A/ZEB2/LTA/EGFR/ASS1/PMAIP1/PIK3C2B/BMPR2/TNC/ALPL/UCP1/H6PD/FABP1/LRAT/TYMS/SNAI2/POMC/BNIP3/ADRB3/SCT/STC1/ALDH1A2/GDF3/SLC6A4/BMP7	57
GO:0001666	BP	GO:0001666	response to hypoxia	56/1211	313/18888	2.11504e-12	2.22363e-10	1.5182e-10	CXCL12/MMP2/THBS1/VEGFC/SFRP1/COX1/ACE/PLOD2/TREM2/CLDN3/EGR1/TNF/ADIPOQ/STC2/PLAT/F7/ADAM15/HSPG2/LOXL2/ROCK2/PCK1/KCNJ8/MYB/ND5/PDLIM1/LTA/EPAS1/FZD4/TEK/REST/MMP14/PMAIP1/DDAH1/FOSL2/CRYAB/SMAD3/ACVRL1/EDNRA/VEGFD/FABP1/VASN/TWIST1/AQP1/EGLN2/SOX4/BNIP3/BMP2/ALAS2/STC1/CCNA2/CYGB/KCNMB1/RGCC/PGF/SLC6A4/BMP7	56
GO:0045088	BP	GO:0045088	regulation of innate immune response	56/1211	440/18888	6.97731e-07	1.56332e-05	1.06737e-05	FPR2/CLEC7A/SLAMF8/NR1D1/IFIH1/SERPING1/CD14/RNF125/ARG1/ACOD1/DTX4/SERPINB9/CD300LF/EIF2AK2/IRF7/PTPRS/SLC15A3/ZBP1/IL12B/MMP12/TYROBP/TREM2/LGALS9/OAS3/S100A9/TLR8/S100A8/TNF/LAG3/TREML4/GBP2/TLR9/ISG15/GFI1/IL12A/KCNJ8/TLR7/ALPK1/MEFV/RAB7B/DHX58/CLEC4E/CFH/LBP/CD300A/REG3G/LTF/PLA2G5/COLEC12/CARD9/KLRK1/S100A14/HAVCR2/PTPN22/TIFA/RSAD2	56
GO:0051051	BP	GO:0051051	negative regulation of transport	56/1211	462/18888	3.24553e-06	5.44056e-05	3.71458e-05	FGF23/SFRP4/IL1B/THBS1/SFRP1/PLA2R1/OSR1/CD300LF/INHBB/BIN1/ACE/PXK/TIFAB/GPR35/KCNE4/CCR2/IL12B/LGALS9/MCTP1/TNF/SREBF2/HAMP/RUBCN/ADIPOQ/PRTN3/PACSIN1/CRYAA/TLR9/ANXA1/PRKG2/IL12A/CCN3/PROM2/ATP1A2/REST/SERPINE2/DYSF/CRYAB/CD300A/APOC1/TNFRSF1A/KCNE3/FRMD4A/PKDCC/CTTNBP2NL/SIRPA/APOD/PKD2/NOS3/SVIP/SCT/STC1/RSAD2/FABP5/NECAB2/MMP9	56
GO:0007160	BP	GO:0007160	cell-matrix adhesion	55/1211	241/18888	6.9639e-17	1.73053e-14	1.18153e-14	ITGAX/LIMCH1/SLK/THBS1/FBLN5/EPDR1/SFRP1/SVEP1/EFEMP2/FN1/CDH11/MMP12/ITGA1/ITGB5/NRP1/PHLDB2/ITGAD/BCL2L11/ADAM15/BCL6/COL3A1/ITGA11/CDH13/COL16A1/THBS3/STON1/ROCK2/CX3CL1/CCN2/EMILIN1/CD34/TEK/MADCAM1/GREM1/LIMS1/MMP14/SDC4/SERPINE1/ZYX/SMAD3/ACVRL1/ADAMTS12/ITGA5/FGG/ITGA9/CDK6/ADAMTS9/VCL/APOD/FERMT2/COL5A3/NID2/ITGBL1/LYVE1/NID1	55
GO:0007162	BP	GO:0007162	negative regulation of cell adhesion	55/1211	310/18888	4.70898e-12	4.29067e-10	2.92948e-10	CXCL12/CEBPB/MMP2/THBS1/ARG1/BMP4/FGL2/SWAP70/IL1RN/MMP12/FBLN1/LGALS9/LRRC32/TARM1/ADIPOQ/PHLDB2/PRNP/LAG3/TACSTD2/GCNT2/ADAM15/BCL6/HSPG2/GPNMB/COL1A1/CDH13/ANXA1/LOXL3/CX3CL1/DUSP1/FZD4/ASS1/KLF4/SERPINE2/RAG2/MMP14/EPCAM/SDC4/SERPINE1/TNC/CD300A/ACVRL1/TGFBI/PLA2G5/PLXNA1/CTSG/SNAI2/APOD/IL2RA/BMP2/HAVCR2/PTPN22/RGCC/IDO1/SOCS1	55
GO:0072001	BP	GO:0072001	renal system development	55/1211	329/18888	5.16855e-11	3.48845e-09	2.38176e-09	SFRP1/NPHS1/OSR1/CITED1/BICC1/COL4A1/BMP4/ACE/NRP1/EGR1/ADAMTS1/ADIPOQ/TACSTD2/BCL2L11/GDF11/WNT11/SDC1/HPGD/TGFBR1/WNT2B/KCNJ8/FBN1/SERPINF1/ID3/CD34/PDGFD/TEK/MME/SPRY1/GREM1/EXT1/ASS1/PDGFRA/PRDM1/EPCAM/SDC4/SMAD3/EDNRA/NOTCH3/PBX1/HEYL/CRLF1/ACTA2/PKD2/PDGFRB/AQP1/SOX4/BMP2/IRX2/GFRA1/ALDH1A2/NID1/MMP9/RBP4/BMP7	55
GO:0030099	BP	GO:0030099	myeloid cell differentiation	55/1211	439/18888	1.43781e-06	2.74843e-05	1.87651e-05	CEBPB/CEBPG/TRIB1/MFAP2/SFRP1/CSF3R/IRF7/CCL3/BMP4/TIFAB/IL12B/TYROBP/CEBPE/TREM2/TNF/ADIPOQ/BCL6/GPR183/CCR1/PRTN3/ISG15/EPHA2/FBN1/KCNQ1/MYB/TNFAIP6/DCSTAMP/OCSTAMP/EPAS1/RAB7B/IL33/LOX/GPR171/FOSL2/PIR/MAFB/FSTL3/LTBR/LTF/CDK6/DYRK3/C1QC/GATA1/BMP2/TESC/ALAS2/RACGAP1/FASN/BATF2/NCAPG2/SLC4A1/MMP9/H4C4/SOCS1/PF4	55
GO:0016055	BP	GO:0016055	Wnt signaling pathway	55/1211	466/18888	8.7573e-06	0.000126322	8.62475e-05	SFRP4/DKKL1/SFRP1/CITED1/BICC1/IGFBP2/FRZB/FZD1/WIF1/SHISA3/EGR1/COL6A1/SFRP2/HHEX/WNT11/SDC1/COL1A1/WNT2B/ZEB2/CELA1/FZD2/LRP1/MARK1/DKK3/EGFR/IGFBP4/FZD4/ADGRA2/GREM1/EXT1/CPZ/CCNE1/KLF4/SMAD3/EDNRA/CDH3/DEPDC1B/AMOTL2/DRAXIN/AXIN2/CDK14/SNAI2/TGFB1I1/PKD2/ASPM/FRAT2/FERMT2/SOX4/BMP2/SHISA2/FZD10/IGFBP6/DKK2/RSPO3/NID1	55
GO:0198738	BP	GO:0198738	cell-cell signaling by wnt	55/1211	468/18888	9.92552e-06	0.000140682	9.60515e-05	SFRP4/DKKL1/SFRP1/CITED1/BICC1/IGFBP2/FRZB/FZD1/WIF1/SHISA3/EGR1/COL6A1/SFRP2/HHEX/WNT11/SDC1/COL1A1/WNT2B/ZEB2/CELA1/FZD2/LRP1/MARK1/DKK3/EGFR/IGFBP4/FZD4/ADGRA2/GREM1/EXT1/CPZ/CCNE1/KLF4/SMAD3/EDNRA/CDH3/DEPDC1B/AMOTL2/DRAXIN/AXIN2/CDK14/SNAI2/TGFB1I1/PKD2/ASPM/FRAT2/FERMT2/SOX4/BMP2/SHISA2/FZD10/IGFBP6/DKK2/RSPO3/NID1	55
GO:0043269	BP	GO:0043269	regulation of monoatomic ion transport	55/1211	470/18888	1.12369e-05	0.000155919	0.000106454	FXYD2/CXCL12/OSR1/CXCL9/CCL3/BIN1/CCL2/PDE4D/VMP1/ACE/PXK/ATP8B1/GPR35/KCNE4/CCR2/GAL/LILRA5/TREM2/CXCL10/HAMP/STC2/PRNP/CCR1/CCL4/TLR9/KIF5B/PRKG2/KCNJ8/KCNQ1/MS4A1/CX3CL1/ATP1A2/KCNN4/SERPINE2/P2RX1/ATP1B2/EDNRA/KCNE3/HAP1/KCNJ10/ADCYAP1R1/SIK1/HOMER2/PKD2/PDGFRB/NOS3/TESC/FXYD3/STC1/KCNMB1/MMP9/P2RY12/LRRC26/PER1/SLC6A4	55
GO:0070661	BP	GO:0070661	leukocyte proliferation	54/1211	352/18888	1.9679e-09	9.78047e-08	6.67768e-08	TNFSF13B/CD40/TNFRSF13B/CR2/IL1B/CEBPB/IL7/ARG1/CD79A/IGFBP2/BMP4/ACE/CD180/CCR2/IL12B/GAL/LST1/AHR/TYROBP/TREM2/LGALS9/LRRC32/PRNP/BCL6/GPR183/BST2/HHEX/TLR9/GPNMB/CD55/ANXA1/IL12A/MS4A1/CSF2RA/CX3CL1/CSF2RB/OCSTAMP/GREM1/SLAMF1/RAG2/IL33/SDC4/FOSL2/IL6ST/CD300A/PLA2G5/PRLR/TNFSF8/IL2RA/HAVCR2/PTPN22/SLC11A1/CCL8/IDO1	54
GO:0002697	BP	GO:0002697	regulation of immune effector process	54/1211	385/18888	4.63834e-08	1.52758e-06	1.04296e-06	CLEC7A/SLAMF8/SERPING1/CR2/IL1B/PTAFR/XBP1/CD177/ARG1/LITAF/SERPINB9/SVEP1/CCR2/IL12B/FGL2/AHR/TYROBP/TREM2/LGALS9/S100A9/TNF/STAP1/LAG3/BCL6/BST2/TLR9/CD55/ANXA1/LOXL3/PRG2/PCK1/IL12A/ADORA2B/TLR7/PRAM1/LTA/DHX58/SLAMF1/IL33/CFH/LBP/CD300A/PLA2G5/CX3CR1/TWIST1/CARD9/KLRK1/GATA1/HAVCR2/EPX/RSAD2/IL1R1/RBP4/AXL	54
GO:0048880	BP	GO:0048880	sensory system development	54/1211	403/18888	2.12842e-07	5.59428e-06	3.81953e-06	ALDH1A3/MFAP2/COL4A1/BMP4/PXDN/AQP5/CHRDL1/COL5A2/FLT1/SMOC1/NRP1/SLC7A11/COL5A1/SH3PXD2B/GDF11/CRYAA/BCAR3/EFEMP1/TGFBR1/MERTK/WNT2B/EPHA2/FBN1/SERPINF1/EGFR/FZD4/SPRY1/PDGFRA/KLF4/PRDM1/RHOJ/MFAP5/VSTM4/CRYAB/BMPR2/SMAD3/ACVRL1/PBX1/TMEM132E/C1QA/RD3/COL8A1/TWIST1/PDGFRB/AQP1/SOX4/SAMD11/SLC44A4/ALDH1A2/GDF3/ACHE/RBP4/P2RY12/BMP7	54
GO:0048568	BP	GO:0048568	embryonic organ development	54/1211	455/18888	8.98824e-06	0.000129312	8.82889e-05	ALDH1A3/CEBPB/MFAP2/OSR1/CITED1/BMP4/COL18A1/TIFAB/FRZB/MTHFD1L/TNF/SOCS3/WNT11/EFEMP1/TGFBR1/CCDC39/EPHA2/KRT19/FBN1/KCNQ1/FZD2/ID3/EGFR/EPAS1/CCN1/ENG/KRT8/PDGFRA/MICAL2/PRDM1/MMP14/MFAP5/SMAD3/TUBB2B/MAFB/EDNRA/PBX1/PRRX1/PLK4/TWIST1/PKDCC/GBX2/PKD2/GATA1/ATP6V1B1/SCT/SLC44A4/ALDH1A2/RSPO3/STIL/NR2F2/GDF3/RBP4/BMP7	54
GO:0048285	BP	GO:0048285	organelle fission	54/1211	493/18888	8.26045e-05	0.000824085	0.00056265	DCN/IL1B/BMP4/RAD51B/PLCB1/TNF/BCL2L11/EPS8/CENPI/DUSP1/MSX2/CCNE1/SPHK1/BUB1B/NCAPD3/MTFR2/KIF11/RAD51AP1/CDC25C/PDGFRB/CAV2/CCNE2/TPX2/ASPM/BNIP3/BUB1/CCNB2/CDK1/SMC2/RAD54L/RACGAP1/BIRC5/PSRC1/ANLN/TTK/CCNB1/UBE2C/PRC1/KIF23/NCAPG2/NUF2/TOP2A/PLK1/RGCC/NUSAP1/CDCA5/MKI67/CHEK1/ANKLE1/SGO1/SPC25/NDC80/SPC24/BMP7	54
GO:0001822	BP	GO:0001822	kidney development	53/1211	319/18888	1.46834e-10	8.82132e-09	6.02282e-09	SFRP1/NPHS1/OSR1/CITED1/BICC1/BMP4/ACE/NRP1/EGR1/ADAMTS1/ADIPOQ/TACSTD2/BCL2L11/GDF11/WNT11/SDC1/HPGD/TGFBR1/WNT2B/KCNJ8/FBN1/SERPINF1/ID3/CD34/PDGFD/TEK/MME/SPRY1/GREM1/EXT1/ASS1/PDGFRA/PRDM1/EPCAM/SDC4/SMAD3/EDNRA/NOTCH3/PBX1/HEYL/CRLF1/ACTA2/PKD2/PDGFRB/AQP1/SOX4/BMP2/IRX2/GFRA1/ALDH1A2/NID1/MMP9/BMP7	53
GO:1903037	BP	GO:1903037	regulation of leukocyte cell-cell adhesion	53/1211	382/18888	8.85934e-08	2.67591e-06	1.827e-06	EGR3/TNFSF13B/CXCL12/SELP/IL1B/CEBPB/PTAFR/XBP1/IL7/ARG1/IGFBP2/ELANE/CCL2/BMP4/CCR2/IL12B/FGL2/LGALS9/LRRC32/TNF/TARM1/PRNP/LAG3/LGALS1/BCL6/GPNMB/CD55/PBRM1/ANXA1/LOXL3/CHST4/YES1/PCK1/IL12A/RAG1/ST3GAL4/SLAMF1/ASS1/KLF4/RAG2/SDC4/IL6ST/CD300A/PLA2G5/CTSG/SIRPA/KLRK1/IL2RA/SOX4/HAVCR2/PTPN22/IDO1/SOCS1	53
GO:0002460	BP	GO:0002460	adaptive immune response based on somatic recombination of immune receptors built from immunoglobulin superfamily domains	53/1211	385/18888	1.14649e-07	3.38804e-06	2.31321e-06	FCMR/CLEC7A/TNFSF13B/CD40/SERPING1/CR2/IL1B/ARG1/IGHM/IL21R/CXCL13/SVEP1/IRF7/IGHD/CCR2/IL12B/SWAP70/C7/AHR/TREM2/TLR8/TNF/IGKC/BCL6/SOCS3/CCR6/CD55/ANXA1/LOXL3/C4B/IL12A/CSF2RB/LTA/SLAMF1/C1QB/IGLC1/IGHV1-18/IL33/IGHG3/IL2RB/SLA2/C1QA/AIRE/CFI/IGLL1/TMEM98/CARD9/C1QC/CD8A/HAVCR2/SLC11A1/RSAD2/IL1R1	53
GO:0002833	BP	GO:0002833	positive regulation of response to biotic stimulus	53/1211	390/18888	1.74748e-07	4.77692e-06	3.26147e-06	FPR2/CLEC7A/NR1D1/IFIH1/CD14/RNF125/ARG1/ACOD1/EMILIN2/CD300LF/EIF2AK2/IRF7/PTPRS/SLC15A3/ZBP1/CD180/IL12B/MMP12/TYROBP/TREM2/OAS3/S100A9/TLR8/S100A8/TNF/LAG3/TREML4/GBP2/TLR9/GFI1/IL12A/KCNJ8/TLR7/EMILIN1/ALPK1/MEFV/RAB7B/DHX58/CLEC4E/MMRN2/LBP/CD300A/REG3G/LTF/PLA2G5/COLEC12/CARD9/KLRK1/S100A14/HAVCR2/PTPN22/TIFA/RSAD2	53
GO:0009615	BP	GO:0009615	response to virus	53/1211	409/18888	7.92838e-07	1.74074e-05	1.1885e-05	ITGAX/CXCL12/IFI44/IFIH1/GBP7/IL1B/CCL11/IFITM3/ACOD1/CXCL9/EIF2AK2/IRF7/ZBP1/IL12B/MAPK11/FGL2/RTP4/MMP12/OAS2/LGALS9/OAS3/IFIT2/CXCL10/TLR8/TNF/BST2/CCL4/GBP2/TLR9/IFITM1/ISG15/RNASEL/IL12A/KCNJ8/IFITM2/SKP2/IFIT1/TLR7/DHX58/EXT1/ISG20/IL33/PMAIP1/SMAD3/CDK6/ACTA2/CARD9/IFIT3/TBKBP1/BNIP3/CCL22/RSAD2/CCL8	53
GO:0001649	BP	GO:0001649	osteoblast differentiation	52/1211	257/18888	8.9961e-14	1.26107e-11	8.61003e-12	FGF23/PTHLH/CEBPB/VEGFC/SPP1/SFRP1/CITED1/CCL3/BMP4/MAPK11/GDPD2/SMOC1/FZD1/TNF/COL6A1/RRBP1/SFRP2/MRC2/WNT11/ITGA11/COL1A1/IFITM1/FHL2/CEBPD/EPHA2/ID3/TNFAIP6/MSX2/CCN1/GREM1/REST/LOX/FOSL2/IL6ST/BMPR2/TNC/SMAD3/ALPL/LTF/TWIST2/CDK6/ID4/AXIN2/CREB3L1/AREG/TWIST1/SNAI2/FERMT2/BMP2/FASN/ACHE/BMP7	52
GO:0150063	BP	GO:0150063	visual system development	52/1211	397/18888	7.23699e-07	1.60832e-05	1.09809e-05	ALDH1A3/MFAP2/COL4A1/BMP4/PXDN/AQP5/CHRDL1/COL5A2/FLT1/SMOC1/NRP1/SLC7A11/COL5A1/SH3PXD2B/GDF11/CRYAA/BCAR3/EFEMP1/TGFBR1/MERTK/WNT2B/EPHA2/FBN1/SERPINF1/EGFR/FZD4/SPRY1/PDGFRA/KLF4/PRDM1/RHOJ/MFAP5/VSTM4/CRYAB/BMPR2/SMAD3/ACVRL1/PBX1/C1QA/RD3/COL8A1/TWIST1/PDGFRB/AQP1/SOX4/SAMD11/ALDH1A2/GDF3/ACHE/RBP4/P2RY12/BMP7	52
GO:0043086	BP	GO:0043086	negative regulation of catalytic activity	52/1211	449/18888	2.57063e-05	0.000308194	0.000210422	GAS6/SERPING1/IL1B/THBS1/TRIB1/PLA2R1/SERPINB9/BIN1/SERPINB10/CCR2/SLC39A14/PTX3/TIMP1/SERPINA10/TNF/ADIPOQ/DPEP1/HHEX/TIMP4/SERPINA12/PTPRB/ROCK2/GFI1/SERPINH1/IFIT1/LRP1/SERPINF1/GZMA/DUSP1/TIMP2/SPRY1/KLF4/SERPINE2/SERPINE1/CD300A/APOC1/PALM/LTF/FABP1/RD3/ERRFI1/HP/CBLC/AQP1/KLRK1/BMP2/PTPN22/PLAUR/NR2F2/PLK1/TIMP3/MMP9	52
GO:0007015	BP	GO:0007015	actin filament organization	52/1211	467/18888	7.29021e-05	0.000751992	0.000513428	CXCL12/LIMCH1/ARHGEF10L/CCL11/SFRP1/NPHS1/BIN1/ALOX15/RHOB/CCL24/SWAP70/ASAP3/GDPD2/SYNPO/SHANK1/ITGB5/NRP1/EZR/PHLDB2/TACSTD2/EPS8/PACSIN1/LCP1/WNT11/TGFBR1/RHOF/ROCK2/TPM1/ZEB2/CX3CL1/PDLIM1/CALD1/CCN2/IQGAP3/MYO1F/MICAL2/RHOJ/SDC4/ZYX/SMAD3/FAM171A1/DBN1/CDC42EP1/FSCN1/TMEFF2/FERMT2/CDC42EP5/RHOU/WASF1/RND2/AIF1L/RGCC	52
GO:0051960	BP	GO:0051960	regulation of nervous system development	52/1211	468/18888	7.70486e-05	0.000783988	0.000535273	ITGAX/CXCL12/NR1D1/PRKCH/IL1B/VEGFC/CCL11/THBS2/SPP1/SEMA3G/PTPRS/BIN1/ACE/FN1/PTN/SEMA3F/TREM2/NRP1/TNF/LPAR3/NUMBL/JAM2/MYB/SEMA3B/SERPINF1/CX3CL1/SEMA4F/LTA/EGFR/FZD4/MME/REST/SERPINE2/IL33/IL6ST/BMPR2/SEMA6B/HEYL/HAP1/DBN1/DRAXIN/CX3CR1/ID4/PLXNA1/TMEM98/GBX2/EGR2/ASPM/BMP2/ASPA/RND2/BMP7	52
GO:0071674	BP	GO:0071674	mononuclear cell migration	51/1211	206/18888	2.48823e-17	7.15956e-15	4.88824e-15	GAS6/FPR2/CXCL12/SLAMF8/THBS1/CCL11/CXCL13/CCL3/CCL2/CCL24/CCR2/FLT1/CYP7B1/LGALS9/PLCB1/CXCL10/TNF/EPS8/GPR183/CCR1/CCL4/NLRP12/CCR6/ANXA1/JAM2/CCR5/C5AR1/IL12A/CCN3/CX3CL1/C3AR1/PDGFD/DUSP1/MADCAM1/GREM1/SLAMF1/EXT1/SERPINE1/AIRE/CX3CR1/CMKLR1/CCL7/CTSG/SIRPA/APOD/KLRK1/S100A14/CCL22/CCL1/GPR15/CCL8	51
GO:0042063	BP	GO:0042063	gliogenesis	51/1211	346/18888	2.14841e-08	7.8828e-07	5.38203e-07	NR1D1/PRKCH/IL1B/VEGFC/CCL3/BIN1/CCL2/CCR2/PTN/TREM2/NAB1/S100A9/S100A8/TNF/STAP1/COL6A1/GPR183/COL3A1/PTPRB/C5AR1/ZEB2/MYB/LRP1/CX3CL1/LTA/EGFR/MATN2/SERPINE2/IL33/MMP14/ATP1B2/IL6ST/MXRA8/CDK6/B4GALT6/C1QA/CX3CR1/ID4/KCNJ10/TMEM98/AREG/LAMB1/EGR2/ADGRG1/SOX4/BNIP3/BMP2/CDK1/ASPA/LEPR/P2RY12	51
GO:0001558	BP	GO:0001558	regulation of cell growth	51/1211	418/18888	7.34496e-06	0.000108234	7.38977e-05	CXCL12/SPP1/SFRP1/SEMA3G/PTPRS/IGFBP7/FRZB/FN1/SEMA3F/IL17RB/S100A9/S100A8/NRP1/SLIT3/SFRP2/ADAM15/BCL6/BST2/WNT11/LPAR3/TGFBR1/SEMA3B/SYT1/CCN3/SEMA4F/EGFR/DCSTAMP/IGFBP4/CISH/GREM1/LTBP4/SERPINE2/SOCS2/MMP14/SPHK1/CRYAB/BMPR2/TNC/SMAD3/BCL11A/ACVRL1/SEMA6B/WFDC1/COL14A1/DRAXIN/PI16/EGLN2/PSRC1/SLC44A4/AVPR1A/RND2	51
GO:0043434	BP	GO:0043434	response to peptide hormone	51/1211	438/18888	2.65449e-05	0.000317552	0.000216811	CXCL12/IL1B/OSBPL8/XBP1/CITED1/AP3S1/INHBB/ACE/CTSK/GAL/SLC39A14/TIMP1/PLCB1/EGR1/COL6A1/ADIPOQ/STC2/PTPRE/F7/COL3A1/SOCS3/GDF15/BCAR3/COL1A1/SERPINA12/RETN/ROCK2/PCK1/KCNJ8/FBN1/KCNQ1/GRB14/TEK/ASS1/SOCS2/SMAD3/EDNRA/ALPL/REG3G/CDO1/TWIST2/AREG/ERRFI1/EGR2/CAV2/POMC/CCNA2/CYP11A1/CDC6/SOCS1/BMP7	51
GO:0000280	BP	GO:0000280	nuclear division	51/1211	446/18888	4.28912e-05	0.000477569	0.000326063	IL1B/BMP4/RAD51B/PLCB1/TNF/BCL2L11/EPS8/CENPI/DUSP1/MSX2/CCNE1/SPHK1/BUB1B/NCAPD3/KIF11/RAD51AP1/CDC25C/PDGFRB/CAV2/CCNE2/TPX2/ASPM/BUB1/CCNB2/CDK1/SMC2/RAD54L/RACGAP1/BIRC5/PSRC1/ANLN/TTK/CCNB1/UBE2C/PRC1/KIF23/NCAPG2/NUF2/TOP2A/PLK1/RGCC/NUSAP1/CDCA5/MKI67/CHEK1/ANKLE1/SGO1/SPC25/NDC80/SPC24/BMP7	51
GO:0007389	BP	GO:0007389	pattern specification process	51/1211	474/18888	0.000199935	0.0017433	0.00119025	SFRP1/OSR1/BICC1/BMP4/TIFAB/CHRDL1/SEMA3F/LEFTY1/BMP1/WIF1/NRP1/SFRP2/GDF11/HHEX/WNT11/TGFBR1/DMRT2/CCDC39/WNT2B/BCOR/HHIP/MSX2/ENG/FOXA1/SPRY1/GREM1/EXT1/MICAL2/BMPR2/SMAD3/MAFB/ACVRL1/PBX1/HEYL/C1QA/AXIN2/ARC/GBX2/MEOX1/PKD2/EGR2/ADGRG1/BMP2/IRX2/STC1/ALDH1A2/STIL/NR2F2/GREM2/GDF3/BMP7	51
GO:0045444	BP	GO:0045444	fat cell differentiation	50/1211	248/18888	3.12282e-13	3.97034e-11	2.71078e-11	PLAC8/NR1D1/CEBPB/OSBPL8/XBP1/DKKL1/SFRP1/INHBB/METRNL/STEAP4/FRZB/LRG1/PLCB1/WIF1/TNF/ADIPOQ/SFRP2/RETN/JDP2/CEBPD/PIM1/RNASEL/KCNJ8/MEDAG/CCDC3/MSX2/PDGFRA/KLF4/FOSL2/ADIG/SMAD3/MAFB/UCP1/ID4/CMKLR1/AXIN2/SNAI2/TGFB1I1/EGR2/FABP4/FERMT2/BNIP3/BMP2/ADRB3/TPH1/C1QTNF3/GDF3/ZFP36L2/SOCS1/BMP7	50
GO:0071559	BP	GO:0071559	response to transforming growth factor beta	50/1211	309/18888	1.2426e-09	6.54968e-08	4.47184e-08	THBS1/SFRP1/CITED1/FMOD/SCX/CTSK/LRG1/COL1A2/COL4A2/LEFTY1/ITGB5/LRRC32/LTBP3/GCNT2/COL3A1/GDF15/COL1A1/HPGD/TGFBR1/YES1/ROCK2/LDLRAD4/ZEB2/FBN1/DKK3/DCSTAMP/PDGFD/ENG/SPRY1/LIMS1/LTBP4/LOX/ZYX/SMAD3/ACVRL1/CDH3/CIDEA/RASL11B/VASN/ACTA2/CX3CR1/PMEPA1/TGFB1I1/CAV2/FERMT2/BMP2/CLDN1/ASPN/ANKRD1/ZFP36L2	50
GO:0048545	BP	GO:0048545	response to steroid hormone	50/1211	338/18888	2.62329e-08	9.43522e-07	6.44196e-07	NR1D1/PTAFR/THBS1/SPP1/ACOD1/SFRP1/ATP1A3/IGFBP2/ACE/IGFBP7/IL1RN/CYP7B1/KLF9/SLIT3/TNF/ADIPOQ/BCL2L11/SDC1/COL1A1/ANXA1/PCK1/SKP2/SERPINF1/EGFR/FOXA1/ATP1A2/ASS1/REST/LOX/RXRG/FOSL2/ALPL/RBFOX2/HEYL/CLDN4/CDO1/PMEPA1/AXIN2/TYMS/AREG/ERRFI1/CARD9/AQP1/EGLN2/STC1/CLDN1/AVPR1A/PTGDS/PER1/ZFP36L2	50
GO:0002768	BP	GO:0002768	immune response-regulating cell surface receptor signaling pathway	50/1211	360/18888	1.98008e-07	5.33256e-06	3.64084e-06	FCMR/FPR2/CLEC7A/NR1D1/CD40/PRKCH/CD14/CR2/FPR1/CD79B/ACOD1/IGHM/CLEC4D/CD79A/LAT2/TRGC1/BANK1/PDE4D/IGHD/TYROBP/TREM2/BTNL9/TRGC2/EZR/STAP1/PRNP/IGKC/YES1/C5AR1/MS4A1/PRAM1/C3AR1/RAB7B/CLEC4E/KCNN4/IGLC1/TRBC1/LBP/FOSL2/CD300A/IGHG3/LTF/SLA2/ITK/CMKLR1/CD8A/KLRK1/S100A14/TRDC/PTPN22	50
GO:0002449	BP	GO:0002449	lymphocyte mediated immunity	50/1211	372/18888	5.43416e-07	1.25884e-05	8.5948e-06	FCMR/CD40/SERPING1/CR2/IL1B/CEBPG/ARG1/IGHM/IL21R/SERPINB9/SVEP1/IRF7/IGHD/CCR2/IL12B/SWAP70/C7/AHR/TREM2/LGALS9/TLR8/TNF/IGKC/LAG3/BCL6/CCR6/KIF5B/CD55/C4B/IL12A/CSF2RB/LTA/SLAMF1/C1QB/IGLC1/IGHV1-18/IGHG3/IL2RB/SLA2/C1QA/AIRE/CFI/IGLL1/CARD9/C1QC/CD8A/KLRK1/HAVCR2/RSAD2/IL1R1	50
GO:0050867	BP	GO:0050867	positive regulation of cell activation	50/1211	380/18888	1.03012e-06	2.09355e-05	1.42939e-05	EGR3/GAS6/CLEC7A/MMP8/TNFSF13B/SELP/IL1B/XBP1/THBS1/IL7/CLEC4D/SVEP1/CCL3/IGFBP2/CCL2/CCR2/IL12B/LILRA5/TYROBP/TREM2/LGALS9/TNF/STAP1/HAMP/LGALS1/BCL6/GPR183/TLR9/CD55/PBRM1/ANXA1/YES1/PCK1/IL12A/MYB/RAG1/SLAMF1/IL33/MMP14/LBP/IL6ST/ACTA2/PRLR/SIRPA/KLRK1/IL2RA/SOX4/HAVCR2/AXL/SOCS1	50
GO:0001654	BP	GO:0001654	eye development	50/1211	393/18888	2.76022e-06	4.74531e-05	3.23989e-05	ALDH1A3/MFAP2/COL4A1/BMP4/PXDN/AQP5/CHRDL1/COL5A2/FLT1/SMOC1/NRP1/SLC7A11/COL5A1/SH3PXD2B/GDF11/CRYAA/BCAR3/EFEMP1/TGFBR1/MERTK/WNT2B/EPHA2/FBN1/SERPINF1/EGFR/FZD4/SPRY1/PDGFRA/KLF4/PRDM1/RHOJ/MFAP5/VSTM4/CRYAB/BMPR2/SMAD3/ACVRL1/PBX1/RD3/COL8A1/TWIST1/PDGFRB/AQP1/SOX4/SAMD11/ALDH1A2/GDF3/ACHE/RBP4/BMP7	50
GO:0034329	BP	GO:0034329	cell junction assembly	50/1211	453/18888	0.000123852	0.00115349	0.000787554	LIMCH1/SLK/PRKCH/IL1B/THBS1/THBS2/SFRP1/NPHS1/PTPRS/VMP1/ACE/FN1/CDH11/GJA5/FZD1/PCDH17/CLDN3/NRP1/TNF/PHLDB2/WNT11/PCDHB9/CDH13/COL16A1/STON1/ROCK2/KCNJ8/EPHA2/CRB3/CDH22/TEK/GREM1/LIMS1/MMP14/SDC4/SMAD3/ACVRL1/CDH3/CLDN4/ITGA5/GJC1/FSCN1/VCL/SNAI2/APOD/ECT2/FERMT2/CLDN1/RAP2A/ACHE	50
GO:0006869	BP	GO:0006869	lipid transport	50/1211	456/18888	0.000145633	0.00132696	0.000905989	FABP7/RBP1/APOA4/IL1B/ATP8B4/OSBPL8/THBS1/SLCO3A1/SPP1/PLA2R1/VMP1/ACE/ATP8B1/SLCO4A1/GAL/TREM2/PLSCR2/SREBF2/ADIPOQ/GULP1/SELENOM/SLC10A6/RETN/APOBR/ATP10A/APOLD1/KCNJ8/KCNQ1/MYB/LRP1/PTGES/SLC43A3/FZD4/KCNN4/LBP/CIDEC/APOC1/CIDEA/PLA2G5/FABP1/LRAT/APOD/SLC13A3/FABP4/POMC/DBI/MSR1/FABP5/SLC4A1/RBP4	50
GO:0099177	BP	GO:0099177	regulation of trans-synaptic signaling	50/1211	494/18888	0.000930956	0.00620038	0.00423335	IL1B/MYOF/PTPRS/CCL2/ACE/PXK/CCR2/CDH11/CHRDL1/PTN/GUCY1A1/PCDH17/SHANK1/TYROBP/PLCB1/MCTP1/SLC7A11/TNF/ADIPOQ/PLAT/SLC4A8/PRNP/KIF5B/RETN/SYP/SYT1/ADORA2B/CX3CL1/EGFR/MME/GUCY1B1/ATP1A2/SERPINE2/SEPTIN5/P2RX1/DYSF/CNR2/TUBB2B/HAP1/DBN1/CX3CR1/KCNJ10/ARC/EGR2/NSG1/SCT/FABP5/ACHE/AKAP12/SLC6A4	50
GO:0051216	BP	GO:0051216	cartilage development	49/1211	209/18888	1.1088e-15	2.09029e-13	1.42716e-13	PTHLH/OSR1/MGP/BMP4/SCX/MUSTN1/CTSK/FRZB/SLC39A14/TIMP1/BMP1/COL6A1/BGN/LTBP3/MMP13/SFRP2/COL3A1/BPNT2/WNT11/COL1A1/LOXL2/EFEMP1/TGFBR1/THBS3/PRKG2/WNT2B/SERPINH1/CCN3/CCN2/MSX2/CCN1/GREM1/EXT1/FOSL2/BMPR2/SMAD3/ACVRL1/TGFBI/PRRX1/ADAMTS12/AXIN2/TYMS/PKDCC/ERRFI1/SNAI2/BMP2/STC1/CNMD/BMP7	49
GO:0071216	BP	GO:0071216	cellular response to biotic stimulus	49/1211	265/18888	1.50069e-11	1.13949e-09	7.77992e-10	MMP3/CLEC7A/MMP8/NR1D1/CD40/CD14/IL1B/PTAFR/XBP1/TRIB1/ACOD1/LITAF/CXCL9/CXCL13/CCL2/TIFAB/CD180/IL12B/PABPN1/AHR/CEBPE/TREM2/CXCL10/TNF/STAP1/GBP2/TLR9/CD55/CCR5/GFI1/CX3CL1/CXCL5/ASS1/LBP/SERPINE1/LTF/CAMP/CX3CR1/CTSG/SIRPA/KLRK1/NOS3/GATA1/HAVCR2/PTPN22/ANKRD1/MMP9/AXL/PF4	49
GO:0071560	BP	GO:0071560	cellular response to transforming growth factor beta stimulus	49/1211	302/18888	1.65638e-09	8.38465e-08	5.72468e-08	THBS1/SFRP1/CITED1/FMOD/SCX/CTSK/LRG1/COL1A2/COL4A2/LEFTY1/ITGB5/LRRC32/LTBP3/GCNT2/COL3A1/GDF15/COL1A1/HPGD/TGFBR1/YES1/LDLRAD4/ZEB2/FBN1/DKK3/DCSTAMP/PDGFD/ENG/SPRY1/LIMS1/LTBP4/LOX/ZYX/SMAD3/ACVRL1/CDH3/CIDEA/RASL11B/VASN/ACTA2/CX3CR1/PMEPA1/TGFB1I1/CAV2/FERMT2/BMP2/CLDN1/ASPN/ANKRD1/ZFP36L2	49
GO:0032970	BP	GO:0032970	regulation of actin filament-based process	49/1211	385/18888	3.42822e-06	5.66225e-05	3.86594e-05	CXCL12/LIMCH1/ARHGEF10L/CCL11/SFRP1/NPHS1/BIN1/PDE4D/ALOX15/CCL24/SWAP70/ASAP3/SYNPO/GJA5/SHANK1/DSC2/NRP1/PHLDB2/TACSTD2/EPS8/BST2/PDPN/WNT11/TAOK1/TGFBR1/RHOF/ROCK2/TPM1/ZEB2/LRP1/CX3CL1/CCN2/ATP1A2/PDGFRA/SDC4/SMAD3/CDC42EP1/ACTA2/FSCN1/PDGFRB/TMEFF2/ECT2/FERMT2/CDC42EP5/WASF1/STC1/RND2/FZD10/RGCC	49
GO:0016032	BP	GO:0016032	viral process	49/1211	428/18888	5.84058e-05	0.00061761	0.000421678	GAS6/IFIH1/GBP7/CR2/IFITM3/CXADR/EIF2AK2/IRF7/CCL3/CCL2/PTX3/OAS2/ITGB5/LGALS9/OAS3/NRP1/TNF/LGALS1/BST2/CCL4/IFITM1/CD55/CCR5/ISG15/RNASEL/EPHA2/IFITM2/CTSB/IFIT1/FAM111A/EGFR/ST3GAL4/SLAMF1/ISG20/REST/TMPRSS2/LTF/ITGA5/SMC6/CAV2/CDK1/CLDN1/RSAD2/CCL1/GPR15/TOP2A/TRIM59/CCL8/AXL	49
GO:0042692	BP	GO:0042692	muscle cell differentiation	49/1211	428/18888	5.84058e-05	0.00061761	0.000421678	ADAMTS5/SORBS2/XBP1/NPHS1/CXADR/CXCL9/CD53/BIN1/BMP4/ADAMTS15/EFEMP2/MAPK11/CXCL10/COL6A1/GDF15/SDC1/FHL2/JAM2/PTGFRN/TPM1/KCNJ8/KRT19/ADAM12/CCN3/CSRP2/ENG/GREM1/KRT8/PDGFRA/MMP14/LOX/BMPR2/EHD2/EDNRA/MYL9/COL14A1/PI16/LAMB1/SIK1/PDGFRB/CAV2/TMEM204/BMP2/RPL3L/CDK1/AVPR1A/ANKRD1/NID1/MYBPC1	49
GO:0060537	BP	GO:0060537	muscle tissue development	49/1211	438/18888	0.00010383	0.000994114	0.000678738	SORBS2/NPHS1/OSR1/CXADR/ATF3/BMP4/SCX/EFEMP2/MAPK11/GJA5/EGR1/COL6A1/COL3A1/FHL2/TGFBR1/PIM1/TPM1/KCNJ8/CSRP2/MSX2/ENG/GREM1/PDGFRA/LOX/FOSL2/SMAD3/EDNRA/HEYL/FOXN2/GJC1/COL14A1/ADAMTS9/TWIST1/PI16/SIK1/PKD2/EGR2/PDGFRB/MAFF/CAV2/BMP2/RPL3L/CDK1/ALDH1A2/ANKRD1/NR2F2/DIPK2A/RBP4/BMP7	49
GO:0050804	BP	GO:0050804	modulation of chemical synaptic transmission	49/1211	493/18888	0.00153088	0.00937211	0.00639887	IL1B/MYOF/PTPRS/CCL2/ACE/PXK/CCR2/CDH11/CHRDL1/PTN/GUCY1A1/PCDH17/SHANK1/TYROBP/PLCB1/MCTP1/SLC7A11/TNF/ADIPOQ/PLAT/SLC4A8/PRNP/KIF5B/RETN/SYP/SYT1/ADORA2B/CX3CL1/EGFR/MME/GUCY1B1/ATP1A2/SERPINE2/SEPTIN5/P2RX1/DYSF/CNR2/TUBB2B/HAP1/DBN1/CX3CR1/KCNJ10/ARC/EGR2/NSG1/SCT/ACHE/AKAP12/SLC6A4	49
GO:0071219	BP	GO:0071219	cellular response to molecule of bacterial origin	48/1211	238/18888	9.20503e-13	1.04841e-10	7.15812e-11	MMP3/MMP8/NR1D1/CD40/CD14/IL1B/PTAFR/XBP1/TRIB1/ACOD1/LITAF/CXCL9/CXCL13/CCL2/TIFAB/CD180/IL12B/PABPN1/AHR/CEBPE/TREM2/CXCL10/TNF/STAP1/GBP2/TLR9/CD55/CCR5/GFI1/CX3CL1/CXCL5/ASS1/LBP/SERPINE1/LTF/CAMP/CX3CR1/CTSG/SIRPA/KLRK1/NOS3/GATA1/HAVCR2/PTPN22/ANKRD1/MMP9/AXL/PF4	48
GO:0003007	BP	GO:0003007	heart morphogenesis	48/1211	269/18888	8.8269e-11	5.61124e-09	3.83111e-09	ADAMTS5/BMP4/TMEM100/GJA5/FZD1/LEFTY1/NRP1/SLIT3/ADAMTS1/COL5A1/SFRP2/ADAM15/WNT11/FHL2/TGFBR1/CCDC39/PIM1/CCM2L/TPM1/KCNJ8/FZD2/MSX2/CCN1/ENG/TEK/SPRY1/EXT1/MICAL2/BMPR2/SMAD3/ACVRL1/EDNRA/HEYL/PARVA/AXIN2/NPY1R/TWIST1/SNAI2/PKD2/NOS3/SOX4/BMP2/ALDH1A2/ANKRD1/STIL/RBP4/DHRS3/BMP7	48
GO:0048762	BP	GO:0048762	mesenchymal cell differentiation	48/1211	269/18888	8.8269e-11	5.61124e-09	3.83111e-09	IL1B/SFRP1/OSR1/SEMA3G/BMP4/TMEM100/FRZB/FN1/SEMA3F/LRG1/NRP1/PHLDB2/SFRP2/GCNT2/ADAM15/PDPN/WNT11/COL1A1/LOXL2/TGFBR1/FAM83D/LOXL3/ROCK2/LDLRAD4/SEMA3B/MARK1/SEMA4F/MSX2/ENG/FOXA1/SPRY1/GREM1/EXT1/SMAD3/EDNRA/SEMA6B/HEYL/VASN/AXIN2/TWIST1/SNAI2/GBX2/TGFB1I1/FERMT2/BMP2/ALDH1A2/RGCC/BMP7	48
GO:0048872	BP	GO:0048872	homeostasis of number of cells	48/1211	322/18888	3.90027e-08	1.3244e-06	9.04241e-07	TNFSF13B/TNFRSF13B/CEBPG/IL7/BMP4/CCR2/EMCN/LGALS9/SLC7A11/HAMP/COL6A1/BCL2L11/BCL6/GPR183/TNFRSF17/ANXA1/MERTK/ISG15/GPR174/KCNQ1/MYB/CCN3/RAG1/EPAS1/EXT1/PMAIP1/FOSL2/MAFB/FSTL1/SLC40A1/CHST3/CDK6/COL14A1/CX3CR1/DYRK3/CARD9/ADGRG1/IL2RA/NOS3/GATA1/SOX4/CCNB2/ALAS2/RACGAP1/HCAR2/NCAPG2/SLC4A1/AXL	48
GO:0045089	BP	GO:0045089	positive regulation of innate immune response	48/1211	365/18888	1.71337e-06	3.17524e-05	2.16792e-05	FPR2/CLEC7A/NR1D1/IFIH1/CD14/RNF125/ACOD1/CD300LF/EIF2AK2/IRF7/PTPRS/SLC15A3/ZBP1/IL12B/MMP12/TYROBP/TREM2/OAS3/S100A9/TLR8/S100A8/TNF/LAG3/TREML4/GBP2/TLR9/GFI1/IL12A/KCNJ8/TLR7/ALPK1/MEFV/RAB7B/DHX58/CLEC4E/LBP/CD300A/REG3G/LTF/PLA2G5/COLEC12/CARD9/KLRK1/S100A14/HAVCR2/PTPN22/TIFA/RSAD2	48
GO:0090130	BP	GO:0090130	tissue migration	48/1211	383/18888	6.57214e-06	9.84381e-05	6.72093e-05	EGR3/CD40/DCN/THBS1/VEGFC/FGF7/SMOC2/CXCL13/RHOB/FAP/PTN/LRG1/PTPRG/S100A9/NRP1/TNF/TACSTD2/PKN3/CDH13/LOXL2/ANXA1/TGFBR1/ROCK2/EPHA2/ZEB2/CCN3/SERPINF1/TEK/ADGRA2/GREM1/KLF4/MMRN2/RHOJ/VSTM4/BMPR2/FSTL1/ACVRL1/SPARC/ACTA2/ACTG2/ADAMTS9/SNAI2/NOS3/ANLN/STC1/NR2F2/RGCC/MMP9	48
GO:0050767	BP	GO:0050767	regulation of neurogenesis	48/1211	393/18888	1.31563e-05	0.000175002	0.000119484	CXCL12/NR1D1/PRKCH/IL1B/VEGFC/CCL11/SPP1/SEMA3G/PTPRS/BIN1/ACE/FN1/PTN/SEMA3F/TREM2/NRP1/TNF/LPAR3/NUMBL/MYB/SEMA3B/SERPINF1/CX3CL1/SEMA4F/LTA/EGFR/FZD4/MME/REST/SERPINE2/IL33/IL6ST/BMPR2/SEMA6B/HEYL/HAP1/DBN1/DRAXIN/CX3CR1/ID4/PLXNA1/TMEM98/EGR2/ASPM/BMP2/ASPA/RND2/BMP7	48
GO:0044772	BP	GO:0044772	mitotic cell cycle phase transition	48/1211	451/18888	0.000389521	0.00302058	0.00206232	CCL2/NEK6/RAD51B/PLCB1/ADAMTS1/EPS8/GPNMB/TAOK1/PBRM1/SKP2/EGFR/DUSP1/IQGAP3/CCNE1/KLF4/BUB1B/PBX1/CDK6/ORC1/ID4/CDK14/PKD2/CDC25C/CCNE2/BUB1/CCNB2/CDK1/RHOU/GTSE1/BIRC5/ANLN/TTK/CCNB1/UBE2C/CCNA2/CDC6/NUF2/STIL/PLK1/RGCC/CDCA5/CHEK1/CDKN3/DTL/ZFP36L2/SPC25/NDC80/SPC24	48
GO:0045859	BP	GO:0045859	regulation of protein kinase activity	48/1211	470/18888	0.000963952	0.00636502	0.00434576	GAS6/CD40/IL1B/THBS1/TRIB1/ELANE/IL12B/LILRA5/FLT1/TNF/ADIPOQ/PRNP/HHEX/PDGFC/PTPRB/C5AR1/EGFR/PDGFD/DUSP1/CCN1/SPRY1/CCNE1/CD300A/LTF/AXIN2/PRLR/TCIM/ERRFI1/CBLC/CDC25C/PDGFRB/CCNE2/ECT2/TPX2/FERMT2/BMP2/CCNB2/PSRC1/PTPN22/CCNB1/SLC11A1/CCNA2/CDC6/NR2F2/PLK1/RGCC/DIPK2A/CDKN3	48
GO:0006959	BP	GO:0006959	humoral immune response	47/1211	258/18888	6.66304e-11	4.38878e-09	2.99647e-09	FCMR/JCHAIN/SERPING1/CR2/IL1B/IL7/ACOD1/IGHM/CXCL9/CXCL13/SVEP1/ELANE/CCL2/CCR2/C7/TREM1/TREM2/S100A9/CXCL10/TNF/GPR183/WFDC2/PRTN3/CCR6/CD55/CFD/C4B/MS4A1/CXCL14/CXCL5/LTA/H2BC6/C1QB/CFH/RNASE4/IGHG3/REG3G/LTF/CAMP/C1QA/AIRE/CFI/CTSG/C1QC/SLC11A1/RGCC/PF4	47
GO:0034612	BP	GO:0034612	response to tumor necrosis factor	47/1211	263/18888	1.31501e-10	8.16952e-09	5.5778e-09	GAS6/MMP8/TNFSF13B/NR1D1/CD14/THBS1/CCL11/ACOD1/SFRP1/CCL3/MAP4K3/CCL2/CCL24/CTSK/TNF/ADIPOQ/CCL4/GBP2/COL1A1/TNFRSF17/KRT18/PCK1/CX3CL1/CCDC3/DCSTAMP/OCSTAMP/LIMS1/EXT1/ASS1/KRT8/SPHK1/TNFRSF1A/ADAMTS12/CAMP/CX3CR1/CCL7/TNFRSF25/FABP4/TIFA/CLDN1/CCL22/ANKRD1/CCL1/GPD1/CCL8/AKAP12/ZFP36L2	47
GO:1902105	BP	GO:1902105	regulation of leukocyte differentiation	47/1211	328/18888	1.80876e-07	4.91964e-06	3.35892e-06	EGR3/GAS6/SLAMF8/CEBPB/XBP1/IL7/TRIB1/SFRP1/IRF7/CCL3/BMP4/CCR2/IL12B/FGL2/TYROBP/TREM2/LGALS9/TNF/ADIPOQ/LAG3/BCL6/CCR1/TLR9/PBRM1/ANXA1/LOXL3/PCK1/FBN1/TNFAIP6/DCSTAMP/RAG1/OCSTAMP/PRDM1/RAG2/MMP14/MAFB/FSTL3/LTF/CDK6/C1QC/IL2RA/SOX4/TESC/AXL/ZFP36L2/SOCS1/PF4	47
GO:0002429	BP	GO:0002429	immune response-activating cell surface receptor signaling pathway	47/1211	332/18888	2.60145e-07	6.67085e-06	4.55457e-06	FCMR/FPR2/CLEC7A/NR1D1/PRKCH/CD14/CR2/FPR1/CD79B/ACOD1/IGHM/CD79A/LAT2/TRGC1/BANK1/PDE4D/IGHD/TYROBP/TREM2/BTNL9/TRGC2/EZR/STAP1/PRNP/IGKC/YES1/C5AR1/MS4A1/PRAM1/C3AR1/RAB7B/KCNN4/IGLC1/TRBC1/LBP/FOSL2/CD300A/IGHG3/LTF/SLA2/ITK/CMKLR1/CD8A/KLRK1/S100A14/TRDC/PTPN22	47
GO:0003002	BP	GO:0003002	regionalization	47/1211	429/18888	0.000231945	0.00193595	0.00132178	SFRP1/OSR1/BICC1/BMP4/TIFAB/SEMA3F/LEFTY1/BMP1/WIF1/NRP1/SFRP2/GDF11/HHEX/WNT11/TGFBR1/DMRT2/CCDC39/WNT2B/HHIP/MSX2/ENG/FOXA1/SPRY1/GREM1/EXT1/MICAL2/BMPR2/SMAD3/MAFB/ACVRL1/PBX1/HEYL/C1QA/AXIN2/ARC/GBX2/MEOX1/PKD2/EGR2/ADGRG1/BMP2/IRX2/ALDH1A2/STIL/NR2F2/GREM2/GDF3	47
GO:0023061	BP	GO:0023061	signal release	47/1211	487/18888	0.00336236	0.017864	0.0121968	FGF23/CXCL12/NR1D1/IL1B/MYOF/SPP1/SFRP1/INHBB/GAL/IL1RN/PLCB1/MCTP1/TNF/ADIPOQ/SLC4A8/SELENOM/ANXA1/RETN/SYP/KCNJ8/KCNQ1/MYB/SYT1/CCN3/SYT13/SYT15/PTGES/EGFR/FZD4/RAB44/LTBP4/REST/SEPTIN5/P2RX1/RAB8B/DYSF/FGG/SCG5/AQP1/POMC/SOX4/SCT/SLC44A4/HCAR2/C1QTNF3/RBP4/SLC6A4	47
GO:0034762	BP	GO:0034762	regulation of transmembrane transport	47/1211	489/18888	0.00363579	0.0188406	0.0128636	FXYD2/IL1B/OSBPL8/THBS1/OSR1/CXCL9/BIN1/CCL2/PDE4D/VMP1/ACE/GPR35/KCNE4/CCR2/GAL/SHANK1/TREM2/CXCL10/TNF/HAMP/ADIPOQ/PRNP/TLR9/YES1/PIM1/RNASEL/KCNJ8/KCNQ1/MS4A1/CX3CL1/ATP1A2/KCNN4/P2RX1/ATP1B2/EDNRA/KCNE3/HAP1/KCNJ10/ADCYAP1R1/CTTNBP2NL/PKD2/TESC/FXYD3/KCNMB1/FABP5/MMP9/LRRC26	47
GO:0071222	BP	GO:0071222	cellular response to lipopolysaccharide	46/1211	225/18888	1.65802e-12	1.77733e-10	1.21348e-10	MMP3/MMP8/NR1D1/CD40/CD14/IL1B/PTAFR/XBP1/TRIB1/ACOD1/LITAF/CXCL9/CXCL13/CCL2/TIFAB/CD180/IL12B/PABPN1/CEBPE/CXCL10/TNF/STAP1/GBP2/TLR9/CD55/CCR5/GFI1/CX3CL1/CXCL5/ASS1/LBP/SERPINE1/LTF/CAMP/CX3CR1/CTSG/SIRPA/KLRK1/NOS3/GATA1/HAVCR2/PTPN22/ANKRD1/MMP9/AXL/PF4	46
GO:0060562	BP	GO:0060562	epithelial tube morphogenesis	46/1211	335/18888	8.38693e-07	1.81231e-05	1.23736e-05	ITGAX/CCL11/SFRP1/OSR1/CITED1/COL4A1/BMP4/RHOB/FZD1/CXCL10/NRP1/MTHFD1L/TNF/LUZP1/SFRP2/TACSTD2/WNT11/CCDC39/WNT2B/EPHA2/FZD2/HHIP/MSX2/ENG/FOXA1/SPRY1/GREM1/EXT1/MICAL2/MMRN2/MMP14/SDC4/TNC/SMAD3/ACVRL1/EDNRA/PBX1/ADAMTS12/AREG/TWIST1/GBX2/PKD2/BMP2/IRX2/STIL/BMP7	46
GO:0030522	BP	GO:0030522	intracellular receptor signaling pathway	46/1211	369/18888	1.16859e-05	0.000159068	0.000108605	NR1D1/IFIH1/RNF125/SFRP1/EIF2AK2/IRF7/PTPRS/SLC15A3/ALOX15/CYP7B1/AHR/TREM2/OAS3/TLR8/TNF/TREML4/GBP2/TLR9/PIM1/KCNJ8/SKP2/TLR7/ALPK1/MEFV/RAB7B/DHX58/FOXA1/RXRG/RBFOX2/HEYL/PMEPA1/COLEC12/TWIST1/ERRFI1/SNAI2/EGLN2/BMP2/HAVCR2/PTPN22/TIFA/ALDH1A2/RSAD2/NR2F2/FABP5/DHRS3/PER1	46
GO:0010631	BP	GO:0010631	epithelial cell migration	46/1211	375/18888	1.77187e-05	0.000223714	0.000152742	EGR3/CD40/DCN/THBS1/VEGFC/FGF7/SMOC2/CXCL13/RHOB/FAP/PTN/LRG1/PTPRG/S100A9/NRP1/TNF/TACSTD2/PKN3/CDH13/LOXL2/ANXA1/TGFBR1/ROCK2/EPHA2/ZEB2/CCN3/SERPINF1/TEK/ADGRA2/GREM1/KLF4/MMRN2/RHOJ/VSTM4/BMPR2/FSTL1/ACVRL1/SPARC/ADAMTS9/SNAI2/NOS3/ANLN/STC1/NR2F2/RGCC/MMP9	46
GO:0090132	BP	GO:0090132	epithelium migration	46/1211	378/18888	2.17089e-05	0.000266104	0.000181684	EGR3/CD40/DCN/THBS1/VEGFC/FGF7/SMOC2/CXCL13/RHOB/FAP/PTN/LRG1/PTPRG/S100A9/NRP1/TNF/TACSTD2/PKN3/CDH13/LOXL2/ANXA1/TGFBR1/ROCK2/EPHA2/ZEB2/CCN3/SERPINF1/TEK/ADGRA2/GREM1/KLF4/MMRN2/RHOJ/VSTM4/BMPR2/FSTL1/ACVRL1/SPARC/ADAMTS9/SNAI2/NOS3/ANLN/STC1/NR2F2/RGCC/MMP9	46
GO:0050863	BP	GO:0050863	regulation of T cell activation	46/1211	382/18888	2.83166e-05	0.000335807	0.000229275	EGR3/TNFSF13B/IL1B/CEBPB/XBP1/IL7/ARG1/IGFBP2/CCL2/BMP4/CCR2/IL12B/FGL2/LGALS9/LRRC32/TARM1/PRNP/LAG3/LGALS1/BCL6/GPNMB/CD55/PBRM1/ANXA1/LOXL3/YES1/PCK1/IL12A/RAG1/SLAMF1/PRDM1/RAG2/SDC4/IL6ST/CD300A/PLA2G5/CTSG/SIRPA/TNFSF8/KLRK1/IL2RA/SOX4/HAVCR2/PTPN22/IDO1/SOCS1	46
GO:0070374	BP	GO:0070374	positive regulation of ERK1 and ERK2 cascade	45/1211	215/18888	1.22376e-12	1.33806e-10	9.13567e-11	FGF23/GAS6/FPR2/CCL11/CCL3/CCL2/BMP4/ALOX15/CCL24/RAMP3/TREM2/LGALS9/NRP1/TNF/CAVIN3/GCNT2/GPR183/CCR1/CCL4/GPNMB/PDGFC/ACKR3/C5AR1/CX3CL1/CCN2/EGFR/PDGFD/TEK/SLAMF1/PDGFRA/FGG/PLA2G5/ACTA2/CCL7/CARD9/PDGFRB/FERMT2/BMP2/HAVCR2/PTPN22/CCL22/CCL1/CCL8/NECAB2/AKAP12	45
GO:0010810	BP	GO:0010810	regulation of cell-substrate adhesion	45/1211	221/18888	3.35421e-12	3.27455e-10	2.23572e-10	LIMCH1/SLK/THBS1/SFRP1/ALOX15/OLFM4/EFEMP2/FN1/MMP12/FBLN1/FBLN2/NRP1/PHLDB2/TACSTD2/GCNT2/ADAM15/BCL6/PDPN/COL1A1/CDH13/COL16A1/ROCK2/CX3CL1/EMILIN1/FZD4/CCN1/TEK/GREM1/LIMS1/MMP14/SDC4/SERPINE1/SMAD3/ACVRL1/ITGA5/FGG/CDK6/VCL/COL8A1/APOD/CCDC80/FERMT2/LIMS2/NID1/COL26A1	45
GO:0071356	BP	GO:0071356	cellular response to tumor necrosis factor	45/1211	241/18888	7.26041e-11	4.72532e-09	3.22624e-09	GAS6/MMP8/TNFSF13B/NR1D1/THBS1/CCL11/ACOD1/SFRP1/CCL3/CCL2/CCL24/CTSK/TNF/ADIPOQ/CCL4/GBP2/COL1A1/TNFRSF17/KRT18/PCK1/CX3CL1/CCDC3/DCSTAMP/OCSTAMP/LIMS1/EXT1/ASS1/KRT8/SPHK1/TNFRSF1A/ADAMTS12/CAMP/CX3CR1/CCL7/TNFRSF25/FABP4/TIFA/CLDN1/CCL22/ANKRD1/CCL1/GPD1/CCL8/AKAP12/ZFP36L2	45
GO:0043491	BP	GO:0043491	phosphatidylinositol 3-kinase/protein kinase B signal transduction	45/1211	299/18888	7.75792e-08	2.38273e-06	1.62682e-06	GAS6/SELP/CD40/DCN/XDH/OSBPL8/THBS1/CCL3/BANK1/TMEM100/FN1/FLT1/RAMP3/TREM2/NTS/TNF/COL6A1/COL6A3/RUBCN/CAVIN3/GCNT2/GDF15/SERPINA12/TGFBR1/MERTK/EPHA2/CX3CL1/EGFR/ENG/TEK/PDGFRA/SERPINE2/LOX/RCN3/COL6A2/PIK3IP1/CX3CR1/TWIST1/ERRFI1/PDGFRB/FERMT2/UNC5B/DIPK2A/P2RY12/AXL	45
GO:0048608	BP	GO:0048608	reproductive structure development	45/1211	307/18888	1.69873e-07	4.74604e-06	3.24039e-06	CEBPB/MMP2/SFRP1/OSR1/INHBB/BMP4/ACE/TIFAB/SCX/PTX3/CYP7B1/SLIT3/COL6A1/ADAMTS1/SFRP2/BCL2L11/ADAM15/LHX8/TLR9/SDC1/PRDX4/TGFBR1/RETN/MERTK/WNT2B/SERPINF1/TNFAIP6/FZD4/FOXA1/PDGFRA/SERPINE2/MMP14/TNC/ID4/PRLR/ERRFI1/ADGRG1/NOS3/GATA1/ASPM/GFRA1/NR2F2/RBP4/AXL/BMP7	45
GO:0061458	BP	GO:0061458	reproductive system development	45/1211	311/18888	2.48005e-07	6.40713e-06	4.37451e-06	CEBPB/MMP2/SFRP1/OSR1/INHBB/BMP4/ACE/TIFAB/SCX/PTX3/CYP7B1/SLIT3/COL6A1/ADAMTS1/SFRP2/BCL2L11/ADAM15/LHX8/TLR9/SDC1/PRDX4/TGFBR1/RETN/MERTK/WNT2B/SERPINF1/TNFAIP6/FZD4/FOXA1/PDGFRA/SERPINE2/MMP14/TNC/ID4/PRLR/ERRFI1/ADGRG1/NOS3/GATA1/ASPM/GFRA1/NR2F2/RBP4/AXL/BMP7	45
GO:0022409	BP	GO:0022409	positive regulation of cell-cell adhesion	45/1211	325/18888	8.72399e-07	1.87036e-05	1.277e-05	EGR3/TNFSF13B/SELP/IL1B/PTAFR/XBP1/IL7/EMILIN2/CXCL13/IGFBP2/ELANE/CCL2/CCR2/IL12B/LGALS9/TNF/LGALS1/GCNT2/BCL6/PDPN/CD55/PBRM1/ANXA1/CHST4/YES1/PCK1/IL12A/CX3CL1/EMILIN1/RAG1/ST3GAL4/FOXA1/SLAMF1/IL6ST/FSTL3/FGG/CTSG/SIRPA/KLRK1/IL2RA/SOX4/HAVCR2/PLAUR/SOCS1/BMP7	45
GO:0002696	BP	GO:0002696	positive regulation of leukocyte activation	45/1211	362/18888	1.55738e-05	0.000201759	0.000137752	EGR3/GAS6/CLEC7A/MMP8/TNFSF13B/IL1B/XBP1/THBS1/IL7/CLEC4D/CCL3/IGFBP2/CCL2/CCR2/IL12B/TYROBP/TREM2/LGALS9/TNF/STAP1/HAMP/LGALS1/BCL6/GPR183/TLR9/CD55/PBRM1/ANXA1/YES1/PCK1/IL12A/RAG1/SLAMF1/IL33/MMP14/LBP/IL6ST/PRLR/SIRPA/KLRK1/IL2RA/SOX4/HAVCR2/AXL/SOCS1	45
GO:0010959	BP	GO:0010959	regulation of metal ion transport	45/1211	394/18888	0.00012184	0.00113669	0.00077608	FXYD2/CXCL12/OSR1/CXCL9/CCL3/BIN1/CCL2/PDE4D/VMP1/ACE/GPR35/KCNE4/GAL/LILRA5/TREM2/CXCL10/HAMP/STC2/PRNP/CCR1/CCL4/TLR9/KIF5B/KCNQ1/MS4A1/CX3CL1/ATP1A2/KCNN4/SERPINE2/P2RX1/ATP1B2/KCNE3/HAP1/ADCYAP1R1/SIK1/HOMER2/PKD2/PDGFRB/NOS3/TESC/FXYD3/STC1/KCNMB1/LRRC26/PER1	45
GO:2001233	BP	GO:2001233	regulation of apoptotic signaling pathway	45/1211	396/18888	0.000136954	0.00125205	0.000854847	CXCL12/IL1B/MMP2/XBP1/THBS1/IL7/PYCR1/LTB/SFRP1/INHBB/ATF3/BMP4/TIFAB/CTSK/SYVN1/FZD1/TREM2/S100A9/S100A8/NRP1/TNF/SFRP2/BCL2L11/TGFBR1/ACKR3/CX3CL1/PLEKHF1/PMAIP1/SERPINE1/LTBR/FGG/TNFRSF12A/CX3CR1/CREB3L1/SNAI2/NOS3/GATA1/RTKN2/UNC5B/PLAUR/BCL2L14/G0S2/SRPX/MMP9/PF4	45
GO:0009410	BP	GO:0009410	response to xenobiotic stimulus	45/1211	444/18888	0.00159157	0.00967868	0.00660819	GAS6/IL1B/MMP2/THBS1/VEGFC/SFRP1/IGFBP2/ACE/COL18A1/GAL/RNF149/FZD1/AHR/CYP2U1/TNF/COL6A1/ADIPOQ/PRNP/SFRP2/CYP2E1/DPEP1/HSPG2/BCAR3/COL1A1/KCNJ8/KCNQ1/FMO1/LTA/EGFR/ENG/ASS1/REST/LOX/FOSL2/CDH3/ADCYAP1R1/TYMS/ERRFI1/CARD9/NUDT15/CDK1/RAD54L/ANKRD1/RAP2A/SLC6A4	45
GO:0002687	BP	GO:0002687	positive regulation of leukocyte migration	44/1211	149/18888	2.85626e-18	8.67509e-16	5.92298e-16	GAS6/FPR2/CXCL12/SELP/PTAFR/THBS1/VEGFC/CXCL13/CCL3/CCL24/CCR2/PTN/SWAP70/TREM2/LGALS9/CXCL10/TNF/F7/CCR1/CCL4/CCR6/JAM2/C5AR1/IL12A/CX3CL1/C3AR1/PDGFD/MADCAM1/SLAMF1/MMP14/LBP/SERPINE1/VEGFD/CX3CR1/CMKLR1/CCL7/S100A14/CCL1/IL1R1/THBS4/LYVE1/CCL8/PGF/P2RY12	44
GO:0002274	BP	GO:0002274	myeloid leukocyte activation	44/1211	241/18888	2.51162e-10	1.43031e-08	9.76556e-09	MMP8/NR1D1/PTAFR/THBS1/CD177/CLEC4D/CD300LF/LAT2/CCL3/CCR2/FN1/TYROBP/TREM2/LGALS9/TNF/STAP1/HAMP/TLR9/ANXA1/C5AR1/KCNJ8/ADORA2B/CX3CL1/PRAM1/DCSTAMP/SLAMF1/RAB44/IL33/SPHK1/LBP/DYSF/CNR2/CD300A/LTBR/CAMP/C1QA/CD93/CX3CR1/CTSG/GATA1/HAVCR2/PTGDS/SLC11A1/BATF2	44
GO:0044403	BP	GO:0044403	biological process involved in symbiotic interaction	44/1211	311/18888	6.33805e-07	1.44453e-05	9.86264e-06	GAS6/CR2/ARG1/IFITM3/CXADR/INHBB/CCL3/ELANE/FN1/PTX3/TREM1/ITGB5/LGALS9/NRP1/LGALS1/CCL4/IFITM1/CD55/CCR5/ROCK2/EPHA2/IFITM2/CTSB/IFIT1/EGFR/SLAMF1/REST/TMPRSS2/LTF/ITGA5/CAMP/CX3CR1/SMC6/CTSG/CARD9/CAV2/CDK1/CLDN1/FASN/GPR15/TRIM59/CCL8/AXL/PF4	44
GO:0032943	BP	GO:0032943	mononuclear cell proliferation	44/1211	315/18888	9.03914e-07	1.92284e-05	1.31283e-05	TNFSF13B/CD40/TNFRSF13B/CR2/IL1B/CEBPB/IL7/ARG1/CD79A/IGFBP2/BMP4/ACE/CD180/CCR2/IL12B/GAL/LST1/AHR/TYROBP/LGALS9/LRRC32/PRNP/BCL6/GPR183/TLR9/GPNMB/CD55/ANXA1/IL12A/MS4A1/SLAMF1/RAG2/SDC4/FOSL2/IL6ST/CD300A/PLA2G5/PRLR/TNFSF8/IL2RA/HAVCR2/PTPN22/SLC11A1/IDO1	44
GO:0045787	BP	GO:0045787	positive regulation of cell cycle	44/1211	332/18888	3.73951e-06	6.03064e-05	4.11746e-05	IL1B/SMOC2/RAD51B/PLCB1/TNF/ADAMTS1/BCL2L11/FAM83D/ROCK2/EGFR/MSX2/FOXA1/CCNE1/SPHK1/PBX1/NCAPD3/PLK4/SMC6/DYRK3/RAD51AP1/CDC25C/PDGFRB/CCNE2/ECT2/BUB1/CDK1/SMC2/RACGAP1/BIRC5/PSRC1/CCNB1/UBE2C/KIF23/GPSM2/NCAPG2/CDC6/STIL/RGCC/NUSAP1/CDCA5/CHEK1/DTL/NDC80/SLC6A4	44
GO:0071496	BP	GO:0071496	cellular response to external stimulus	44/1211	335/18888	4.73701e-06	7.44173e-05	5.08089e-05	FGF23/GAS6/CD40/IL1B/XBP1/SFRP1/INHBB/ATF3/EIF2AK2/KRT20/SCX/CTSK/WIPI1/DSC2/TLR8/SREBF2/SFRP2/WNT11/COL1A1/PIM1/WNT2B/PCK1/STK26/MAP1LC3A/ADORA2B/TLR7/EGFR/ENG/ATP1A2/IL33/PMAIP1/PIK3C2B/BMPR2/TNC/TNFRSF1A/LTBR/SNAI2/AQP1/NUDT15/BNIP3/AVPR1A/ANKRD1/CHEK1/AXL	44
GO:0007059	BP	GO:0007059	chromosome segregation	44/1211	423/18888	0.00106697	0.00695246	0.00474684	NEK6/PBRM1/FAM83D/CENPI/DUSP1/CCNE1/CENPM/BUB1B/NCAPD3/KIF11/SMC6/CENPN/CCNE2/ECT2/TPX2/ASPM/BUB1/CCNB2/CDK1/SMC2/RACGAP1/BIRC5/PSRC1/TTK/CCNB1/UBE2C/PRC1/KIF23/GPSM2/NCAPG2/CDC6/NUF2/STIL/TOP2A/CENPW/PLK1/NUSAP1/CDCA5/MKI67/CENPH/SGO1/SPC25/NDC80/SPC24	44
GO:1904018	BP	GO:1904018	positive regulation of vasculature development	43/1211	190/18888	2.327e-13	3.02897e-11	2.06805e-11	ITGAX/CXCL12/CD40/IL1B/ADM2/XBP1/THBS1/VEGFC/CCL11/EMILIN2/SMOC2/RHOB/CCL24/FLT1/LRG1/NRP1/SFRP2/TGFBR1/C5AR1/CELA1/ADAM12/CCR3/C3AR1/EMILIN1/CD34/ENG/TEK/GREM1/KLF4/SPHK1/DDAH1/SERPINE1/ACVRL1/ITGA5/CAMP/VEGFD/CX3CR1/TWIST1/AQP1/NOS3/CMA1/F3/PGF	43
GO:0050866	BP	GO:0050866	negative regulation of cell activation	43/1211	215/18888	1.88808e-11	1.39488e-09	9.52365e-10	NR1D1/TNFRSF13B/CEBPB/ARG1/SFRP1/CD300LF/BANK1/BMP4/GAL/FN1/FGL2/LST1/TYROBP/TREM2/LGALS9/LRRC32/TARM1/PRNP/LAG3/BCL6/GPNMB/ANXA1/MERTK/LOXL3/EMILIN1/SAMSN1/PDGFRA/SERPINE2/RAG2/SDC4/CNR2/CD300A/PLA2G5/CTSG/THBD/IL2RA/NOS3/HAVCR2/PTPN22/CYGB/AXL/IDO1/SOCS1	43
GO:0007599	BP	GO:0007599	hemostasis	43/1211	233/18888	2.81944e-10	1.57285e-08	1.07387e-08	F10/GAS6/SELP/CD40/SERPING1/THBS1/NFE2/ENTPD1/EMILIN2/SVEP1/FAP/FBLN1/SERPINA10/SLC7A11/PLAT/F7/PDPN/COL3A1/MERTK/EMILIN1/VWF/ST3GAL4/TFPI2/PDGFRA/SERPINE2/P2RX1/IL6ST/SERPINE1/FGG/MYL9/VCL/CTSG/THBD/NOS3/GATA1/F3/TPH1/PLAUR/SLC4A1/P2RY12/AXL/SLC6A4/PF4	43
GO:0070663	BP	GO:0070663	regulation of leukocyte proliferation	43/1211	267/18888	2.05438e-08	7.71209e-07	5.26548e-07	TNFSF13B/TNFRSF13B/IL1B/CEBPB/IL7/ARG1/IGFBP2/BMP4/CCR2/IL12B/GAL/LST1/AHR/TYROBP/LGALS9/LRRC32/PRNP/BCL6/GPR183/BST2/HHEX/TLR9/GPNMB/CD55/ANXA1/IL12A/CSF2RA/CSF2RB/OCSTAMP/GREM1/SLAMF1/IL33/SDC4/IL6ST/CD300A/PLA2G5/PRLR/TNFSF8/IL2RA/HAVCR2/PTPN22/CCL8/IDO1	43
GO:0052547	BP	GO:0052547	regulation of peptidase activity	43/1211	304/18888	8.52747e-07	1.83542e-05	1.25315e-05	GAS6/CLEC7A/SERPING1/XDH/THBS1/SERPINB9/BIN1/SERPINB10/CTSK/TIMP1/SERPINA10/LGALS9/S100A9/CLDN3/S100A8/TNF/DPEP1/TIMP4/NLRP12/SERPINA12/ROCK2/SERPINH1/LRP1/SERPINF1/MEFV/TIMP2/REST/KLF4/SERPINE2/PMAIP1/RCN3/SERPINE1/SMAD3/CLDN4/LTF/FABP1/UACA/CARD9/AQP1/F3/PLAUR/TIMP3/MMP9	43
GO:0002263	BP	GO:0002263	cell activation involved in immune response	43/1211	305/18888	9.32588e-07	1.96095e-05	1.33885e-05	PTAFR/XBP1/CD177/CLEC4D/LAT2/CCL3/CD180/CCR2/IL12B/FGL2/SWAP70/TYROBP/TREM2/LGALS9/TNF/LGALS1/BCL6/GPR183/SOCS3/LCP1/CCR6/ANXA1/LOXL3/PCK1/MYB/LRP1/ADORA2B/PRAM1/SLAMF1/RAB44/CLEC4E/RAG2/IL33/LBP/DYSF/CD300A/CX3CR1/TCIM/TMEM98/GATA1/HAVCR2/PTGDS/SLC11A1	43
GO:0046651	BP	GO:0046651	lymphocyte proliferation	43/1211	308/18888	1.21594e-06	2.42076e-05	1.65279e-05	TNFSF13B/CD40/TNFRSF13B/CR2/IL1B/CEBPB/IL7/ARG1/CD79A/IGFBP2/BMP4/CD180/CCR2/IL12B/GAL/LST1/AHR/TYROBP/LGALS9/LRRC32/PRNP/BCL6/GPR183/TLR9/GPNMB/CD55/ANXA1/IL12A/MS4A1/SLAMF1/RAG2/SDC4/FOSL2/IL6ST/CD300A/PLA2G5/PRLR/TNFSF8/IL2RA/HAVCR2/PTPN22/SLC11A1/IDO1	43
GO:0019058	BP	GO:0019058	viral life cycle	43/1211	319/18888	3.09193e-06	5.26592e-05	3.59534e-05	GAS6/IFIH1/GBP7/CR2/IFITM3/CXADR/EIF2AK2/CCL2/PTX3/OAS2/ITGB5/LGALS9/OAS3/NRP1/TNF/LGALS1/BST2/IFITM1/CD55/CCR5/ISG15/RNASEL/EPHA2/IFITM2/CTSB/IFIT1/FAM111A/EGFR/SLAMF1/ISG20/TMPRSS2/LTF/ITGA5/SMC6/CAV2/CDK1/CLDN1/RSAD2/GPR15/TOP2A/TRIM59/CCL8/AXL	43
GO:0019216	BP	GO:0019216	regulation of lipid metabolic process	43/1211	326/18888	5.42971e-06	8.43302e-05	5.7577e-05	APOA4/NR1D1/IL1B/DKKL1/RUBCNL/IGFBP7/GAL/ORMDL1/TREM2/EGR1/TNF/SREBF2/ADIPOQ/EPHX2/SERPINA12/HPGD/GFI1/PCK1/FMO1/CCDC3/DKK3/CCN1/REST/SPHK1/CIDEC/APOC1/TNFRSF1A/CIDEA/H6PD/FABP1/TWIST1/SNAI2/APOD/SIK1/APOBEC1/FITM2/BMP2/THRSP/SCT/AVPR1A/HCAR2/FABP5/C1QTNF2	43
GO:0071214	BP	GO:0071214	cellular response to abiotic stimulus	43/1211	334/18888	1.00517e-05	0.000141324	9.64897e-05	MMP3/CD40/IL1B/MMP2/PTAFR/SFRP1/TIFAB/SCX/RHOB/MAPK11/AQP5/TIMP1/TLR8/EGR1/SFRP2/WNT11/COL1A1/PCK1/TLR7/MFAP4/EGFR/ENG/MME/ATP1A2/REST/SLC4A11/IL33/CRYAB/TNFRSF1A/LTBR/PALM/PBK/SNAI2/RAD51AP1/PKD2/AQP1/ECT2/BNIP3/AVPR1A/ANKRD1/RGR/MMP9/CHEK1	43
GO:0104004	BP	GO:0104004	cellular response to environmental stimulus	43/1211	334/18888	1.00517e-05	0.000141324	9.64897e-05	MMP3/CD40/IL1B/MMP2/PTAFR/SFRP1/TIFAB/SCX/RHOB/MAPK11/AQP5/TIMP1/TLR8/EGR1/SFRP2/WNT11/COL1A1/PCK1/TLR7/MFAP4/EGFR/ENG/MME/ATP1A2/REST/SLC4A11/IL33/CRYAB/TNFRSF1A/LTBR/PALM/PBK/SNAI2/RAD51AP1/PKD2/AQP1/ECT2/BNIP3/AVPR1A/ANKRD1/RGR/MMP9/CHEK1	43
GO:0010721	BP	GO:0010721	negative regulation of cell development	42/1211	288/18888	5.00013e-07	1.17826e-05	8.04467e-06	NR1D1/PTHLH/IL1B/TRIB1/CCL11/SPP1/SFRP1/SEMA3G/CCL3/PTPRS/BMP4/FRZB/FGL2/PTN/SEMA3F/TREM2/NRP1/TNF/ADIPOQ/LAG3/BCL6/ANXA1/LOXL3/FBN1/SEMA3B/SEMA4F/TNFAIP6/REST/RAG2/BCL11A/MAFB/FSTL3/SEMA6B/LTF/CDK6/DRAXIN/ID4/TMEM98/SNAI2/C1QC/SOCS1/BMP7	42
GO:0048511	BP	GO:0048511	rhythmic process	42/1211	297/18888	1.14728e-06	2.30594e-05	1.5744e-05	EGR3/NR1D1/MMP2/PTN/PTX3/AHR/KLF9/EGR1/SLIT3/TNF/COL6A1/ADAMTS1/ADIPOQ/CAVIN3/F7/DBP/RETN/ROCK2/GPR176/SERPINF1/ID3/NFIL3/TNFAIP6/EGFR/FZD4/ASS1/PDGFRA/CLDN4/ID4/CREM/TYMS/TWIST1/SIK1/NOS3/CDK1/PTGDS/TPH1/TOP2A/AXL/DTL/PER1/SLC6A4	42
GO:0030217	BP	GO:0030217	T cell differentiation	42/1211	310/18888	3.52198e-06	5.76486e-05	3.936e-05	EGR3/CCR9/GPR18/IL1B/XBP1/IL7/CLEC4D/BMP4/CCR2/IL12B/FGL2/LGALS9/EGR1/LAG3/BCL6/GPR183/SOCS3/CCR6/PBRM1/ANXA1/LOXL3/PCK1/MYB/RAG1/CLEC4E/PRDM1/RAG2/FOSL2/MAFB/CDK6/AIRE/ITK/TMEM98/TNFSF8/CD8A/IL2RA/SOX4/PTPN22/LEPR/RSAD2/ZFP36L2/SOCS1	42
GO:0090092	BP	GO:0090092	regulation of transmembrane receptor protein serine/threonine kinase signaling pathway	42/1211	317/18888	6.2175e-06	9.42887e-05	6.43762e-05	SFRP4/THBS1/SFRP1/CITED1/BMP4/CHRDL1/LRG1/FZD1/SFRP2/TGFBR1/LDLRAD4/ZEB2/FBN1/LRP1/CCN3/DKK3/TNFAIP6/EMILIN1/MSX2/CCN1/ENG/SPRY1/GREM1/LTBP4/LOX/BMPR2/SMAD3/FSTL1/ACVRL1/FSTL3/CDH3/CIDEA/RASL11B/VASN/PMEPA1/TGFB1I1/CAV2/BMP2/ASPN/GREM2/GDF3/BMP7	42
GO:0060070	BP	GO:0060070	canonical Wnt signaling pathway	42/1211	323/18888	9.9329e-06	0.000140682	9.60515e-05	SFRP4/DKKL1/SFRP1/BICC1/IGFBP2/FRZB/FZD1/SHISA3/EGR1/COL6A1/SFRP2/HHEX/WNT11/SDC1/COL1A1/WNT2B/ZEB2/FZD2/DKK3/EGFR/IGFBP4/FZD4/ADGRA2/GREM1/EXT1/KLF4/SMAD3/EDNRA/CDH3/DRAXIN/AXIN2/CDK14/SNAI2/ASPM/FRAT2/SOX4/BMP2/FZD10/IGFBP6/DKK2/RSPO3/NID1	42
GO:1902903	BP	GO:1902903	regulation of supramolecular fiber organization	42/1211	392/18888	0.000765935	0.00529425	0.00361469	CXCL12/LIMCH1/STMN2/ARHGEF10L/CCL11/SFRP1/NPHS1/BIN1/ALOX15/CCL24/EFEMP2/SWAP70/ASAP3/SYNPO/SHANK1/TREM2/NRP1/COL6A1/PHLDB2/TACSTD2/EPS8/AEBP1/WNT11/TAOK1/TGFBR1/ROCK2/TPM1/CX3CL1/CCN2/EMILIN1/SDC4/CRYAB/SMAD3/CDC42EP1/TMEFF2/CKAP2/TPX2/FERMT2/CDC42EP5/WASF1/PSRC1/RGCC	42
GO:0001701	BP	GO:0001701	in utero embryonic development	42/1211	401/18888	0.00119839	0.00768067	0.00524403	CEBPB/CITED1/TMEM100/UPB1/RAD51B/TENT5C/BCL2L11/COL3A1/SOCS3/TGFBR1/FKBP10/KRT19/BCOR/EGFR/EPAS1/CCN1/KRT8/PDGFRA/KLF4/PRDM1/LPAR6/SMAD3/ACVRL1/EDNRA/ELF3/DBN1/PLK4/TWIST1/PKD2/MAFF/NOS3/GATA1/BMP2/CCNB2/CCNB1/NCAPG2/RSPO3/STIL/NR2F2/GDF3/CHEK1/BMP7	42
GO:1901987	BP	GO:1901987	regulation of cell cycle phase transition	42/1211	455/18888	0.0112195	0.0450015	0.0307251	CCL2/NEK6/RAD51B/PLCB1/ADAMTS1/GPNMB/TAOK1/PBRM1/FAM83D/EGFR/DUSP1/CCNE1/KLF4/BUB1B/PBX1/CDK6/ORC1/TCIM/DYRK3/PKD2/CDC25C/CCNE2/BUB1/CDK1/GTSE1/BIRC5/ANLN/TTK/CCNB1/UBE2C/CDC6/NUF2/STIL/PLK1/RGCC/CDCA5/CHEK1/DTL/ZFP36L2/SPC25/NDC80/SPC24	42
GO:0050921	BP	GO:0050921	positive regulation of chemotaxis	41/1211	142/18888	9.88361e-17	2.34929e-14	1.60399e-14	GAS6/FPR2/CXCL12/THBS1/VEGFC/SMOC2/CXCL13/CCL3/CCR2/PTN/SWAP70/TREM2/LGALS9/CXCL10/NRP1/F7/CCR1/CCL4/CCR6/CDH13/C5AR1/IL12A/C3AR1/PDGFD/SLAMF1/PDGFRA/LBP/BMPR2/SERPINE1/SMAD3/VEGFD/CX3CR1/CMKLR1/CCL7/PDGFRB/S100A14/F3/CCL1/THBS4/PGF/P2RY12	41
GO:0045766	BP	GO:0045766	positive regulation of angiogenesis	41/1211	187/18888	2.52525e-12	2.55658e-10	1.74552e-10	ITGAX/CD40/IL1B/ADM2/XBP1/THBS1/VEGFC/CCL11/EMILIN2/SMOC2/RHOB/CCL24/FLT1/LRG1/NRP1/SFRP2/C5AR1/CELA1/ADAM12/CCR3/C3AR1/EMILIN1/CD34/ENG/TEK/GREM1/KLF4/SPHK1/DDAH1/SERPINE1/ACVRL1/ITGA5/CAMP/VEGFD/CX3CR1/TWIST1/AQP1/NOS3/CMA1/F3/PGF	41
GO:0001935	BP	GO:0001935	endothelial cell proliferation	41/1211	202/18888	3.41547e-11	2.39389e-09	1.63445e-09	EGR3/CXCL12/XDH/THBS1/VEGFC/FGF7/CCL11/CCL2/BMP4/CCL24/IL12B/FLT1/LRG1/NRP1/TNF/HSPG2/CDH13/LOXL2/TGFBR1/IL12A/EPHA2/ZEB2/CCR3/CD34/TEK/MMRN2/MMP14/VSTM4/BMPR2/ACVRL1/SPARC/VEGFD/COL8A1/CAV2/ALDH1A2/F3/CNMD/THBS4/NR2F2/RGCC/PGF	41
GO:0007596	BP	GO:0007596	blood coagulation	41/1211	226/18888	1.24596e-09	6.54968e-08	4.47184e-08	F10/GAS6/SELP/CD40/SERPING1/THBS1/ENTPD1/EMILIN2/SVEP1/FAP/FBLN1/SERPINA10/SLC7A11/PLAT/F7/PDPN/COL3A1/MERTK/EMILIN1/VWF/ST3GAL4/TFPI2/PDGFRA/SERPINE2/P2RX1/IL6ST/SERPINE1/FGG/MYL9/VCL/CTSG/THBD/NOS3/GATA1/F3/PLAUR/SLC4A1/P2RY12/AXL/SLC6A4/PF4	41
GO:0050817	BP	GO:0050817	coagulation	41/1211	231/18888	2.44419e-09	1.17214e-07	8.00285e-08	F10/GAS6/SELP/CD40/SERPING1/THBS1/ENTPD1/EMILIN2/SVEP1/FAP/FBLN1/SERPINA10/SLC7A11/PLAT/F7/PDPN/COL3A1/MERTK/EMILIN1/VWF/ST3GAL4/TFPI2/PDGFRA/SERPINE2/P2RX1/IL6ST/SERPINE1/FGG/MYL9/VCL/CTSG/THBD/NOS3/GATA1/F3/PLAUR/SLC4A1/P2RY12/AXL/SLC6A4/PF4	41
GO:0019722	BP	GO:0019722	calcium-mediated signaling	41/1211	232/18888	2.78891e-09	1.30316e-07	8.89742e-08	FPR2/CLEC7A/CCR9/SELP/LAT2/CCL3/PTGFR/TMEM100/CCR2/RAMP3/TREM2/CCRL2/MCTP1/TNF/PRNP/CCR1/CCL4/CCR6/CDH13/FHL2/CCR5/ACKR3/KCNJ8/CCR3/C3AR1/ATP1A2/PDGFRA/ACKR2/SPHK1/LMCD1/SLA2/CX3CR1/CMKLR1/HOMER2/PKD2/PDGFRB/POMC/AVPR1A/ACKR4/P2RY12/NCALD	41
GO:0006909	BP	GO:0006909	phagocytosis	41/1211	237/18888	5.32134e-09	2.32734e-07	1.58901e-07	GAS6/FPR2/CLEC7A/CD14/THBS1/CD300LF/ELANE/CCL2/ALOX15/CCR2/PTX3/TYROBP/CEBPE/TREM2/STAP1/RUBCN/ADIPOQ/GULP1/PRTN3/ANXA1/MERTK/YES1/C4B/LRP1/CD302/RAB7B/SLAMF1/SPHK1/LBP/DYSF/CD300A/IL2RB/PLA2G5/CD93/COLEC12/SIRPA/LEPR/SLC11A1/MSR1/SRPX/AXL	41
GO:0002218	BP	GO:0002218	activation of innate immune response	41/1211	298/18888	3.10861e-06	5.27789e-05	3.60351e-05	CLEC7A/NR1D1/IFIH1/CD14/RNF125/ACOD1/CD300LF/EIF2AK2/IRF7/PTPRS/SLC15A3/ZBP1/TYROBP/TREM2/OAS3/S100A9/TLR8/S100A8/TNF/TREML4/GBP2/TLR9/GFI1/KCNJ8/TLR7/ALPK1/MEFV/RAB7B/DHX58/CLEC4E/LBP/CD300A/REG3G/LTF/COLEC12/KLRK1/S100A14/HAVCR2/PTPN22/TIFA/RSAD2	41
GO:0002366	BP	GO:0002366	leukocyte activation involved in immune response	41/1211	301/18888	4.00626e-06	6.42294e-05	4.38531e-05	PTAFR/XBP1/CD177/CLEC4D/LAT2/CCL3/CD180/CCR2/IL12B/FGL2/SWAP70/TYROBP/TREM2/LGALS9/TNF/LGALS1/BCL6/GPR183/SOCS3/LCP1/CCR6/ANXA1/LOXL3/PCK1/MYB/ADORA2B/PRAM1/SLAMF1/RAB44/CLEC4E/RAG2/IL33/LBP/DYSF/CD300A/CX3CR1/TMEM98/GATA1/HAVCR2/PTGDS/SLC11A1	41
GO:0032956	BP	GO:0032956	regulation of actin cytoskeleton organization	41/1211	344/18888	9.50977e-05	0.000931409	0.000635926	CXCL12/LIMCH1/ARHGEF10L/CCL11/SFRP1/NPHS1/BIN1/ALOX15/CCL24/SWAP70/ASAP3/SYNPO/SHANK1/NRP1/PHLDB2/TACSTD2/EPS8/BST2/WNT11/TAOK1/TGFBR1/RHOF/ROCK2/TPM1/LRP1/CX3CL1/CCN2/PDGFRA/SDC4/SMAD3/CDC42EP1/FSCN1/PDGFRB/TMEFF2/ECT2/FERMT2/CDC42EP5/WASF1/RND2/FZD10/RGCC	41
GO:0051347	BP	GO:0051347	positive regulation of transferase activity	41/1211	376/18888	0.000621174	0.00442182	0.00301903	GAS6/APOA4/CD40/IL1B/THBS1/ELANE/IL12B/PABPN1/LILRA5/FLT1/TREM2/TNF/ADIPOQ/PRNP/PDGFC/MERTK/EPHA2/EGFR/PDGFD/CCN1/TEK/GREM1/PDGFRA/KLF4/CD300A/LTF/AXIN2/PRLR/TCIM/PDGFRB/ECT2/TPX2/FERMT2/PSRC1/SLC11A1/UBE2C/DBI/PLK1/RGCC/DIPK2A/AXL	41
GO:0030900	BP	GO:0030900	forebrain development	41/1211	408/18888	0.00292172	0.0157837	0.0107764	CXCL12/ALDH1A3/INHBB/PTPRS/BMP4/BTBD3/TYROBP/PLCB1/NRP1/SLC7A11/LHX8/COL3A1/NUMBL/WNT2B/APLP1/EGFR/ATP1A2/EXT1/ATP1B2/TUBB2B/NOTCH3/SEMA6B/CDK6/HAP1/DRAXIN/ID4/PLXNA1/GBX2/LAMB1/AQP1/ADGRG1/ASPM/BNIP3/BMP2/SCT/AVPR1A/ALDH1A2/STIL/NR2F2/P2RY12/AXL	41
GO:0009314	BP	GO:0009314	response to radiation	41/1211	431/18888	0.00748747	0.0330982	0.022598	MMP3/MMP2/CCL11/SFRP1/MAP4K3/ELANE/RHOB/IL12B/MAPK11/TIMP1/CXCL10/EGR1/SLC7A11/COL6A1/COL6A3/SFRP2/COL3A1/TTC36/IL12A/MFAP4/EGFR/RAG1/MME/ATP1A2/EXT1/CRYAB/COL6A2/PBK/CCL7/THBD/SNAI2/SIK1/RAD51AP1/AQP1/ECT2/APOBEC1/RAD54L/RGR/MMP9/DTL/PER1	41
GO:0002688	BP	GO:0002688	regulation of leukocyte chemotaxis	40/1211	123/18888	2.16423e-18	6.95992e-16	4.75193e-16	GAS6/FPR2/CXCL12/SLAMF8/GPR18/MTUS1/THBS1/VEGFC/CXCL13/CCL3/CCL2/CCR2/PTN/SWAP70/LGALS9/CXCL10/STAP1/F7/CCR1/CCL4/CCR6/C5AR1/IL12A/CCN3/TNFAIP6/C3AR1/DUSP1/GREM1/SLAMF1/LBP/SERPINE1/VEGFD/CX3CR1/CMKLR1/CCL7/KLRK1/S100A14/CCL1/THBS4/PGF	40
GO:0097530	BP	GO:0097530	granulocyte migration	40/1211	154/18888	1.22764e-14	1.91758e-12	1.30924e-12	SLAMF8/IL1B/THBS1/CD177/CCL11/CSF3R/CXADR/CXCL9/CXCL13/CCL3/CCL2/CCL24/TREM1/ITGA1/S100A9/CXCL10/S100A8/DPEP1/CCL4/PRTN3/ANXA1/C5AR1/CX3CL1/CXCL5/TNFAIP6/C3AR1/SLAMF1/LBP/CD300A/ITGA9/CMKLR1/CCL7/S100A14/CCL22/EPX/CCL1/IL1R1/THBS4/CCL8/PF4	40
GO:0018108	BP	GO:0018108	peptidyl-tyrosine phosphorylation	40/1211	269/18888	5.57777e-07	1.28665e-05	8.78471e-06	CD40/IL7/FGF7/SFRP1/BANK1/IL12B/LILRA5/FLT1/TREM2/NRP1/TNF/ADIPOQ/PRNP/SFRP2/SOCS3/EFEMP1/PDGFC/YES1/IL12A/EGFR/PDGFD/SAMSN1/GREM1/PDGFRA/IL6ST/CD300A/TNFRSF1A/ITGA5/IL22RA2/CRLF1/PRLR/AREG/PKDCC/ERRFI1/CBLC/PDGFRB/GATA1/GFRA1/THBS4/SOCS1	40
GO:0018212	BP	GO:0018212	peptidyl-tyrosine modification	40/1211	271/18888	6.78004e-07	1.53167e-05	1.04576e-05	CD40/IL7/FGF7/SFRP1/BANK1/IL12B/LILRA5/FLT1/TREM2/NRP1/TNF/ADIPOQ/PRNP/SFRP2/SOCS3/EFEMP1/PDGFC/YES1/IL12A/EGFR/PDGFD/SAMSN1/GREM1/PDGFRA/IL6ST/CD300A/TNFRSF1A/ITGA5/IL22RA2/CRLF1/PRLR/AREG/PKDCC/ERRFI1/CBLC/PDGFRB/GATA1/GFRA1/THBS4/SOCS1	40
GO:0003018	BP	GO:0003018	vascular process in circulatory system	40/1211	275/18888	9.94236e-07	2.02817e-05	1.38475e-05	MMP2/SLCO3A1/SVEP1/ACE/GUCY1A1/GJA5/ITGA1/TBXAS1/NTS/TNF/SLC4A8/YES1/ROCK2/KCNJ8/ZEB2/LRP1/ADORA2B/EGFR/TEK/ATP1A2/EXT1/P2RX1/ATP1B2/DDAH1/VSTM4/BMPR2/EDNRA/FGG/ITGA9/ACTA2/SLC13A3/NOS3/FERMT2/ADRB3/AVPR1A/LEPR/KCNMB1/FABP5/AKAP12/SLC6A4	40
GO:0002758	BP	GO:0002758	innate immune response-activating signaling pathway	40/1211	278/18888	1.31636e-06	2.54817e-05	1.73978e-05	CLEC7A/NR1D1/IFIH1/CD14/RNF125/ACOD1/CD300LF/EIF2AK2/IRF7/PTPRS/SLC15A3/TYROBP/TREM2/OAS3/S100A9/TLR8/S100A8/TNF/TREML4/GBP2/TLR9/GFI1/KCNJ8/TLR7/ALPK1/MEFV/RAB7B/DHX58/CLEC4E/LBP/CD300A/REG3G/LTF/COLEC12/KLRK1/S100A14/HAVCR2/PTPN22/TIFA/RSAD2	40
GO:0031348	BP	GO:0031348	negative regulation of defense response	40/1211	291/18888	4.17968e-06	6.64253e-05	4.53523e-05	FPR2/SLAMF8/NR1D1/SERPING1/ARG1/ACOD1/DTX4/SERPINB9/ELANE/METRNL/IL12B/FGL2/MMP12/AHR/TREM2/LGALS9/OAS3/HAMP/ADIPOQ/SOCS3/NLRP12/YES1/ISG15/CCN3/TNFAIP6/MEFV/DHX58/TEK/AOAH/KLF4/IL33/SMAD3/TNFRSF1A/WFDC1/IL22RA2/PBK/SIRPA/IL2RA/HAVCR2/C1QTNF3	40
GO:0051607	BP	GO:0051607	defense response to virus	40/1211	307/18888	1.52881e-05	0.000198528	0.000135546	ITGAX/IFIH1/GBP7/IL1B/IFITM3/ACOD1/CXCL9/EIF2AK2/IRF7/ZBP1/IL12B/FGL2/RTP4/MMP12/OAS2/OAS3/IFIT2/CXCL10/TLR8/TNF/BST2/GBP2/TLR9/IFITM1/ISG15/RNASEL/KCNJ8/IFITM2/SKP2/IFIT1/TLR7/DHX58/ISG20/IL33/PMAIP1/CARD9/IFIT3/TBKBP1/BNIP3/RSAD2	40
GO:0043010	BP	GO:0043010	camera-type eye development	40/1211	346/18888	0.000220323	0.00185594	0.00126716	ALDH1A3/COL4A1/BMP4/AQP5/FLT1/NRP1/SLC7A11/GDF11/CRYAA/BCAR3/EFEMP1/TGFBR1/MERTK/WNT2B/EPHA2/FBN1/SERPINF1/EGFR/FZD4/SPRY1/PDGFRA/KLF4/PRDM1/RHOJ/VSTM4/CRYAB/BMPR2/SMAD3/ACVRL1/RD3/COL8A1/TWIST1/PDGFRB/AQP1/SOX4/SAMD11/ALDH1A2/ACHE/RBP4/BMP7	40
GO:0051090	BP	GO:0051090	regulation of DNA-binding transcription factor activity	40/1211	381/18888	0.00148106	0.00911819	0.00622551	CLEC7A/CD40/SFRP4/PRKCH/IL1B/CEBPG/TRIB1/SLCO3A1/ACOD1/EIF2AK2/FZD1/LGALS9/NTS/S100A9/S100A8/TNF/PRNP/NLRP12/TLR9/PIM1/GFI1/FZD2/ADGRG3/ID3/RAB7B/FZD4/FOXA1/KLF4/SPHK1/SMAD3/HEYL/LTF/CMKLR1/CARD9/SIK1/RTKN2/BMP2/HAVCR2/RGCC/BMP7	40
GO:0031214	BP	GO:0031214	biomineral tissue development	39/1211	180/18888	1.27076e-11	9.78481e-10	6.68065e-10	FGF23/GAS6/PTHLH/CEBPB/SPP1/OSR1/MGP/CCL3/BMP4/ALOX15/PTN/COL1A2/COL6A1/LTBP3/MMP13/CCR1/WNT11/COL1A1/ISG15/ROCK2/BCOR/FAM20A/MSX2/CCN1/GREM1/LOX/FOSL2/BMPR2/SMAD3/ALPL/LTF/AXIN2/TWIST1/PKDCC/NOS3/GATA1/BMP2/ASPN/BMP7	39
GO:0044706	BP	GO:0044706	multi-multicellular organism process	39/1211	212/18888	2.08148e-09	1.02518e-07	6.99946e-08	PTHLH/IL1B/MMP2/PTAFR/DKKL1/SPP1/ACOD1/IGFBP2/VMP1/ACE/PTGFR/IGFBP7/PTN/TIMP1/FBLN1/LGALS9/STC2/HSPG2/COL16A1/HPGD/CTSB/SERPINE2/PRDM1/P2RX1/BMPR2/CLDN4/ITGA5/DDO/PRLR/THBD/ERRFI1/MAFF/HAVCR2/STC1/AVPR1A/NR2F2/MMP9/IDO1/SLC6A4	39
GO:0007548	BP	GO:0007548	sex differentiation	39/1211	288/18888	7.86388e-06	0.000114951	7.84839e-05	CEBPB/MMP2/SFRP1/OSR1/INHBB/ACE/TIFAB/SCX/PTX3/SLIT3/ADAMTS1/SFRP2/BCL2L11/ADAM15/LHX8/TLR9/SDC1/PRDX4/TGFBR1/RETN/MERTK/DMRT2/WNT2B/CENPI/TNFAIP6/FZD4/PDGFRA/MMP14/PBX1/ADCYAP1R1/LHFPL2/ADGRG1/NOS3/GATA1/ASPM/GFRA1/NR2F2/RBP4/AXL	39
GO:0051047	BP	GO:0051047	positive regulation of secretion	39/1211	312/18888	4.96968e-05	0.000536942	0.000366601	CXCL12/IL1B/PTAFR/XBP1/VEGFC/CD177/SPP1/PLA2R1/INHBB/GAL/TREM2/PLCB1/S100A8/SLC4A8/SDC1/RETN/MYB/SYT1/ADORA2B/PTGES/EGFR/KCNN4/RAB8B/SDC4/FGG/FRMD4A/AQP1/GATA1/SOX4/BMP2/SCT/AVPR1A/ANKRD1/HCAR2/C1QTNF3/RGCC/ACHE/RBP4/SLC6A4	39
GO:0051146	BP	GO:0051146	striated muscle cell differentiation	39/1211	313/18888	5.33452e-05	0.00057184	0.000390428	ADAMTS5/SORBS2/XBP1/NPHS1/CXADR/CXCL9/CD53/BMP4/ADAMTS15/CXCL10/COL6A1/GDF15/SDC1/FHL2/JAM2/PTGFRN/TPM1/KCNJ8/KRT19/ADAM12/CCN3/CSRP2/GREM1/KRT8/PDGFRA/MMP14/EHD2/MYL9/COL14A1/PI16/SIK1/PDGFRB/CAV2/BMP2/RPL3L/CDK1/AVPR1A/ANKRD1/MYBPC1	39
GO:1901990	BP	GO:1901990	regulation of mitotic cell cycle phase transition	39/1211	356/18888	0.000761837	0.00527878	0.00360413	CCL2/NEK6/RAD51B/PLCB1/ADAMTS1/GPNMB/TAOK1/PBRM1/EGFR/DUSP1/CCNE1/KLF4/BUB1B/PBX1/CDK6/ORC1/PKD2/CDC25C/CCNE2/BUB1/CDK1/GTSE1/BIRC5/ANLN/TTK/CCNB1/UBE2C/CDC6/NUF2/STIL/PLK1/RGCC/CDCA5/CHEK1/DTL/ZFP36L2/SPC25/NDC80/SPC24	39
GO:0008544	BP	GO:0008544	epidermis development	39/1211	387/18888	0.0034697	0.0181116	0.0123658	PTHLH/SFRP4/PRKCH/FGF7/SVEP1/BMP4/GAL/EMP1/NAB1/TNF/COL6A1/KRT80/ANXA1/ROCK2/EPHA2/KCNQ1/LDB2/CCN2/EGFR/MSX2/EXT1/KLF4/MANSC4/FOSL2/MAFB/KRT7/CDH3/REG3G/TMEM132E/CLDN4/ERRFI1/MAFF/SLC44A4/CLDN1/FABP5/GDF3/MYCL/OVOL3/ETV4	39
GO:0044703	BP	GO:0044703	multi-organism reproductive process	38/1211	204/18888	2.3238e-09	1.13431e-07	7.74456e-08	PTHLH/IL1B/MMP2/PTAFR/SPP1/ACOD1/IGFBP2/VMP1/ACE/PTGFR/IGFBP7/PTN/TIMP1/FBLN1/LGALS9/STC2/HSPG2/COL16A1/HPGD/CTSB/SERPINE2/PRDM1/P2RX1/BMPR2/CLDN4/ITGA5/DDO/PRLR/THBD/ERRFI1/MAFF/HAVCR2/STC1/AVPR1A/NR2F2/MMP9/IDO1/SLC6A4	38
GO:0060348	BP	GO:0060348	bone development	38/1211	215/18888	1.051e-08	4.19405e-07	2.86351e-07	SFRP4/BMP4/TIFAB/SCX/MAPK11/TYROBP/NAB1/COL6A1/BGN/LTBP3/MMP13/SH3PXD2B/COL3A1/BPNT2/COL1A1/THBS3/PDGFC/FBN1/SERPINH1/MSX2/ENG/TEK/GREM1/EXT1/MMP14/LOX/FOSL2/BMPR2/TTC9/ALPL/LTF/ADAMTS12/AXIN2/TWIST1/BMP2/STC1/LEPR/DHRS3	38
GO:0060541	BP	GO:0060541	respiratory system development	38/1211	220/18888	2.00408e-08	7.66115e-07	5.2307e-07	ALDH1A3/FGF7/ADAMTS2/BMP4/ACE/MMP12/SLC7A11/TNF/COL6A1/LTBP3/PDPN/COL3A1/WNT11/LOXL3/CCDC39/WNT2B/HHIP/CCN2/EGFR/EPAS1/MME/FOXA1/SPRY1/EXT1/ASS1/PDGFRA/MMP14/LOX/FOSL2/RCN3/BMPR2/TNC/PKDCC/ERRFI1/NOS3/BMP2/ALDH1A2/RBP4	38
GO:0048705	BP	GO:0048705	skeletal system morphogenesis	38/1211	229/18888	6.03974e-08	1.94231e-06	1.32613e-06	SFRP4/MMP2/SFRP1/OSR1/MGP/BMP4/TIFAB/SCX/NAB1/BMP1/MTHFD1L/LTBP3/MMP13/COL3A1/BPNT2/COL1A1/TGFBR1/THBS3/SERPINH1/HHIP/CCN2/MSX2/TEK/GREM1/EXT1/PDGFRA/MMP14/FOSL2/BMPR2/SMAD3/ALPL/PRRX1/LTF/AXIN2/TWIST1/STC1/DHRS3/BMP7	38
GO:0097305	BP	GO:0097305	response to alcohol	38/1211	259/18888	1.48623e-06	2.82125e-05	1.92623e-05	CD14/MLC1/SFRP1/INHBB/CCL3/ACE/PTGFR/IGFBP7/CTSK/AHR/KLF9/TBXAS1/CLDN3/S100A8/SLIT3/TNF/ADIPOQ/F7/ADAM15/EPS8/HPGD/TGFBR1/CCR5/PCK1/KLF4/TNC/SETD7/UCP1/CDO1/H6PD/CCL7/ADCYAP1R1/TYMS/CARD9/CDK1/CLDN1/AVPR1A/KCNMB1	38
GO:0009636	BP	GO:0009636	response to toxic substance	38/1211	260/18888	1.6354e-06	3.04106e-05	2.07631e-05	APOA4/SNN/PTGS1/FBLN5/INHBB/CCL3/PXDN/AHR/GSTT1/S100A9/SLC7A11/IPCEF1/TNF/COL6A1/ALOX5AP/CCL4/SDC1/PRDX4/EPHX2/PIM1/MPO/GPX7/PTGES/PON3/ASS1/FABP1/MGST2/INMT/TYMS/HP/NOS3/CDK1/CLDN1/EPX/SLC11A1/CYGB/SLC6A4/BMP7	38
GO:0090068	BP	GO:0090068	positive regulation of cell cycle process	38/1211	263/18888	2.17045e-06	3.91613e-05	2.67377e-05	IL1B/RAD51B/PLCB1/TNF/ADAMTS1/FAM83D/ROCK2/EGFR/MSX2/CCNE1/SPHK1/PBX1/NCAPD3/PLK4/SMC6/DYRK3/RAD51AP1/CDC25C/PDGFRB/CCNE2/ECT2/BUB1/CDK1/SMC2/RACGAP1/BIRC5/CCNB1/UBE2C/KIF23/GPSM2/NCAPG2/CDC6/STIL/RGCC/NUSAP1/CDCA5/DTL/NDC80	38
GO:0140014	BP	GO:0140014	mitotic nuclear division	38/1211	277/18888	7.55577e-06	0.000110744	7.5611e-05	IL1B/BMP4/TNF/EPS8/CENPI/DUSP1/SPHK1/BUB1B/NCAPD3/KIF11/CDC25C/PDGFRB/CAV2/TPX2/BUB1/CDK1/SMC2/RACGAP1/BIRC5/PSRC1/ANLN/TTK/CCNB1/UBE2C/PRC1/KIF23/NCAPG2/NUF2/PLK1/RGCC/NUSAP1/CDCA5/MKI67/CHEK1/SPC25/NDC80/SPC24/BMP7	38
GO:0052548	BP	GO:0052548	regulation of endopeptidase activity	38/1211	280/18888	9.7248e-06	0.000138452	9.45289e-05	GAS6/CLEC7A/SERPING1/XDH/THBS1/SERPINB9/BIN1/SERPINB10/TIMP1/SERPINA10/LGALS9/S100A9/S100A8/TNF/DPEP1/TIMP4/NLRP12/SERPINA12/ROCK2/SERPINH1/SERPINF1/MEFV/TIMP2/REST/KLF4/SERPINE2/PMAIP1/SERPINE1/SMAD3/LTF/FABP1/UACA/CARD9/AQP1/F3/PLAUR/TIMP3/MMP9	38
GO:0043542	BP	GO:0043542	endothelial cell migration	38/1211	286/18888	1.58718e-05	0.000204649	0.000139725	EGR3/CD40/DCN/THBS1/VEGFC/SMOC2/CXCL13/RHOB/FAP/PTN/S100A9/NRP1/TNF/CDH13/LOXL2/ANXA1/TGFBR1/ROCK2/EPHA2/ZEB2/CCN3/SERPINF1/TEK/ADGRA2/GREM1/KLF4/MMRN2/RHOJ/VSTM4/FSTL1/ACVRL1/SPARC/ADAMTS9/SNAI2/NOS3/STC1/NR2F2/RGCC	38
GO:0030100	BP	GO:0030100	regulation of endocytosis	38/1211	291/18888	2.3527e-05	0.000284563	0.000194287	GAS6/FPR2/CLEC7A/SFRP4/CD14/CD177/SNAP91/CD300LF/BIN1/CCL2/ALOX15/PTX3/TREM2/MCTP1/STAP1/RUBCN/ADIPOQ/PRTN3/PACSIN1/CDH13/MERTK/STON1/C4B/LRP1/PROM2/GREM1/SPHK1/DYSF/SERPINE1/CD300A/APOC1/IL2RB/PLA2G5/SIRPA/ARC/SLC11A1/NECAB2/AXL	38
GO:0045786	BP	GO:0045786	negative regulation of cell cycle	38/1211	405/18888	0.0120208	0.0476907	0.0325612	CCL2/BMP4/RHOB/BRINP3/TNF/BCL6/HHEX/GPNMB/TAOK1/HPGD/BRINP2/EGFR/DUSP1/KLF4/BUB1B/CDK6/ORC1/PKD2/GAS1/BUB1/BMP2/CDK1/GTSE1/BIRC5/TTK/CCNB1/CDC6/NUF2/NR2F2/PLK1/RGCC/CHEK1/DTL/ZFP36L2/SPC25/NDC80/SPC24/BMP7	38
GO:0000302	BP	GO:0000302	response to reactive oxygen species	37/1211	203/18888	6.96167e-09	2.88329e-07	1.96859e-07	MMP3/APOA4/MMP2/FBLN5/RHOB/COL6A1/SDC1/COL1A1/MPO/STK26/TPM1/MAP1LC3A/MYB/ND5/EGFR/PDGFD/PDGFRA/KLF4/SPHK1/CRYAB/UCP1/FABP1/ADCYAP1R1/AREG/HP/SIRPA/APOD/PKD2/AQP1/ECT2/NOS3/NUDT15/BNIP3/CDK1/MMP9/AXL/BMP7	37
GO:0002573	BP	GO:0002573	myeloid leukocyte differentiation	37/1211	239/18888	5.39688e-07	1.25552e-05	8.57215e-06	CEBPB/TRIB1/SFRP1/IRF7/CCL3/BMP4/IL12B/TYROBP/CEBPE/TREM2/TNF/ADIPOQ/GPR183/CCR1/PRTN3/EPHA2/FBN1/TNFAIP6/DCSTAMP/OCSTAMP/IL33/FOSL2/PIR/MAFB/FSTL3/LTBR/LTF/CDK6/C1QC/GATA1/BMP2/TESC/FASN/BATF2/MMP9/SOCS1/PF4	37
GO:0022604	BP	GO:0022604	regulation of cell morphogenesis	37/1211	246/18888	1.10865e-06	2.23654e-05	1.52701e-05	CCL11/CCL3/CCL2/CCL24/FN1/LST1/PRAG1/CLDN3/EZR/EPS8/PDPN/ANXA1/ATP10A/TPM1/FMNL3/SYT1/FZD4/PARVB/RHOJ/BCL11A/COCH/PALM/SPARC/CLDN4/FAM171A1/DBN1/CDC42EP1/CCL7/PARVA/PLXNA1/ARC/FERMT2/CDC42EP5/FITM2/RHOU/PALMD/FBLIM1	37
GO:0045926	BP	GO:0045926	negative regulation of growth	37/1211	247/18888	1.22518e-06	2.42683e-05	1.65694e-05	PLAC8/SPP1/SFRP1/SEMA3G/PTPRS/FRZB/MAPK11/SEMA3F/NRP1/SLIT3/STC2/SFRP2/ADAM15/BCL6/BST2/GDF15/WNT11/SEMA3B/CCN3/SEMA4F/DCSTAMP/GREM1/SERPINE2/SOCS2/CRYAB/BMPR2/SMAD3/BCL11A/ACVRL1/SEMA6B/WFDC1/DRAXIN/PI16/ADRB3/PSRC1/RBP4/SLC6A4	37
GO:0051896	BP	GO:0051896	regulation of phosphatidylinositol 3-kinase/protein kinase B signal transduction	37/1211	253/18888	2.19919e-06	3.94196e-05	2.6914e-05	GAS6/SELP/DCN/XDH/OSBPL8/THBS1/CCL3/BANK1/FN1/FLT1/RAMP3/TREM2/NTS/TNF/RUBCN/CAVIN3/GCNT2/GDF15/SERPINA12/TGFBR1/EPHA2/CX3CL1/EGFR/ENG/TEK/PDGFRA/SERPINE2/RCN3/PIK3IP1/CX3CR1/TWIST1/PDGFRB/FERMT2/UNC5B/DIPK2A/P2RY12/AXL	37
GO:0002221	BP	GO:0002221	pattern recognition receptor signaling pathway	37/1211	259/18888	3.85332e-06	6.19591e-05	4.2303e-05	NR1D1/IFIH1/CD14/RNF125/ACOD1/CD300LF/EIF2AK2/IRF7/PTPRS/SLC15A3/TREM2/OAS3/S100A9/TLR8/S100A8/TNF/TREML4/GBP2/TLR9/GFI1/KCNJ8/TLR7/ALPK1/MEFV/RAB7B/DHX58/CLEC4E/LBP/CD300A/REG3G/LTF/COLEC12/S100A14/HAVCR2/PTPN22/TIFA/RSAD2	37
GO:0007249	BP	GO:0007249	canonical NF-kappaB signal transduction	37/1211	311/18888	0.000211789	0.0018007	0.00122944	CLEC7A/NR1D1/CD40/GBP7/IL1B/LTB/LITAF/CLEC4D/TIFAB/NEK6/TREM2/LGALS9/TLR8/TNF/ADIPOQ/LGALS1/BST2/NLRP12/TLR9/PRDX4/ROCK2/CX3CL1/TLR7/ALPK1/LIMS1/TNFRSF1A/EDNRA/LTBR/LTF/CX3CR1/SIRPA/CARD9/ECT2/LURAP1L/TIFA/TRIM59/PER1	37
GO:0001837	BP	GO:0001837	epithelial to mesenchymal transition	36/1211	187/18888	2.43255e-09	1.17214e-07	8.00285e-08	IL1B/SFRP1/BMP4/TMEM100/LRG1/PHLDB2/SFRP2/GCNT2/ADAM15/PDPN/WNT11/COL1A1/LOXL2/TGFBR1/FAM83D/LOXL3/ROCK2/LDLRAD4/MARK1/MSX2/ENG/FOXA1/SPRY1/GREM1/SMAD3/EDNRA/HEYL/VASN/AXIN2/TWIST1/SNAI2/TGFB1I1/FERMT2/BMP2/RGCC/BMP7	36
GO:0032640	BP	GO:0032640	tumor necrosis factor production	36/1211	189/18888	3.28024e-09	1.49442e-07	1.02033e-07	GAS6/CLEC7A/MMP8/IFIH1/GPR18/CD14/PTAFR/THBS1/CCL3/CCR2/IL12B/LILRA5/OAS2/TYROBP/TREM2/LGALS9/OAS3/ADIPOQ/TLR9/GPNMB/CX3CL1/SLAMF1/IL33/LBP/CIDEA/LTF/CX3CR1/TWIST1/SIRPA/CARD9/POMC/HAVCR2/PTPN22/AKAP12/AXL/PF4	36
GO:0032680	BP	GO:0032680	regulation of tumor necrosis factor production	36/1211	189/18888	3.28024e-09	1.49442e-07	1.02033e-07	GAS6/CLEC7A/MMP8/IFIH1/GPR18/CD14/PTAFR/THBS1/CCL3/CCR2/IL12B/LILRA5/OAS2/TYROBP/TREM2/LGALS9/OAS3/ADIPOQ/TLR9/GPNMB/CX3CL1/SLAMF1/IL33/LBP/CIDEA/LTF/CX3CR1/TWIST1/SIRPA/CARD9/POMC/HAVCR2/PTPN22/AKAP12/AXL/PF4	36
GO:0002695	BP	GO:0002695	negative regulation of leukocyte activation	36/1211	192/18888	5.08935e-09	2.26207e-07	1.54445e-07	NR1D1/TNFRSF13B/CEBPB/ARG1/SFRP1/CD300LF/BANK1/BMP4/GAL/FN1/FGL2/LST1/TYROBP/LGALS9/LRRC32/TARM1/PRNP/LAG3/BCL6/GPNMB/ANXA1/MERTK/LOXL3/SAMSN1/RAG2/SDC4/CNR2/CD300A/PLA2G5/CTSG/IL2RA/HAVCR2/PTPN22/AXL/IDO1/SOCS1	36
GO:0030324	BP	GO:0030324	lung development	36/1211	193/18888	5.87765e-09	2.5104e-07	1.71399e-07	FGF7/ADAMTS2/BMP4/ACE/MMP12/SLC7A11/TNF/COL6A1/LTBP3/PDPN/COL3A1/WNT11/LOXL3/CCDC39/WNT2B/HHIP/CCN2/EGFR/EPAS1/MME/FOXA1/SPRY1/EXT1/PDGFRA/MMP14/LOX/FOSL2/RCN3/BMPR2/TNC/PKDCC/ERRFI1/NOS3/BMP2/ALDH1A2/RBP4	36
GO:0071706	BP	GO:0071706	tumor necrosis factor superfamily cytokine production	36/1211	194/18888	6.78006e-09	2.82951e-07	1.93187e-07	GAS6/CLEC7A/MMP8/IFIH1/GPR18/CD14/PTAFR/THBS1/CCL3/CCR2/IL12B/LILRA5/OAS2/TYROBP/TREM2/LGALS9/OAS3/ADIPOQ/TLR9/GPNMB/CX3CL1/SLAMF1/IL33/LBP/CIDEA/LTF/CX3CR1/TWIST1/SIRPA/CARD9/POMC/HAVCR2/PTPN22/AKAP12/AXL/PF4	36
GO:1903555	BP	GO:1903555	regulation of tumor necrosis factor superfamily cytokine production	36/1211	194/18888	6.78006e-09	2.82951e-07	1.93187e-07	GAS6/CLEC7A/MMP8/IFIH1/GPR18/CD14/PTAFR/THBS1/CCL3/CCR2/IL12B/LILRA5/OAS2/TYROBP/TREM2/LGALS9/OAS3/ADIPOQ/TLR9/GPNMB/CX3CL1/SLAMF1/IL33/LBP/CIDEA/LTF/CX3CR1/TWIST1/SIRPA/CARD9/POMC/HAVCR2/PTPN22/AKAP12/AXL/PF4	36
GO:0030323	BP	GO:0030323	respiratory tube development	36/1211	197/18888	1.03349e-08	4.15449e-07	2.8365e-07	FGF7/ADAMTS2/BMP4/ACE/MMP12/SLC7A11/TNF/COL6A1/LTBP3/PDPN/COL3A1/WNT11/LOXL3/CCDC39/WNT2B/HHIP/CCN2/EGFR/EPAS1/MME/FOXA1/SPRY1/EXT1/PDGFRA/MMP14/LOX/FOSL2/RCN3/BMPR2/TNC/PKDCC/ERRFI1/NOS3/BMP2/ALDH1A2/RBP4	36
GO:0050679	BP	GO:0050679	positive regulation of epithelial cell proliferation	36/1211	219/18888	1.70264e-07	4.74604e-06	3.24039e-06	EGR3/CXCL12/XBP1/VEGFC/FGF7/CCL11/SFRP1/OSR1/BMP4/CCL24/PTN/LRG1/CYP7B1/MMP12/NRP1/TNF/HSPG2/CDH13/TGFBR1/C5AR1/CCR3/EGFR/TEK/IQGAP3/ACVRL1/CDH3/REG3G/VEGFD/AREG/TWIST1/LAMB1/CAV2/CLDN1/F3/THBS4/PGF	36
GO:0048863	BP	GO:0048863	stem cell differentiation	36/1211	248/18888	3.57553e-06	5.81769e-05	3.97207e-05	SFRP1/OSR1/SEMA3G/EIF2AK2/BMP4/ACE/FRZB/FN1/PTN/SEMA3F/FZD1/NRP1/LTBP3/SFRP2/TACSTD2/SEMA3B/SEMA4F/METTL5/MSX2/FOXA1/GREM1/EXT1/PDGFRA/REST/SLC4A11/EPCAM/EDNRA/SEMA6B/CDK6/TWIST1/SNAI2/GBX2/MEOX1/ALDH1A2/ZFP36L2/BMP7	36
GO:0033002	BP	GO:0033002	muscle cell proliferation	36/1211	251/18888	4.72925e-06	7.44173e-05	5.08089e-05	MMP2/PTAFR/THBS1/TRIB1/ELANE/BMP4/IL12B/EFEMP2/MAPK11/TNF/ADAMTS1/ADIPOQ/CDH13/HPGD/TGFBR1/PIM1/IL12A/TPM1/MYB/CCN3/CX3CL1/EGFR/PDGFD/KLF4/BMPR2/NOTCH3/APOD/PDGFRB/CAV2/NOS3/BMP2/CDK1/DIPK2A/MMP9/RBP4/NDC80	36
GO:0098813	BP	GO:0098813	nuclear chromosome segregation	36/1211	317/18888	0.000620213	0.00442073	0.00301829	NEK6/PBRM1/FAM83D/CENPI/DUSP1/CCNE1/BUB1B/NCAPD3/KIF11/CCNE2/ECT2/TPX2/ASPM/BUB1/CCNB2/CDK1/SMC2/RACGAP1/BIRC5/PSRC1/TTK/CCNB1/UBE2C/PRC1/KIF23/NCAPG2/CDC6/NUF2/TOP2A/PLK1/NUSAP1/CDCA5/SGO1/SPC25/NDC80/SPC24	36
GO:0048638	BP	GO:0048638	regulation of developmental growth	36/1211	330/18888	0.00128305	0.00815629	0.00556876	PLAC8/CXCL12/IL7/SPP1/SEMA3G/PTPRS/FN1/MAPK11/SEMA3F/PLCB1/NRP1/EZR/STC2/BCL2L11/GDF15/LPAR3/TGFBR1/PIM1/SEMA3B/SYT1/SEMA4F/RAG2/SOCS2/FOSL2/BMPR2/BCL11A/SEMA6B/COL14A1/DRAXIN/NPY1R/PI16/ADRB3/CDK1/RND2/RBP4/SLC6A4	36
GO:0030111	BP	GO:0030111	regulation of Wnt signaling pathway	36/1211	342/18888	0.00237663	0.0135344	0.00924073	SFRP4/DKKL1/SFRP1/CITED1/BICC1/IGFBP2/FRZB/FZD1/WIF1/SHISA3/EGR1/SFRP2/HHEX/WNT11/COL1A1/ZEB2/LRP1/DKK3/EGFR/IGFBP4/ADGRA2/GREM1/SMAD3/CDH3/DEPDC1B/DRAXIN/AXIN2/CDK14/SNAI2/ASPM/SOX4/BMP2/SHISA2/IGFBP6/DKK2/RSPO3	36
GO:0007517	BP	GO:0007517	muscle organ development	36/1211	359/18888	0.00524466	0.0252177	0.0172176	EGR3/XBP1/NPHS1/ATF3/BMP4/TIFAB/SCX/EFEMP2/FZD1/CXCL10/EGR1/COL6A1/COL6A3/COL3A1/ITGA11/TGFBR1/TPM1/FZD2/ID3/ENG/ASS1/LOX/CRYAB/SMAD3/EDNRA/HEYL/FOXN2/TWIST1/EGR2/MAFF/CAV2/BMP2/RPL3L/ANKRD1/NR2F2/TAGLN	36
GO:0071675	BP	GO:0071675	regulation of mononuclear cell migration	35/1211	123/18888	2.83891e-14	4.19467e-12	2.86394e-12	GAS6/FPR2/CXCL12/SLAMF8/THBS1/CXCL13/CCL3/CCL2/CCR2/LGALS9/PLCB1/CXCL10/TNF/CCR1/CCL4/CCR6/JAM2/C5AR1/IL12A/CCN3/C3AR1/PDGFD/DUSP1/MADCAM1/GREM1/SLAMF1/SERPINE1/AIRE/CX3CR1/CMKLR1/CCL7/APOD/KLRK1/S100A14/CCL1	35
GO:0003158	BP	GO:0003158	endothelium development	35/1211	143/18888	3.61344e-12	3.46573e-10	2.36625e-10	ITGAX/XDH/IL1B/PTPRS/BMP4/PDE4D/COL18A1/TMEM100/RHOB/GJA5/FZD1/PLCB1/CXCL10/CLDN3/NRP1/TNF/EZR/PDPN/APOLD1/ROCK2/FZD2/CD34/FZD4/BMPR2/TNFRSF1A/FSTL1/ACVRL1/EDNRA/SLC40A1/ADAMTS12/VCL/STC1/CLDN1/FASN/NR2F2	35
GO:1903034	BP	GO:1903034	regulation of response to wounding	35/1211	179/18888	2.63545e-09	1.25287e-07	8.55407e-08	CLEC7A/SERPING1/XBP1/THBS1/SPP1/EMILIN2/SMOC2/PTPRS/FAP/PTN/CLDN3/TNF/PLAT/PHLDB2/F7/ANXA1/EMILIN1/ST3GAL4/PDGFRA/KLF4/SERPINE2/IL33/SERPINE1/SMAD3/WFDC1/REG3G/CLDN4/FGG/TNFRSF12A/THBD/NOS3/FERMT2/CLDN1/F3/PLAUR	35
GO:0008217	BP	GO:0008217	regulation of blood pressure	35/1211	187/18888	8.69787e-09	3.5486e-07	2.42283e-07	GAS6/ADM2/PTAFR/VEGFC/PTGS1/EMILIN2/ACE/GUCY1A1/COL1A2/GJA5/TNF/KLK1/ADIPOQ/TPM1/KCNJ8/KCNQ1/EMILIN1/ATP1A2/EXT1/P2RX1/DDAH1/BMPR2/SMAD3/ACVRL1/EDNRA/ACTA2/CTSG/NPY1R/NOS3/CMA1/POMC/ADRB3/AVPR1A/NR2F2/NCALD	35
GO:0050670	BP	GO:0050670	regulation of lymphocyte proliferation	35/1211	237/18888	3.27924e-06	5.46574e-05	3.73177e-05	TNFSF13B/TNFRSF13B/IL1B/CEBPB/IL7/ARG1/IGFBP2/BMP4/CCR2/IL12B/GAL/LST1/AHR/TYROBP/LGALS9/LRRC32/PRNP/BCL6/GPR183/TLR9/GPNMB/CD55/ANXA1/IL12A/SLAMF1/SDC4/IL6ST/CD300A/PLA2G5/PRLR/TNFSF8/IL2RA/HAVCR2/PTPN22/IDO1	35
GO:0032944	BP	GO:0032944	regulation of mononuclear cell proliferation	35/1211	241/18888	4.80956e-06	7.53407e-05	5.14393e-05	TNFSF13B/TNFRSF13B/IL1B/CEBPB/IL7/ARG1/IGFBP2/BMP4/CCR2/IL12B/GAL/LST1/AHR/TYROBP/LGALS9/LRRC32/PRNP/BCL6/GPR183/TLR9/GPNMB/CD55/ANXA1/IL12A/SLAMF1/SDC4/IL6ST/CD300A/PLA2G5/PRLR/TNFSF8/IL2RA/HAVCR2/PTPN22/IDO1	35
GO:0007179	BP	GO:0007179	transforming growth factor beta receptor signaling pathway	35/1211	245/18888	6.97572e-06	0.00010335	7.05631e-05	THBS1/CITED1/FMOD/LRG1/COL1A2/LEFTY1/ITGB5/LRRC32/LTBP3/GCNT2/COL3A1/GDF15/HPGD/TGFBR1/LDLRAD4/ZEB2/FBN1/DKK3/ENG/SPRY1/LTBP4/LOX/ZYX/SMAD3/ACVRL1/CDH3/CIDEA/RASL11B/VASN/PMEPA1/TGFB1I1/CAV2/FERMT2/BMP2/ASPN	35
GO:0071900	BP	GO:0071900	regulation of protein serine/threonine kinase activity	35/1211	267/18888	4.49073e-05	0.000497988	0.000340005	CD40/IL1B/THBS1/TRIB1/ELANE/FLT1/TNF/ADIPOQ/HHEX/PDGFC/EGFR/PDGFD/DUSP1/SPRY1/CCNE1/CD300A/LTF/TCIM/CBLC/CDC25C/PDGFRB/CCNE2/FERMT2/BMP2/CCNB2/PSRC1/PTPN22/CCNB1/CCNA2/CDC6/NR2F2/PLK1/RGCC/DIPK2A/CDKN3	35
GO:0042113	BP	GO:0042113	B cell activation	35/1211	278/18888	0.000102628	0.000984328	0.000672057	TNFSF13B/SLAMF8/CD40/TNFRSF13B/CR2/CD79B/CEBPG/XBP1/IL7/SFRP1/CD79A/LAT2/BANK1/CD180/SYVN1/SWAP70/AHR/TYROBP/LGALS1/BCL6/GPR183/BST2/HHEX/TLR9/CCR6/MS4A1/ADGRG3/RAG1/SAMSN1/RAG2/MMP14/FOSL2/CD300A/PRLR/ZFP36L2	35
GO:1903532	BP	GO:1903532	positive regulation of secretion by cell	35/1211	288/18888	0.000206167	0.00177747	0.00121358	CXCL12/IL1B/PTAFR/VEGFC/CD177/SPP1/INHBB/GAL/TREM2/PLCB1/SLC4A8/SDC1/RETN/MYB/SYT1/ADORA2B/PTGES/EGFR/KCNN4/RAB8B/SDC4/FGG/FRMD4A/GATA1/SOX4/BMP2/SCT/AVPR1A/ANKRD1/HCAR2/C1QTNF3/RGCC/ACHE/RBP4/SLC6A4	35
GO:0062197	BP	GO:0062197	cellular response to chemical stress	35/1211	311/18888	0.000861975	0.00584667	0.00399185	MMP3/APOA4/MMP2/FBLN5/PYCR1/PLA2R1/TIFAB/RHOB/AQP5/SLC7A11/MPO/PCK1/TPM1/MAP1LC3A/MYB/GPX7/EGFR/PDGFD/PDGFRA/SLC4A11/KLF4/SPHK1/EDNRA/UCP1/FABP1/SIRPA/PKD2/AQP1/ECT2/NOS3/BNIP3/CDK1/MMP9/AXL/BMP7	35
GO:0051251	BP	GO:0051251	positive regulation of lymphocyte activation	35/1211	328/18888	0.00216154	0.0124522	0.00850184	EGR3/GAS6/CLEC7A/TNFSF13B/IL1B/XBP1/IL7/IGFBP2/CCL2/CCR2/IL12B/TYROBP/LGALS9/LGALS1/BCL6/GPR183/TLR9/CD55/PBRM1/ANXA1/YES1/PCK1/IL12A/RAG1/SLAMF1/MMP14/IL6ST/PRLR/SIRPA/KLRK1/IL2RA/SOX4/HAVCR2/AXL/SOCS1	35
GO:0062012	BP	GO:0062012	regulation of small molecule metabolic process	35/1211	331/18888	0.00251448	0.0142224	0.00971044	APOA4/NR1D1/IL1B/PTAFR/DKKL1/TREM2/EGR1/SLC7A11/TNF/SREBF2/ADIPOQ/EPHX2/SERPINA12/GFI1/FMO1/DKK3/IGFBP4/REST/PMAIP1/APOC1/H6PD/FABP1/RD3/ADCYAP1R1/TWIST1/SNAI2/SIK1/NOS3/BMP2/AVPR1A/LEPR/GPD1/C1QTNF3/FABP5/SLC4A1	35
GO:0034765	BP	GO:0034765	regulation of monoatomic ion transmembrane transport	35/1211	349/18888	0.00584686	0.0271125	0.0185113	FXYD2/OSR1/CXCL9/BIN1/CCL2/PDE4D/VMP1/GPR35/KCNE4/CCR2/GAL/TREM2/CXCL10/HAMP/PRNP/TLR9/KCNJ8/KCNQ1/MS4A1/CX3CL1/ATP1A2/KCNN4/P2RX1/ATP1B2/EDNRA/KCNE3/HAP1/KCNJ10/ADCYAP1R1/PKD2/TESC/FXYD3/KCNMB1/MMP9/LRRC26	35
GO:0010038	BP	GO:0010038	response to metal ion	35/1211	360/18888	0.00931395	0.0390187	0.0266403	FGF23/CD14/THBS1/INHBB/COX1/ALOX15/S100A8/HAMP/PRNP/DPEP1/ALOX5AP/TLR9/SDC1/LOXL2/MAP1LC3A/SYT1/SERPINF1/SYT13/SYT15/EGFR/ASS1/FGG/KCNJ10/PKD2/AQP1/ECT2/FABP4/CPNE3/BNIP3/CDK1/CLDN1/SLC11A1/KCNMB1/MMP9/CPNE8	35
GO:1990868	BP	GO:1990868	response to chemokine	34/1211	101/18888	2.33681e-16	5.11014e-14	3.48898e-14	CXCL12/CCR9/CCL11/CXCL9/CXCL13/CCL3/CCL2/GPR35/CCL24/CCR2/TREM2/CCRL2/CXCL10/SLIT3/CCR1/CCL4/CCR6/ACKR1/CCR5/ACKR3/CCR3/CX3CL1/CXCL5/DUSP1/ACKR2/LOX/CX3CR1/CMKLR1/CCL7/CCL22/CCL1/ACKR4/CCL8/PF4	34
GO:1990869	BP	GO:1990869	cellular response to chemokine	34/1211	101/18888	2.33681e-16	5.11014e-14	3.48898e-14	CXCL12/CCR9/CCL11/CXCL9/CXCL13/CCL3/CCL2/GPR35/CCL24/CCR2/TREM2/CCRL2/CXCL10/SLIT3/CCR1/CCL4/CCR6/ACKR1/CCR5/ACKR3/CCR3/CX3CL1/CXCL5/DUSP1/ACKR2/LOX/CX3CR1/CMKLR1/CCL7/CCL22/CCL1/ACKR4/CCL8/PF4	34
GO:0032963	BP	GO:0032963	collagen metabolic process	34/1211	107/18888	1.70485e-15	3.10681e-13	2.1212e-13	MMP3/MMP8/MMP2/ADAMTS2/BMP4/SCX/CTSK/FAP/MMP19/COL1A2/MMP12/COL6A1/COL5A1/MMP13/P3H3/ADAM15/PRTN3/MRC2/RETREG3/COL1A1/PCOLCE/SERPINH1/CTSB/MYB/MFAP4/EMILIN1/ENG/MMP14/FOSL2/RCN3/CREB3L1/CYGB/RGCC/MMP9	34
GO:0071621	BP	GO:0071621	granulocyte chemotaxis	34/1211	128/18888	5.93007e-13	6.89781e-11	4.70953e-11	IL1B/THBS1/CCL11/CSF3R/CXADR/CXCL9/CXCL13/CCL3/CCL2/CCL24/TREM1/ITGA1/S100A9/CXCL10/S100A8/DPEP1/CCL4/ANXA1/C5AR1/CX3CL1/CXCL5/TNFAIP6/C3AR1/SLAMF1/LBP/ITGA9/CMKLR1/CCL7/S100A14/CCL22/CCL1/THBS4/CCL8/PF4	34
GO:0050729	BP	GO:0050729	positive regulation of inflammatory response	34/1211	153/18888	1.26248e-10	7.93331e-09	5.41652e-09	MMP8/IL1B/CEBPB/CASP12/CCL3/ZBP1/CCL24/CCR2/IL12B/LILRA5/TREM2/S100A9/S100A8/TNF/STAP1/LGALS1/ALOX5AP/NLRP12/TLR9/OSMR/ADORA2B/CX3CL1/TLR7/LTA/MEFV/IL33/LBP/IL6ST/SERPINE1/TNFRSF1A/MGST2/FABP4/CCL1/IDO1	34
GO:0048771	BP	GO:0048771	tissue remodeling	34/1211	188/18888	3.44532e-08	1.19212e-06	8.13931e-07	MMP2/IL7/SPP1/SFRP1/ACE/CCR2/CTSK/IL12B/PTN/TIMP1/HAMP/COL6A1/LTBP3/GPNMB/ROCK2/EPHA2/CELA1/EGFR/DCSTAMP/EPAS1/GREM1/EXT1/MMP14/FOSL2/BMPR2/ACVRL1/EDNRA/ELF3/NOS3/LEPR/TPH1/THBS4/RSPO3/AXL	34
GO:0001763	BP	GO:0001763	morphogenesis of a branching structure	34/1211	206/18888	3.37379e-07	8.34594e-06	5.69824e-06	FGF7/CCL11/SFRP1/CITED1/COL4A1/BMP4/NRP1/TNF/SFRP2/TACSTD2/SOCS3/WNT2B/EPHA2/HHIP/MSX2/ENG/FOXA1/SPRY1/GREM1/EXT1/PRDM1/MMP14/TNC/BCL11A/EDNRA/PBX1/PLXNA1/AREG/SNAI2/GBX2/PKD2/BMP2/RSPO3/BMP7	34
GO:0031032	BP	GO:0031032	actomyosin structure organization	34/1211	215/18888	9.36667e-07	1.96198e-05	1.33955e-05	LIMCH1/ARHGEF10L/SFRP1/ASAP3/ITGB5/NRP1/PHLDB2/TACSTD2/WNT11/TGFBR1/ROCK2/TPM1/KRT19/ZEB2/PDLIM1/CCN2/CSRP2/IQGAP3/KRT8/PDGFRA/SDC4/ZYX/SMAD3/MYL9/FAM171A1/PDGFRB/TMEFF2/ECT2/FERMT2/RACGAP1/ANLN/ANKRD1/RGCC/MYBPC1	34
GO:0002064	BP	GO:0002064	epithelial cell development	34/1211	216/18888	1.04454e-06	2.11501e-05	1.44404e-05	IL1B/NPHS1/PTPRS/BMP4/PDE4D/COL18A1/FRZB/PLCB1/CLDN3/TNF/EZR/ADIPOQ/GDF11/TLR9/SDC1/ROCK2/EPHA2/INSM1/EPAS1/FOXA1/PRDM1/FOSL2/IL6ST/TNFRSF1A/ADAMTSL4/EDNRA/CDK6/ACTA2/VCL/TYMS/GATA1/STC1/CLDN1/FASN	34
GO:0050730	BP	GO:0050730	regulation of peptidyl-tyrosine phosphorylation	34/1211	225/18888	2.68349e-06	4.6426e-05	3.16977e-05	CD40/IL7/FGF7/SFRP1/BANK1/IL12B/LILRA5/TREM2/NRP1/TNF/ADIPOQ/PRNP/SFRP2/SOCS3/PDGFC/YES1/IL12A/EGFR/PDGFD/SAMSN1/GREM1/IL6ST/CD300A/TNFRSF1A/ITGA5/IL22RA2/CRLF1/AREG/ERRFI1/CBLC/GATA1/GFRA1/THBS4/SOCS1	34
GO:0002699	BP	GO:0002699	positive regulation of immune effector process	34/1211	257/18888	4.75684e-05	0.000520113	0.000355111	CLEC7A/IL1B/PTAFR/XBP1/CD177/ARG1/CCR2/IL12B/TYROBP/TREM2/LGALS9/TNF/STAP1/LAG3/TLR9/CD55/ANXA1/PCK1/IL12A/ADORA2B/TLR7/LTA/DHX58/SLAMF1/IL33/LBP/CD300A/PLA2G5/CARD9/KLRK1/GATA1/RSAD2/IL1R1/RBP4	34
GO:0051962	BP	GO:0051962	positive regulation of nervous system development	34/1211	294/18888	0.000627687	0.00445658	0.00304276	CXCL12/PRKCH/IL1B/VEGFC/THBS2/BIN1/ACE/FN1/PTN/NRP1/TNF/LPAR3/NUMBL/MYB/SERPINF1/CX3CL1/LTA/EGFR/FZD4/MME/SERPINE2/IL33/IL6ST/BMPR2/HAP1/DBN1/CX3CR1/ID4/PLXNA1/EGR2/ASPM/BMP2/ASPA/RND2	34
GO:0033674	BP	GO:0033674	positive regulation of kinase activity	34/1211	303/18888	0.00106666	0.00695246	0.00474684	GAS6/CD40/IL1B/THBS1/ELANE/IL12B/LILRA5/FLT1/TREM2/TNF/ADIPOQ/PRNP/PDGFC/MERTK/EPHA2/EGFR/PDGFD/CCN1/TEK/PDGFRA/CD300A/LTF/AXIN2/PRLR/TCIM/PDGFRB/ECT2/TPX2/FERMT2/PSRC1/SLC11A1/RGCC/DIPK2A/AXL	34
GO:0055074	BP	GO:0055074	calcium ion homeostasis	34/1211	326/18888	0.00357595	0.0185481	0.0126638	FGF23/CXCL12/CD40/CCL11/CXCL9/CCL3/ELANE/PDE4D/CCR2/PLCB1/CXCL10/STC2/CCR1/TMTC2/CCR5/PLCB4/FAM20A/CX3CL1/ATP1A2/P2RX1/KCTD17/EDNRA/MCUB/ALPL/HAP1/CCL7/PKD2/CAV2/BNIP3/S100A14/ATP6V1B1/STC1/CCL1/CCL8	34
GO:1990266	BP	GO:1990266	neutrophil migration	33/1211	129/18888	4.0347e-12	3.73859e-10	2.55255e-10	SLAMF8/IL1B/CD177/CCL11/CSF3R/CXADR/CXCL9/CXCL13/CCL3/CCL2/CCL24/TREM1/ITGA1/S100A9/CXCL10/S100A8/DPEP1/CCL4/PRTN3/C5AR1/CX3CL1/CXCL5/TNFAIP6/C3AR1/LBP/ITGA9/CCL7/CCL22/CCL1/IL1R1/THBS4/CCL8/PF4	33
GO:0070555	BP	GO:0070555	response to interleukin-1	33/1211	138/18888	2.9331e-11	2.0825e-09	1.42184e-09	NR1D1/IL1B/MMP2/CCL11/ACOD1/SFRP1/CITED1/INHBB/CCL3/CCL2/ZBP1/CCL24/MAPK11/IL1RN/LGALS9/IL1R2/PLCB1/EGR1/CCL4/GBP2/PCK1/CX3CL1/ADAMTS12/FGG/CAMP/CCL7/SIRPA/CCL22/ANKRD1/CCL1/IL1R1/CCL8/AKAP12	33
GO:0001936	BP	GO:0001936	regulation of endothelial cell proliferation	33/1211	181/18888	4.46032e-08	1.48197e-06	1.01183e-06	EGR3/CXCL12/XDH/THBS1/VEGFC/FGF7/CCL11/CCL2/BMP4/CCL24/IL12B/FLT1/LRG1/NRP1/TNF/HSPG2/CDH13/TGFBR1/IL12A/CCR3/TEK/MMRN2/ACVRL1/SPARC/VEGFD/CAV2/ALDH1A2/F3/CNMD/THBS4/NR2F2/RGCC/PGF	33
GO:0007369	BP	GO:0007369	gastrulation	33/1211	200/18888	5.03611e-07	1.18165e-05	8.06778e-06	MMP8/MMP2/SFRP1/OSR1/BMP4/SCX/FN1/COL5A2/IL1RN/COL4A2/ITGB5/COL6A1/ADIPOQ/COL5A1/PHLDB2/SFRP2/WNT11/DUSP5/EPHA2/AHDC1/DUSP1/EXT1/KLF4/MMP14/BMPR2/SMAD3/ITGA5/COL12A1/COL8A1/LAMB1/GDF3/MMP9/BMP7	33
GO:0022408	BP	GO:0022408	negative regulation of cell-cell adhesion	33/1211	203/18888	7.13495e-07	1.59211e-05	1.08703e-05	CXCL12/CEBPB/ARG1/BMP4/FGL2/SWAP70/IL1RN/LGALS9/LRRC32/TARM1/ADIPOQ/PRNP/LAG3/BCL6/GPNMB/ANXA1/LOXL3/ASS1/KLF4/SERPINE2/RAG2/EPCAM/SDC4/CD300A/PLA2G5/CTSG/IL2RA/BMP2/HAVCR2/PTPN22/RGCC/IDO1/SOCS1	33
GO:0045216	BP	GO:0045216	cell-cell junction organization	33/1211	213/18888	2.14596e-06	3.88476e-05	2.65235e-05	PRKCH/IL1B/CD177/NPHS1/CXADR/SVEP1/ACE/CDH11/GJA5/CLDN3/TNF/PRTN3/WNT11/CDH13/NUMBL/TGFBR1/ROCK2/EPHA2/CDH22/LIMS1/EXT1/SMAD3/ACVRL1/CDH3/CLDN4/GJC1/FSCN1/VCL/SNAI2/ECT2/FERMT2/LIMS2/CLDN1	33
GO:0009612	BP	GO:0009612	response to mechanical stimulus	33/1211	216/18888	2.93559e-06	5.03099e-05	3.43494e-05	CXCL12/CD40/IL1B/MMP2/THBS1/IGFBP2/TIFAB/SCX/PTN/CXCL10/TLR8/TNF/COL6A1/WNT11/COL1A1/RETN/MPO/KCNQ1/TLR7/EGFR/ENG/ATP1A2/SERPINE2/IL33/MMP14/TNC/TNFRSF1A/LTBR/PKD2/AQP1/BNIP3/ANKRD1/CHEK1	33
GO:0045861	BP	GO:0045861	negative regulation of proteolysis	33/1211	231/18888	1.26323e-05	0.0001701	0.000116137	GAS6/SERPING1/THBS1/SERPINB9/BIN1/SERPINB10/TIMP1/SERPINA10/IL1R2/TNF/PLAT/PRNP/DPEP1/TIMP4/TTC36/SERPINA12/SERPINH1/LRP1/SERPINF1/TIMP2/KLF4/SERPINE2/SERPINE1/LTF/FABP1/PBK/TMEM98/AQP1/SVIP/GAS1/PLAUR/TIMP3/MMP9	33
GO:0002703	BP	GO:0002703	regulation of leukocyte mediated immunity	33/1211	246/18888	4.62825e-05	0.000508085	0.000346898	CLEC7A/CR2/IL1B/PTAFR/CD177/ARG1/SERPINB9/SVEP1/CCR2/IL12B/AHR/TYROBP/TREM2/LGALS9/TNF/STAP1/LAG3/BCL6/BST2/TLR9/CD55/IL12A/ADORA2B/PRAM1/LTA/SLAMF1/CD300A/CX3CR1/KLRK1/GATA1/HAVCR2/RSAD2/IL1R1	33
GO:0050769	BP	GO:0050769	positive regulation of neurogenesis	33/1211	246/18888	4.62825e-05	0.000508085	0.000346898	CXCL12/PRKCH/IL1B/VEGFC/BIN1/ACE/FN1/PTN/NRP1/TNF/LPAR3/NUMBL/MYB/SERPINF1/CX3CL1/LTA/EGFR/FZD4/MME/SERPINE2/IL33/IL6ST/BMPR2/HAP1/DBN1/CX3CR1/ID4/PLXNA1/EGR2/ASPM/BMP2/ASPA/RND2	33
GO:1903039	BP	GO:1903039	positive regulation of leukocyte cell-cell adhesion	33/1211	277/18888	0.000442985	0.00338713	0.00231259	EGR3/TNFSF13B/SELP/IL1B/PTAFR/XBP1/IL7/IGFBP2/ELANE/CCL2/CCR2/IL12B/LGALS9/TNF/LGALS1/BCL6/CD55/PBRM1/ANXA1/CHST4/YES1/PCK1/IL12A/RAG1/ST3GAL4/SLAMF1/IL6ST/SIRPA/KLRK1/IL2RA/SOX4/HAVCR2/SOCS1	33
GO:0009914	BP	GO:0009914	hormone transport	33/1211	322/18888	0.00529416	0.0254197	0.0173554	FGF23/NR1D1/IL1B/SPP1/SFRP1/INHBB/SLCO4A1/GAL/IL1RN/PLCB1/TNF/ADIPOQ/SELENOM/ANXA1/RETN/KCNQ1/MYB/CCN3/EGFR/FZD4/RAB44/LTBP4/REST/RAB8B/FGG/SCG5/AQP1/POMC/SOX4/SCT/HCAR2/C1QTNF3/RBP4	33
GO:0016053	BP	GO:0016053	organic acid biosynthetic process	33/1211	337/18888	0.0102452	0.0417423	0.0284998	RBP1/APOA4/NR1D1/ALDH1A3/IL1B/XBP1/PTGS1/PYCR1/ALOX15/UPB1/PLOD2/CYP7B1/TBXAS1/MTHFD1L/CYP2E1/ALOX5AP/GATM/FMO1/PTGES/ASS1/HACD4/APOC1/NOXRED1/CDO1/PLA2G5/MGST2/ERRFI1/AVPR1A/PTGDS/ALDH1A2/FASN/FABP5/IDO1	33
GO:0021700	BP	GO:0021700	developmental maturation	33/1211	341/18888	0.0120709	0.0478547	0.0326731	CLEC7A/MMP2/SLC22A14/GAL/CHRDL1/SHANK1/GDF11/CCR6/THBS3/SYP/CX3CL1/EPAS1/MSX2/FOXA1/GREM1/EXT1/BCL11A/ACVRL1/EDNRA/CDH3/PALM/LTF/ADAMTS12/FGG/B4GALT6/C1QA/CX3CR1/TYMS/ATP6V1G2/BMP2/ATP6V1B1/ALDH1A2/AXL	33
GO:0030199	BP	GO:0030199	collagen fibril organization	32/1211	66/18888	3.77358e-21	1.28938e-18	8.80336e-19	DPT/LOXL1/ADAMTS2/FMOD/COL18A1/LUM/SCX/PXDN/EFEMP2/COL5A2/COL1A2/BMP1/COL6A1/COL5A1/SFRP2/COL3A1/AEBP1/COL1A1/LOXL2/TGFBR1/LOXL3/FKBP10/SERPINH1/EMILIN1/GREM1/COL28A1/EXT1/LOX/ADAMTS12/COL12A1/COL14A1/COL5A3	32
GO:0070098	BP	GO:0070098	chemokine-mediated signaling pathway	32/1211	93/18888	8.6267e-16	1.74675e-13	1.1926e-13	CXCL12/CCR9/CCL11/CXCL9/CXCL13/CCL3/CCL2/GPR35/CCL24/CCR2/TREM2/CCRL2/CXCL10/SLIT3/CCR1/CCL4/CCR6/ACKR1/CCR5/ACKR3/CCR3/CX3CL1/CXCL5/ACKR2/CX3CR1/CMKLR1/CCL7/CCL22/CCL1/ACKR4/CCL8/PF4	32
GO:0034341	BP	GO:0034341	response to type II interferon	32/1211	142/18888	3.01318e-10	1.66394e-08	1.13607e-08	GBP7/ARG1/CCL11/IFITM3/ACOD1/CITED1/CCL3/CCL2/CCL24/IL12B/GBP4/LGALS9/TNF/BST2/CCL4/GBP2/KIF5B/IFITM1/IFITM2/CX3CL1/MEFV/RAB7B/ASS1/GBP6/ZYX/CCL7/SIRPA/CLDN1/CCL22/SLC11A1/CCL1/CCL8	32
GO:0045667	BP	GO:0045667	regulation of osteoblast differentiation	32/1211	156/18888	3.67831e-09	1.66193e-07	1.13469e-07	FGF23/CEBPB/VEGFC/SFRP1/CITED1/BMP4/GDPD2/SMOC1/FZD1/TNF/SFRP2/IFITM1/CEBPD/ID3/TNFAIP6/MSX2/CCN1/GREM1/REST/IL6ST/BMPR2/SMAD3/LTF/TWIST2/CDK6/AXIN2/AREG/TWIST1/SNAI2/FERMT2/BMP2/BMP7	32
GO:0051017	BP	GO:0051017	actin filament bundle assembly	32/1211	163/18888	1.1341e-08	4.46052e-07	3.04545e-07	LIMCH1/ARHGEF10L/SFRP1/SWAP70/ASAP3/SYNPO/SHANK1/ITGB5/NRP1/EZR/PHLDB2/TACSTD2/EPS8/LCP1/WNT11/TGFBR1/ROCK2/TPM1/ZEB2/CX3CL1/PDLIM1/CALD1/CCN2/SDC4/ZYX/SMAD3/FAM171A1/FSCN1/TMEFF2/FERMT2/AIF1L/RGCC	32
GO:0051250	BP	GO:0051250	negative regulation of lymphocyte activation	32/1211	165/18888	1.5432e-08	5.98347e-07	4.08526e-07	TNFRSF13B/CEBPB/ARG1/SFRP1/BANK1/BMP4/GAL/FGL2/LST1/TYROBP/LGALS9/LRRC32/TARM1/PRNP/LAG3/BCL6/GPNMB/ANXA1/MERTK/LOXL3/SAMSN1/RAG2/SDC4/CD300A/PLA2G5/CTSG/IL2RA/HAVCR2/PTPN22/AXL/IDO1/SOCS1	32
GO:0061572	BP	GO:0061572	actin filament bundle organization	32/1211	167/18888	2.08778e-08	7.71209e-07	5.26548e-07	LIMCH1/ARHGEF10L/SFRP1/SWAP70/ASAP3/SYNPO/SHANK1/ITGB5/NRP1/EZR/PHLDB2/TACSTD2/EPS8/LCP1/WNT11/TGFBR1/ROCK2/TPM1/ZEB2/CX3CL1/PDLIM1/CALD1/CCN2/SDC4/ZYX/SMAD3/FAM171A1/FSCN1/TMEFF2/FERMT2/AIF1L/RGCC	32
GO:0061138	BP	GO:0061138	morphogenesis of a branching epithelium	32/1211	189/18888	4.12357e-07	1.00194e-05	6.84079e-06	FGF7/CCL11/SFRP1/CITED1/COL4A1/BMP4/NRP1/TNF/SFRP2/TACSTD2/SOCS3/WNT2B/EPHA2/HHIP/MSX2/ENG/FOXA1/SPRY1/GREM1/EXT1/MMP14/TNC/EDNRA/PBX1/PLXNA1/AREG/SNAI2/GBX2/PKD2/BMP2/RSPO3/BMP7	32
GO:0031099	BP	GO:0031099	regeneration	32/1211	200/18888	1.4952e-06	2.82846e-05	1.93115e-05	GAS6/APOA4/CXCL12/CEBPB/MMP2/SPP1/PTPRS/ACE/MUSTN1/PTN/SERPINA10/TNF/COL6A1/F7/ADAM15/LCP1/HSPG2/PTGFRN/CCN3/EGFR/MATN2/KLF4/TNC/PRRX1/TYMS/APOD/GATA1/CDK1/CLDN1/RTN4RL2/CCNA2/AXL	32
GO:0051346	BP	GO:0051346	negative regulation of hydrolase activity	32/1211	204/18888	2.32012e-06	4.14513e-05	2.83012e-05	GAS6/SERPING1/THBS1/PLA2R1/SERPINB9/BIN1/SERPINB10/SLC39A14/PTX3/TIMP1/SERPINA10/TNF/DPEP1/TIMP4/SERPINA12/ROCK2/SERPINH1/LRP1/SERPINF1/GZMA/TIMP2/KLF4/SERPINE2/SERPINE1/APOC1/LTF/FABP1/AQP1/KLRK1/PLAUR/TIMP3/MMP9	32
GO:0019724	BP	GO:0019724	B cell mediated immunity	32/1211	212/18888	5.3528e-06	8.35984e-05	5.70773e-05	FCMR/CD40/SERPING1/CR2/IGHM/IL21R/SVEP1/IRF7/IGHD/SWAP70/C7/TREM2/TLR8/TNF/IGKC/BCL6/CCR6/CD55/C4B/CSF2RB/LTA/C1QB/IGLC1/IGHV1-18/IGHG3/IL2RB/SLA2/C1QA/CFI/IGLL1/CARD9/C1QC	32
GO:0097191	BP	GO:0097191	extrinsic apoptotic signaling pathway	32/1211	230/18888	2.90984e-05	0.000341375	0.000233076	IL1B/THBS1/IL7/LTB/SFRP1/ATF3/BMP4/NRP1/TNF/SFRP2/BCL2L11/KRT18/TGFBR1/IL12A/CX3CL1/KRT8/IL33/PMAIP1/SERPINE1/SMAD3/TNFRSF1A/LTBR/FGG/TNFRSF12A/SNAI2/NOS3/GATA1/UNC5B/BCL2L14/G0S2/SRPX/PF4	32
GO:0045137	BP	GO:0045137	development of primary sexual characteristics	32/1211	238/18888	5.73129e-05	0.000610512	0.000416831	CEBPB/MMP2/SFRP1/OSR1/INHBB/ACE/SCX/PTX3/SLIT3/ADAMTS1/SFRP2/BCL2L11/ADAM15/LHX8/TLR9/SDC1/PRDX4/TGFBR1/RETN/WNT2B/TNFAIP6/FZD4/PDGFRA/MMP14/ADCYAP1R1/LHFPL2/ADGRG1/NOS3/GATA1/ASPM/GFRA1/NR2F2	32
GO:0060560	BP	GO:0060560	developmental growth involved in morphogenesis	32/1211	243/18888	8.57176e-05	0.000852033	0.000581731	CXCL12/CCL11/SPP1/SFRP1/SEMA3G/PTPRS/BMP4/RAPH1/FN1/SEMA3F/NRP1/SLIT3/SFRP2/WNT11/LPAR3/SEMA3B/SYT1/SEMA4F/SPRY1/EXT1/BMPR2/TNC/BCL11A/EDNRA/SEMA6B/DRAXIN/VCL/PLXNA1/AREG/NRN1L/WASF1/RND2	32
GO:0034599	BP	GO:0034599	cellular response to oxidative stress	32/1211	248/18888	0.000126244	0.00116651	0.000796439	MMP3/APOA4/MMP2/FBLN5/PYCR1/PLA2R1/RHOB/SLC7A11/MPO/TPM1/MAP1LC3A/MYB/GPX7/EGFR/PDGFD/PDGFRA/SLC4A11/KLF4/SPHK1/EDNRA/UCP1/FABP1/SIRPA/PKD2/AQP1/ECT2/NOS3/BNIP3/CDK1/MMP9/AXL/BMP7	32
GO:0045930	BP	GO:0045930	negative regulation of mitotic cell cycle	32/1211	248/18888	0.000126244	0.00116651	0.000796439	CCL2/BMP4/BRINP3/TNF/BCL6/GPNMB/TAOK1/BRINP2/EGFR/DUSP1/KLF4/BUB1B/ORC1/PKD2/GAS1/BUB1/CDK1/GTSE1/BIRC5/TTK/CCNB1/CDC6/NUF2/PLK1/RGCC/CHEK1/DTL/ZFP36L2/SPC25/NDC80/SPC24/BMP7	32
GO:0001894	BP	GO:0001894	tissue homeostasis	32/1211	259/18888	0.000281202	0.00229795	0.00156894	IL7/SPP1/CXADR/SCX/CCR2/CTSK/CLDN3/HAMP/LTBP3/GCNT2/COL3A1/TLR9/JAM2/ZEB2/LDB2/CCN2/EGFR/CD34/DCSTAMP/EXT1/ATP1B2/VSTM4/FOSL2/CDH3/ALPL/COL14A1/VCL/ERRFI1/NOS3/GATA1/CLDN1/RBP4	32
GO:0060249	BP	GO:0060249	anatomical structure homeostasis	32/1211	259/18888	0.000281202	0.00229795	0.00156894	IL7/SPP1/CXADR/SCX/CCR2/CTSK/CLDN3/HAMP/LTBP3/GCNT2/COL3A1/TLR9/JAM2/ZEB2/LDB2/CCN2/EGFR/CD34/DCSTAMP/EXT1/ATP1B2/VSTM4/FOSL2/CDH3/ALPL/COL14A1/VCL/ERRFI1/NOS3/GATA1/CLDN1/RBP4	32
GO:0014706	BP	GO:0014706	striated muscle tissue development	32/1211	265/18888	0.000423361	0.00325072	0.00221945	SORBS2/CXADR/BMP4/MAPK11/GJA5/FHL2/TGFBR1/PIM1/TPM1/KCNJ8/MSX2/ENG/GREM1/PDGFRA/LOX/SMAD3/EDNRA/GJC1/COL14A1/ADAMTS9/TWIST1/PI16/SIK1/PDGFRB/BMP2/RPL3L/CDK1/ALDH1A2/ANKRD1/DIPK2A/RBP4/BMP7	32
GO:0090596	BP	GO:0090596	sensory organ morphogenesis	32/1211	278/18888	0.000965905	0.00636502	0.00434576	ALDH1A3/MFAP2/OSR1/BMP4/TIFAB/FRZB/AQP5/COL5A2/COL5A1/GDF11/BCAR3/EFEMP1/WNT2B/EPHA2/FBN1/KCNQ1/FZD2/PRDM1/MFAP5/MAFB/EDNRA/PRRX1/COL8A1/TWIST1/GBX2/AQP1/SOX4/ATP6V1B1/SAMD11/SLC44A4/RBP4/BMP7	32
GO:0072659	BP	GO:0072659	protein localization to plasma membrane	32/1211	293/18888	0.00227344	0.0130282	0.00889509	GAS6/PRKCH/RAMP3/TREM2/TNF/EZR/ADIPOQ/PRNP/GGA2/PACSIN1/KIF5B/KRT18/ROCK2/PRKG2/EPHA2/CRB3/LRP1/PRAM1/PLEKHF1/EGFR/MMP14/RAB8B/EHD2/TNFRSF1A/PALM/PKDCC/ERRFI1/NSG1/TESC/RAP2A/MRAP/SLC4A1	32
GO:0048562	BP	GO:0048562	embryonic organ morphogenesis	32/1211	297/18888	0.00281123	0.0152925	0.0104411	ALDH1A3/MFAP2/OSR1/BMP4/TIFAB/FRZB/MTHFD1L/WNT11/EFEMP1/TGFBR1/CCDC39/EPHA2/FBN1/KCNQ1/FZD2/ENG/PDGFRA/MICAL2/MMP14/MFAP5/SMAD3/MAFB/EDNRA/PRRX1/TWIST1/GBX2/PKD2/ATP6V1B1/SLC44A4/STIL/RBP4/BMP7	32
GO:0046879	BP	GO:0046879	hormone secretion	32/1211	311/18888	0.00563013	0.0264206	0.0180388	FGF23/NR1D1/IL1B/SPP1/SFRP1/INHBB/GAL/IL1RN/PLCB1/TNF/ADIPOQ/SELENOM/ANXA1/RETN/KCNQ1/MYB/CCN3/EGFR/FZD4/RAB44/LTBP4/REST/RAB8B/FGG/SCG5/AQP1/POMC/SOX4/SCT/HCAR2/C1QTNF3/RBP4	32
GO:0043588	BP	GO:0043588	skin development	32/1211	318/18888	0.0077578	0.0336335	0.0229635	PRKCH/FGF7/LTB/ADAMTS2/GAL/COL5A2/COL1A2/TNF/COL6A1/COL5A1/COL3A1/COL1A1/KRT80/ANXA1/ROCK2/EPHA2/AHDC1/LDB2/EGFR/MSX2/EXT1/KLF4/FOSL2/MAFB/KRT7/CDH3/REG3G/CLDN4/ERRFI1/COL5A3/CLDN1/ETV4	32
GO:0071347	BP	GO:0071347	cellular response to interleukin-1	31/1211	110/18888	1.11825e-12	1.24765e-10	8.51842e-11	NR1D1/IL1B/MMP2/CCL11/ACOD1/SFRP1/INHBB/CCL3/CCL2/ZBP1/CCL24/MAPK11/IL1RN/IL1R2/PLCB1/EGR1/CCL4/GBP2/PCK1/CX3CL1/ADAMTS12/FGG/CAMP/CCL7/SIRPA/CCL22/ANKRD1/CCL1/IL1R1/CCL8/AKAP12	31
GO:0002062	BP	GO:0002062	chondrocyte differentiation	31/1211	116/18888	5.21699e-12	4.67562e-10	3.19231e-10	PTHLH/OSR1/BMP4/SCX/MUSTN1/SLC39A14/LTBP3/SFRP2/COL3A1/BPNT2/LOXL2/EFEMP1/TGFBR1/PRKG2/WNT2B/SERPINH1/CCN3/CCN2/MSX2/GREM1/EXT1/FOSL2/BMPR2/SMAD3/ACVRL1/TGFBI/ADAMTS12/AXIN2/PKDCC/SNAI2/BMP2	31
GO:0030282	BP	GO:0030282	bone mineralization	31/1211	127/18888	6.62433e-11	4.38878e-09	2.99647e-09	FGF23/PTHLH/OSR1/MGP/CCL3/BMP4/ALOX15/PTN/COL1A2/COL6A1/LTBP3/MMP13/CCR1/WNT11/ISG15/BCOR/CCN1/GREM1/LOX/FOSL2/BMPR2/SMAD3/ALPL/LTF/AXIN2/TWIST1/PKDCC/GATA1/BMP2/ASPN/BMP7	31
GO:0043270	BP	GO:0043270	positive regulation of monoatomic ion transport	31/1211	211/18888	1.30139e-05	0.000174033	0.000118822	FXYD2/CXCL12/CXCL9/CCL3/CCL2/VMP1/CCR2/GAL/LILRA5/TREM2/CXCL10/CCR1/CCL4/KIF5B/KCNQ1/MS4A1/CX3CL1/KCNN4/P2RX1/ATP1B2/EDNRA/HAP1/ADCYAP1R1/PKD2/PDGFRB/TESC/STC1/KCNMB1/P2RY12/LRRC26/SLC6A4	31
GO:1901888	BP	GO:1901888	regulation of cell junction assembly	31/1211	215/18888	1.90202e-05	0.000238495	0.000162834	LIMCH1/SLK/PRKCH/IL1B/THBS1/THBS2/SFRP1/PTPRS/ACE/FZD1/CLDN3/NRP1/TNF/PHLDB2/COL16A1/ROCK2/EPHA2/CRB3/TEK/GREM1/LIMS1/MMP14/SDC4/SMAD3/ACVRL1/VCL/SNAI2/APOD/FERMT2/CLDN1/RAP2A	31
GO:1903522	BP	GO:1903522	regulation of blood circulation	31/1211	262/18888	0.000729543	0.00509376	0.0034778	ADM2/MMP2/ATP1A3/CXADR/SVEP1/BIN1/PDE4D/ACE/TMEM65/KCNE4/GJA5/TBXAS1/DSC2/TNF/TPM1/KCNJ8/KCNQ1/EGFR/EPAS1/ATP1A2/P2RX1/ATP1B2/BMPR2/EDNRA/KCNE3/FGG/ITGA9/GJC1/NOS3/STC1/AVPR1A	31
GO:0060828	BP	GO:0060828	regulation of canonical Wnt signaling pathway	31/1211	268/18888	0.0010616	0.006934	0.00473423	SFRP4/DKKL1/SFRP1/BICC1/IGFBP2/FRZB/FZD1/SHISA3/EGR1/SFRP2/HHEX/WNT11/COL1A1/ZEB2/DKK3/EGFR/IGFBP4/ADGRA2/GREM1/SMAD3/CDH3/DRAXIN/AXIN2/CDK14/SNAI2/ASPM/SOX4/BMP2/IGFBP6/DKK2/RSPO3	31
GO:0110053	BP	GO:0110053	regulation of actin filament organization	31/1211	273/18888	0.00143219	0.00883724	0.00603369	CXCL12/LIMCH1/ARHGEF10L/CCL11/SFRP1/NPHS1/BIN1/ALOX15/CCL24/SWAP70/ASAP3/SYNPO/SHANK1/NRP1/PHLDB2/TACSTD2/EPS8/WNT11/TGFBR1/ROCK2/TPM1/CX3CL1/CCN2/SDC4/SMAD3/CDC42EP1/TMEFF2/FERMT2/CDC42EP5/WASF1/RGCC	31
GO:0043122	BP	GO:0043122	regulation of canonical NF-kappaB signal transduction	31/1211	286/18888	0.00296013	0.0158915	0.0108501	CLEC7A/NR1D1/CD40/GBP7/IL1B/LTB/LITAF/CLEC4D/NEK6/TREM2/LGALS9/TNF/ADIPOQ/LGALS1/BST2/NLRP12/TLR9/CX3CL1/ALPK1/LIMS1/TNFRSF1A/EDNRA/LTBR/LTF/CX3CR1/CARD9/ECT2/LURAP1L/TIFA/TRIM59/PER1	31
GO:0010632	BP	GO:0010632	regulation of epithelial cell migration	31/1211	298/18888	0.00543679	0.0258054	0.0176188	CD40/DCN/THBS1/VEGFC/FGF7/SMOC2/CXCL13/RHOB/PTN/PTPRG/NRP1/TNF/TACSTD2/ANXA1/ROCK2/EPHA2/SERPINF1/TEK/ADGRA2/KLF4/MMRN2/RHOJ/BMPR2/ACVRL1/SPARC/ADAMTS9/NOS3/STC1/NR2F2/RGCC/MMP9	31
GO:1904062	BP	GO:1904062	regulation of monoatomic cation transmembrane transport	31/1211	309/18888	0.00904871	0.0382889	0.026142	FXYD2/OSR1/CXCL9/BIN1/PDE4D/VMP1/GPR35/KCNE4/GAL/TREM2/CXCL10/HAMP/PRNP/TLR9/KCNQ1/MS4A1/CX3CL1/ATP1A2/KCNN4/P2RX1/ATP1B2/EDNRA/KCNE3/HAP1/ADCYAP1R1/PKD2/TESC/FXYD3/KCNMB1/MMP9/LRRC26	31
GO:0002690	BP	GO:0002690	positive regulation of leukocyte chemotaxis	30/1211	93/18888	4.94807e-14	7.1187e-12	4.86034e-12	GAS6/FPR2/CXCL12/THBS1/VEGFC/CXCL13/CCL3/CCR2/PTN/SWAP70/LGALS9/CXCL10/F7/CCR1/CCL4/CCR6/C5AR1/IL12A/C3AR1/SLAMF1/LBP/SERPINE1/VEGFD/CX3CR1/CMKLR1/CCL7/S100A14/CCL1/THBS4/PGF	30
GO:0046683	BP	GO:0046683	response to organophosphorus	30/1211	128/18888	3.90964e-10	2.1374e-08	1.45932e-08	IL1B/PTAFR/DNTT/CITED1/INHBB/AHR/EZR/ADIPOQ/SDC1/COL1A1/PCK1/KCNJ8/KCNQ1/TLR7/TEK/ASS1/P2RX1/CDO1/TYMS/AREG/THBD/ERRFI1/PKD2/AQP1/GATA1/STC1/GPD1/P2RY12/PER1/SLC6A4	30
GO:0061041	BP	GO:0061041	regulation of wound healing	30/1211	138/18888	2.67689e-09	1.2616e-07	8.61366e-08	CLEC7A/SERPING1/XBP1/THBS1/EMILIN2/SMOC2/FAP/CLDN3/TNF/PLAT/PHLDB2/F7/ANXA1/EMILIN1/ST3GAL4/PDGFRA/SERPINE2/SERPINE1/SMAD3/WFDC1/REG3G/CLDN4/FGG/TNFRSF12A/THBD/NOS3/FERMT2/CLDN1/F3/PLAUR	30
GO:0031960	BP	GO:0031960	response to corticosteroid	30/1211	156/18888	5.26443e-08	1.703e-06	1.16273e-06	PTAFR/IGFBP2/ACE/IGFBP7/IL1RN/KLF9/SLIT3/TNF/ADIPOQ/BCL2L11/SDC1/ANXA1/PCK1/SERPINF1/EGFR/ASS1/REST/FOSL2/ALPL/CDO1/AXIN2/TYMS/AREG/CARD9/AQP1/STC1/CLDN1/AVPR1A/PTGDS/ZFP36L2	30
GO:0003205	BP	GO:0003205	cardiac chamber development	30/1211	168/18888	2.89393e-07	7.29083e-06	4.97786e-06	BMP4/TMEM65/GJA5/FZD1/NRP1/SLIT3/ADAMTS1/LUZP1/SFRP2/WNT11/FHL2/TGFBR1/TPM1/KCNJ8/FZD2/MSX2/CCN1/ENG/TEK/PRDM1/BMPR2/EDNRA/HEYL/PARVA/NOS3/SOX4/BMP2/RBP4/DHRS3/BMP7	30
GO:0030856	BP	GO:0030856	regulation of epithelial cell differentiation	30/1211	171/18888	4.30007e-07	1.03107e-05	7.03972e-06	SFRP4/PRKCH/XDH/IL1B/CEBPB/OSR1/BMP4/TMEM100/FRZB/PLCB1/TNF/TLR9/APOLD1/ROCK2/MSX2/SPRY1/SERPINE1/TNFRSF1A/ACVRL1/REG3G/VCL/PRLR/ERRFI1/MAFF/BMP2/GDF3/MYCL/MMP9/ETV4/BMP7	30
GO:0032635	BP	GO:0032635	interleukin-6 production	30/1211	176/18888	8.1192e-07	1.76813e-05	1.20721e-05	GAS6/CLEC7A/IFIH1/IL1B/CEBPB/PTAFR/XBP1/BANK1/LILRA5/TYROBP/TREM2/LGALS9/TLR8/TNF/NLRP12/TLR9/ADORA2B/CX3CL1/TLR7/RAB7B/AFAP1L2/SLAMF1/IL33/LBP/TWIST1/SIRPA/CARD9/HAVCR2/PTPN22/C1QTNF3	30
GO:0032675	BP	GO:0032675	regulation of interleukin-6 production	30/1211	176/18888	8.1192e-07	1.76813e-05	1.20721e-05	GAS6/CLEC7A/IFIH1/IL1B/CEBPB/PTAFR/XBP1/BANK1/LILRA5/TYROBP/TREM2/LGALS9/TLR8/TNF/NLRP12/TLR9/ADORA2B/CX3CL1/TLR7/RAB7B/AFAP1L2/SLAMF1/IL33/LBP/TWIST1/SIRPA/CARD9/HAVCR2/PTPN22/C1QTNF3	30
GO:0007565	BP	GO:0007565	female pregnancy	30/1211	183/18888	1.88389e-06	3.44456e-05	2.3518e-05	PTHLH/IL1B/MMP2/SPP1/ACOD1/IGFBP2/VMP1/ACE/IGFBP7/PTN/TIMP1/FBLN1/LGALS9/STC2/HSPG2/COL16A1/HPGD/CTSB/PRDM1/BMPR2/CLDN4/ITGA5/PRLR/THBD/ERRFI1/HAVCR2/STC1/NR2F2/MMP9/IDO1	30
GO:0050777	BP	GO:0050777	negative regulation of immune response	30/1211	194/18888	6.37638e-06	9.59654e-05	6.5521e-05	SLAMF8/SERPING1/CR2/ARG1/ACOD1/DTX4/SERPINB9/SVEP1/ALOX15/CCR2/IL12B/FGL2/MMP12/AHR/TREM2/LGALS9/OAS3/BCL6/COL3A1/CD55/ANXA1/LOXL3/YES1/ISG15/DHX58/SAMSN1/SLAMF1/IL33/CD300A/HAVCR2	30
GO:0016064	BP	GO:0016064	immunoglobulin mediated immune response	30/1211	208/18888	2.56041e-05	0.000307643	0.000210045	FCMR/SERPING1/CR2/IGHM/IL21R/SVEP1/IRF7/IGHD/SWAP70/C7/TREM2/TLR8/TNF/IGKC/BCL6/CCR6/CD55/C4B/CSF2RB/LTA/C1QB/IGLC1/IGHV1-18/IGHG3/IL2RB/C1QA/CFI/IGLL1/CARD9/C1QC	30
GO:1901654	BP	GO:1901654	response to ketone	30/1211	217/18888	5.7514e-05	0.000610542	0.000416851	GAS6/PTAFR/THBS1/SPP1/ACOD1/SFRP1/ACE/PTGFR/IGFBP7/AHR/KLF9/SLIT3/F7/ADAM15/ROCK2/PCK1/SERPINF1/EGFR/ASS1/KLF4/TNC/UCP1/CLDN4/AXIN2/TYMS/ERRFI1/CARD9/AQP1/CLDN1/AVPR1A	30
GO:0045637	BP	GO:0045637	regulation of myeloid cell differentiation	30/1211	218/18888	6.269e-05	0.000656564	0.000448274	CEBPB/TRIB1/SFRP1/CSF3R/IRF7/CCL3/IL12B/TYROBP/TREM2/TNF/ADIPOQ/CCR1/ISG15/FBN1/MYB/TNFAIP6/DCSTAMP/OCSTAMP/RAB7B/LOX/GPR171/MAFB/FSTL3/LTF/CDK6/C1QC/GATA1/TESC/H4C4/PF4	30
GO:0008406	BP	GO:0008406	gonad development	30/1211	233/18888	0.000210209	0.00179005	0.00122217	CEBPB/MMP2/SFRP1/OSR1/INHBB/ACE/SCX/PTX3/SLIT3/ADAMTS1/SFRP2/BCL2L11/ADAM15/LHX8/TLR9/SDC1/PRDX4/TGFBR1/RETN/WNT2B/TNFAIP6/FZD4/PDGFRA/MMP14/ADGRG1/NOS3/GATA1/ASPM/GFRA1/NR2F2	30
GO:0072593	BP	GO:0072593	reactive oxygen species metabolic process	30/1211	238/18888	0.000304658	0.00247484	0.00168971	MMP3/FPR2/CLEC7A/APOA4/XDH/THBS1/CD177/FBLN5/ACOD1/PLA2R1/PXDN/TYROBP/TNF/COL6A1/SH3PXD2B/PRDX4/MPO/CCN2/EGFR/CCN1/PON3/PMAIP1/CRYAB/UCP1/HP/PDGFRB/NOS3/BNIP3/EPX/BMP7	30
GO:0016485	BP	GO:0016485	protein processing	30/1211	245/18888	0.000499626	0.00372133	0.00254077	THBS1/ADAMTS2/ACE/SPON1/IL1R2/BMP1/KLK1/PLAT/PRNP/F7/CPM/AEBP1/FAM111A/BACE2/MME/CPZ/SERPINE2/TMPRSS2/MMP14/SERPINE1/MAFB/FGG/CTSG/TMEM98/THBD/SCG5/CMA1/GAS1/F3/PLAUR	30
GO:0010001	BP	GO:0010001	glial cell differentiation	30/1211	260/18888	0.00131789	0.00830356	0.00566931	NR1D1/IL1B/BIN1/PTN/TREM2/NAB1/S100A9/S100A8/TNF/COL6A1/C5AR1/ZEB2/LRP1/EGFR/SERPINE2/IL33/IL6ST/MXRA8/CDK6/B4GALT6/C1QA/ID4/KCNJ10/TMEM98/EGR2/SOX4/BNIP3/BMP2/CDK1/ASPA	30
GO:0051402	BP	GO:0051402	neuron apoptotic process	30/1211	292/18888	0.00733204	0.0327218	0.0223411	CEBPB/MMP2/CHL1/CASP12/PYCR1/CITED1/CCL3/CCL2/ITGA1/FZD1/TREM2/NRP1/EGR1/TNF/COL6A1/COL6A3/PRNP/BCL2L11/MYB/CX3CL1/PCDHGC3/IL6ST/COL6A2/CRLF1/DRAXIN/CX3CR1/EGLN2/BNIP3/UNC5B/AXL	30
GO:0032602	BP	GO:0032602	chemokine production	29/1211	105/18888	1.03704e-11	8.21669e-10	5.61e-10	CLEC7A/IL1B/IL7/EIF2AK2/ELANE/TREM1/TREM2/LGALS9/OAS3/EGR1/TNF/ADIPOQ/TLR9/ACKR1/EPHA2/ADORA2B/TLR7/MEFV/KLF4/IL33/LBP/AIRE/TWIST1/SIRPA/CARD9/SNAI2/APOD/HAVCR2/C1QTNF3	29
GO:0030593	BP	GO:0030593	neutrophil chemotaxis	29/1211	107/18888	1.72885e-11	1.29475e-09	8.83996e-10	IL1B/CCL11/CSF3R/CXADR/CXCL9/CXCL13/CCL3/CCL2/CCL24/TREM1/ITGA1/S100A9/CXCL10/S100A8/DPEP1/CCL4/C5AR1/CX3CL1/CXCL5/TNFAIP6/C3AR1/LBP/ITGA9/CCL7/CCL22/CCL1/THBS4/CCL8/PF4	29
GO:0051384	BP	GO:0051384	response to glucocorticoid	29/1211	134/18888	5.47343e-09	2.37486e-07	1.62145e-07	PTAFR/IGFBP2/ACE/IGFBP7/IL1RN/KLF9/SLIT3/TNF/ADIPOQ/BCL2L11/SDC1/ANXA1/PCK1/SERPINF1/EGFR/ASS1/REST/FOSL2/ALPL/CDO1/AXIN2/TYMS/AREG/AQP1/STC1/CLDN1/AVPR1A/PTGDS/ZFP36L2	29
GO:0014074	BP	GO:0014074	response to purine-containing compound	29/1211	143/18888	2.5709e-08	9.30801e-07	6.35511e-07	IL1B/PTAFR/DNTT/CITED1/INHBB/AHR/EZR/ADIPOQ/SDC1/COL1A1/PCK1/KCNJ8/KCNQ1/TLR7/TEK/ASS1/P2RX1/CDO1/AREG/THBD/PKD2/AQP1/GATA1/STC1/GPD1/CHEK1/P2RY12/PER1/SLC6A4	29
GO:0045598	BP	GO:0045598	regulation of fat cell differentiation	29/1211	146/18888	4.16678e-08	1.39753e-06	9.54176e-07	NR1D1/CEBPB/XBP1/DKKL1/SFRP1/METRNL/FRZB/WIF1/TNF/ADIPOQ/SFRP2/JDP2/PIM1/MEDAG/CCDC3/MSX2/ADIG/SMAD3/ID4/CMKLR1/AXIN2/SNAI2/TGFB1I1/FERMT2/BMP2/TPH1/GDF3/ZFP36L2/BMP7	29
GO:0051495	BP	GO:0051495	positive regulation of cytoskeleton organization	29/1211	184/18888	6.18933e-06	9.42887e-05	6.43762e-05	LIMCH1/STMN2/ARHGEF10L/CCL11/SFRP1/NPHS1/BIN1/ALOX15/CCL24/SWAP70/SYNPO/NRP1/WNT11/TGFBR1/ROCK2/TPM1/CX3CL1/CCN2/SDC4/SMAD3/CDC42EP1/PLK4/FERMT2/CDC42EP5/WASF1/PSRC1/GPSM2/STIL/RGCC	29
GO:0030308	BP	GO:0030308	negative regulation of cell growth	29/1211	190/18888	1.16966e-05	0.000159068	0.000108605	SPP1/SFRP1/SEMA3G/PTPRS/FRZB/SEMA3F/NRP1/SLIT3/SFRP2/ADAM15/BCL6/BST2/WNT11/SEMA3B/CCN3/SEMA4F/DCSTAMP/GREM1/SERPINE2/CRYAB/BMPR2/SMAD3/BCL11A/ACVRL1/SEMA6B/WFDC1/DRAXIN/PI16/PSRC1	29
GO:0050728	BP	GO:0050728	negative regulation of inflammatory response	29/1211	201/18888	3.44735e-05	0.000395938	0.000270329	FPR2/SLAMF8/NR1D1/ACOD1/ELANE/METRNL/IL12B/AHR/TREM2/HAMP/ADIPOQ/SOCS3/NLRP12/YES1/CCN3/TNFAIP6/MEFV/TEK/AOAH/KLF4/IL33/SMAD3/TNFRSF1A/WFDC1/IL22RA2/PBK/SIRPA/IL2RA/C1QTNF3	29
GO:0050851	BP	GO:0050851	antigen receptor-mediated signaling pathway	29/1211	208/18888	6.50451e-05	0.000679927	0.000464225	FCMR/PRKCH/CD79B/IGHM/CD79A/LAT2/TRGC1/BANK1/PDE4D/IGHD/BTNL9/TRGC2/EZR/STAP1/PRNP/IGKC/MS4A1/PRAM1/KCNN4/IGLC1/TRBC1/FOSL2/CD300A/IGHG3/SLA2/ITK/CD8A/TRDC/PTPN22	29
GO:0000819	BP	GO:0000819	sister chromatid segregation	29/1211	229/18888	0.000352224	0.00278267	0.00189989	NEK6/PBRM1/CENPI/DUSP1/BUB1B/NCAPD3/KIF11/TPX2/BUB1/CDK1/SMC2/RACGAP1/BIRC5/PSRC1/TTK/CCNB1/UBE2C/PRC1/KIF23/NCAPG2/CDC6/NUF2/TOP2A/PLK1/NUSAP1/CDCA5/SPC25/NDC80/SPC24	29
GO:0007188	BP	GO:0007188	adenylate cyclase-modulating G protein-coupled receptor signaling pathway	29/1211	249/18888	0.0013613	0.00850538	0.00580711	FPR2/PTHLH/FPR1/ADM2/CXCL9/PTGFR/RAMP3/CXCL10/LPAR3/GPR176/APLP1/CCR3/ADORA2B/ADGRG3/ADGRL2/GPR171/CNR2/EDNRA/PALM/ADCYAP1R1/NPY1R/ADGRE1/ADGRG1/ADRB3/ADGRG5/MRAP/AKAP12/P2RY12/PF4	29
GO:0032642	BP	GO:0032642	regulation of chemokine production	28/1211	104/18888	4.58014e-11	3.12996e-09	2.137e-09	CLEC7A/IL1B/IL7/EIF2AK2/ELANE/TREM2/LGALS9/OAS3/EGR1/TNF/ADIPOQ/TLR9/ACKR1/EPHA2/ADORA2B/TLR7/MEFV/KLF4/IL33/LBP/AIRE/TWIST1/SIRPA/CARD9/SNAI2/APOD/HAVCR2/C1QTNF3	28
GO:0007229	BP	GO:0007229	integrin-mediated signaling pathway	28/1211	111/18888	2.42297e-10	1.39435e-08	9.52004e-09	ITGAX/CD177/FN1/PTN/TIMP1/ITGA1/ITGB5/NRP1/ADAMTS1/ITGAD/ADAM15/COL3A1/ITGA11/COL16A1/LOXL3/ISG15/PRAM1/CCN2/MADCAM1/LIMS1/ZYX/ITGA5/ITGA9/LAMB1/FERMT2/LIMS2/ITGBL1/NID1	28
GO:0045446	BP	GO:0045446	endothelial cell differentiation	28/1211	123/18888	3.02163e-09	1.39994e-07	9.55815e-08	XDH/IL1B/PTPRS/BMP4/PDE4D/COL18A1/TMEM100/FZD1/PLCB1/CLDN3/NRP1/TNF/EZR/PDPN/APOLD1/ROCK2/FZD2/FZD4/BMPR2/TNFRSF1A/FSTL1/ACVRL1/EDNRA/VCL/STC1/CLDN1/FASN/NR2F2	28
GO:0008360	BP	GO:0008360	regulation of cell shape	28/1211	140/18888	6.08931e-08	1.9468e-06	1.32919e-06	CCL11/CCL3/CCL2/CCL24/FN1/LST1/PRAG1/EZR/EPS8/PDPN/ANXA1/ATP10A/TPM1/FMNL3/PARVB/RHOJ/COCH/PALM/FAM171A1/CDC42EP1/CCL7/PARVA/PLXNA1/FERMT2/CDC42EP5/RHOU/PALMD/FBLIM1	28
GO:0007204	BP	GO:0007204	positive regulation of cytosolic calcium ion concentration	28/1211	169/18888	3.32237e-06	5.5208e-05	3.76936e-05	FPR2/CCR9/FPR1/CXCL13/PTGFR/GPR35/CCR2/SWAP70/CCRL2/CCR1/CCR6/LPAR3/CD55/CCR5/ACKR3/C5AR1/CCR3/C3AR1/ACKR2/EDNRA/CX3CR1/CMKLR1/ADCYAP1R1/PKD2/GATA1/AVPR1A/CCL1/ACKR4	28
GO:0048659	BP	GO:0048659	smooth muscle cell proliferation	28/1211	178/18888	9.23242e-06	0.000132477	9.04494e-05	MMP2/PTAFR/THBS1/TRIB1/ELANE/BMP4/IL12B/EFEMP2/TNF/ADAMTS1/ADIPOQ/CDH13/HPGD/IL12A/TPM1/MYB/CCN3/CX3CL1/EGFR/PDGFD/KLF4/BMPR2/NOTCH3/APOD/PDGFRB/NOS3/BMP2/MMP9	28
GO:0001659	BP	GO:0001659	temperature homeostasis	28/1211	183/18888	1.56996e-05	0.000202908	0.000138537	PLAC8/ADAMTS5/NR1D1/IL1B/CEBPB/MFAP2/CCR2/LAMA4/LCN2/EGR1/TNF/ADIPOQ/PDGFC/GATM/PTGES/EPAS1/DECR1/ALPL/UCP1/CIDEA/CMKLR1/PRLR/FABP4/ADRB3/LEPR/G0S2/FABP5/ACHE	28
GO:0051701	BP	GO:0051701	biological process involved in interaction with host	28/1211	202/18888	9.56222e-05	0.000931848	0.000636226	GAS6/CR2/IFITM3/CXADR/INHBB/PTX3/ITGB5/LGALS9/NRP1/LGALS1/IFITM1/CD55/CCR5/EPHA2/IFITM2/CTSB/IFIT1/EGFR/SLAMF1/TMPRSS2/LTF/ITGA5/CAV2/CDK1/CLDN1/GPR15/TRIM59/AXL	28
GO:0002819	BP	GO:0002819	regulation of adaptive immune response	28/1211	207/18888	0.000146382	0.00133156	0.000909135	CLEC7A/TNFSF13B/CR2/IL1B/ARG1/SVEP1/IRF7/ALOX15/CCR2/IL12B/AHR/TREM2/TNF/BCL6/CD55/ANXA1/LOXL3/IL12A/LTA/SAMSN1/SLAMF1/IL33/IL6ST/CARD9/HAVCR2/SLC11A1/RSAD2/IL1R1	28
GO:0071383	BP	GO:0071383	cellular response to steroid hormone stimulus	28/1211	213/18888	0.000238113	0.00198439	0.00135486	NR1D1/ACOD1/SFRP1/ATP1A3/ACE/CYP7B1/KLF9/BCL2L11/ANXA1/PCK1/SKP2/SERPINF1/EGFR/FOXA1/ATP1A2/ASS1/REST/RXRG/RBFOX2/HEYL/PMEPA1/AXIN2/ERRFI1/AQP1/EGLN2/STC1/PER1/ZFP36L2	28
GO:0042445	BP	GO:0042445	hormone metabolic process	28/1211	240/18888	0.0015898	0.00967866	0.00660817	RBP1/ALDH1A3/SPP1/ACE/CTSK/GAL/EGR1/STC2/SELENOM/GFI1/CTSB/DKK3/BACE2/MME/FOXA1/PDGFRA/REST/DDO/H6PD/LRAT/CTSG/SCG5/CMA1/BMP2/ALDH1A2/CYP11A1/RBP4/DHRS3	28
GO:0048738	BP	GO:0048738	cardiac muscle tissue development	28/1211	248/18888	0.00257573	0.0142224	0.00971044	SORBS2/CXADR/BMP4/MAPK11/GJA5/FHL2/TGFBR1/PIM1/TPM1/KCNJ8/MSX2/ENG/GREM1/PDGFRA/EDNRA/GJC1/COL14A1/ADAMTS9/PI16/SIK1/PDGFRB/BMP2/CDK1/ALDH1A2/ANKRD1/DIPK2A/RBP4/BMP7	28
GO:0045860	BP	GO:0045860	positive regulation of protein kinase activity	28/1211	257/18888	0.00426677	0.0213808	0.0145979	GAS6/CD40/IL1B/THBS1/ELANE/IL12B/LILRA5/FLT1/TNF/ADIPOQ/PRNP/PDGFC/EGFR/PDGFD/CCN1/CD300A/LTF/AXIN2/PRLR/TCIM/PDGFRB/ECT2/TPX2/FERMT2/PSRC1/SLC11A1/RGCC/DIPK2A	28
GO:0031668	BP	GO:0031668	cellular response to extracellular stimulus	28/1211	269/18888	0.00789425	0.03409	0.0232751	FGF23/GAS6/XBP1/SFRP1/INHBB/ATF3/EIF2AK2/KRT20/CTSK/WIPI1/DSC2/SREBF2/SFRP2/COL1A1/PIM1/WNT2B/PCK1/STK26/MAP1LC3A/ADORA2B/PMAIP1/PIK3C2B/BMPR2/TNC/SNAI2/NUDT15/AVPR1A/AXL	28
GO:0032868	BP	GO:0032868	response to insulin	28/1211	269/18888	0.00789425	0.03409	0.0232751	IL1B/OSBPL8/XBP1/CITED1/AP3S1/INHBB/CTSK/GAL/SLC39A14/EGR1/COL6A1/ADIPOQ/PTPRE/SOCS3/BCAR3/COL1A1/SERPINA12/RETN/PCK1/KCNJ8/KCNQ1/GRB14/ALPL/TWIST2/ERRFI1/EGR2/CAV2/SOCS1	28
GO:0098742	BP	GO:0098742	cell-cell adhesion via plasma-membrane adhesion molecules	28/1211	279/18888	0.0125879	0.049724	0.0339494	SELP/CD177/CXADR/PTPRS/CDH11/IL1RN/PCDH17/PCDH7/CLDN3/DSC2/ADIPOQ/PCDHB9/CDH13/SCARF2/IGSF9/CDH22/CX3CL1/PCDHGC3/NEXN/EMB/KLF4/SPARCL1/CDH3/CLDN4/ITGA5/MPZ/BMP2/CLDN1	28
GO:0051783	BP	GO:0051783	regulation of nuclear division	27/1211	147/18888	6.30308e-07	1.44453e-05	9.86264e-06	IL1B/BMP4/PLCB1/TNF/DUSP1/MSX2/SPHK1/BUB1B/RAD51AP1/CDC25C/PDGFRB/CAV2/BUB1/BIRC5/TTK/CCNB1/UBE2C/NUF2/PLK1/RGCC/NUSAP1/MKI67/CHEK1/SPC25/NDC80/SPC24/BMP7	27
GO:0035296	BP	GO:0035296	regulation of tube diameter	27/1211	152/18888	1.24725e-06	2.44399e-05	1.66865e-05	MMP2/SVEP1/ACE/GUCY1A1/GJA5/ITGA1/TBXAS1/NTS/TNF/ROCK2/KCNJ8/ADORA2B/EGFR/ATP1A2/EXT1/P2RX1/VSTM4/BMPR2/EDNRA/FGG/ITGA9/ACTA2/NOS3/ADRB3/AVPR1A/KCNMB1/SLC6A4	27
GO:0072073	BP	GO:0072073	kidney epithelium development	27/1211	152/18888	1.24725e-06	2.44399e-05	1.66865e-05	SFRP1/NPHS1/OSR1/CITED1/BMP4/ADIPOQ/TACSTD2/GDF11/WNT11/SDC1/WNT2B/CD34/SPRY1/GREM1/EXT1/EPCAM/SDC4/SMAD3/EDNRA/PBX1/HEYL/CRLF1/PKD2/AQP1/BMP2/IRX2/BMP7	27
GO:0097746	BP	GO:0097746	blood vessel diameter maintenance	27/1211	152/18888	1.24725e-06	2.44399e-05	1.66865e-05	MMP2/SVEP1/ACE/GUCY1A1/GJA5/ITGA1/TBXAS1/NTS/TNF/ROCK2/KCNJ8/ADORA2B/EGFR/ATP1A2/EXT1/P2RX1/VSTM4/BMPR2/EDNRA/FGG/ITGA9/ACTA2/NOS3/ADRB3/AVPR1A/KCNMB1/SLC6A4	27
GO:0035150	BP	GO:0035150	regulation of tube size	27/1211	153/18888	1.42354e-06	2.73069e-05	1.8644e-05	MMP2/SVEP1/ACE/GUCY1A1/GJA5/ITGA1/TBXAS1/NTS/TNF/ROCK2/KCNJ8/ADORA2B/EGFR/ATP1A2/EXT1/P2RX1/VSTM4/BMPR2/EDNRA/FGG/ITGA9/ACTA2/NOS3/ADRB3/AVPR1A/KCNMB1/SLC6A4	27
GO:0072006	BP	GO:0072006	nephron development	27/1211	158/18888	2.70142e-06	4.65888e-05	3.18088e-05	NPHS1/OSR1/CITED1/BMP4/EGR1/ADIPOQ/TACSTD2/WNT11/WNT2B/CD34/PDGFD/TEK/GREM1/EXT1/PDGFRA/EDNRA/NOTCH3/PBX1/HEYL/ACTA2/PKD2/PDGFRB/AQP1/BMP2/IRX2/NID1/BMP7	27
GO:0007584	BP	GO:0007584	response to nutrient	27/1211	164/18888	5.5855e-06	8.62597e-05	5.88944e-05	FGF23/GAS6/CD40/XBP1/SPP1/SFRP1/IGFBP2/CXCL10/ADIPOQ/STC2/SFRP2/F7/COL1A1/PIM1/LTA/EGFR/ASS1/TNC/ALPL/FABP1/LRAT/TYMS/SNAI2/STC1/ALDH1A2/SLC6A4/BMP7	27
GO:0051897	BP	GO:0051897	positive regulation of phosphatidylinositol 3-kinase/protein kinase B signal transduction	27/1211	171/18888	1.23522e-05	0.000166739	0.000113843	GAS6/SELP/DCN/OSBPL8/THBS1/CCL3/FN1/FLT1/RAMP3/TREM2/NTS/TNF/GCNT2/GDF15/SERPINA12/TGFBR1/CX3CL1/EGFR/ENG/TEK/PDGFRA/CX3CR1/PDGFRB/FERMT2/UNC5B/P2RY12/AXL	27
GO:0048660	BP	GO:0048660	regulation of smooth muscle cell proliferation	27/1211	174/18888	1.70722e-05	0.000217561	0.000148541	MMP2/PTAFR/THBS1/TRIB1/ELANE/BMP4/IL12B/EFEMP2/TNF/ADAMTS1/ADIPOQ/CDH13/HPGD/IL12A/TPM1/MYB/CX3CL1/EGFR/PDGFD/KLF4/BMPR2/NOTCH3/APOD/PDGFRB/NOS3/BMP2/MMP9	27
GO:1902905	BP	GO:1902905	positive regulation of supramolecular fiber organization	27/1211	175/18888	1.89769e-05	0.000238495	0.000162834	LIMCH1/STMN2/ARHGEF10L/CCL11/SFRP1/NPHS1/BIN1/ALOX15/CCL24/EFEMP2/SWAP70/SYNPO/NRP1/WNT11/TGFBR1/ROCK2/TPM1/CX3CL1/CCN2/SDC4/SMAD3/CDC42EP1/FERMT2/CDC42EP5/WASF1/PSRC1/RGCC	27
GO:0071772	BP	GO:0071772	response to BMP	27/1211	180/18888	3.17187e-05	0.000365836	0.000249777	SFRP4/SFRP1/BMP4/TMEM100/SCX/CHRDL1/FZD1/EGR1/SFRP2/FAM83G/FBN1/TNFAIP6/MSX2/CCN1/ENG/GREM1/EXT1/BMPR2/FSTL1/ACVRL1/FSTL3/HEYL/ADAMTS12/BMP2/GREM2/GDF3/BMP7	27
GO:0071773	BP	GO:0071773	cellular response to BMP stimulus	27/1211	180/18888	3.17187e-05	0.000365836	0.000249777	SFRP4/SFRP1/BMP4/TMEM100/SCX/CHRDL1/FZD1/EGR1/SFRP2/FAM83G/FBN1/TNFAIP6/MSX2/CCN1/ENG/GREM1/EXT1/BMPR2/FSTL1/ACVRL1/FSTL3/HEYL/ADAMTS12/BMP2/GREM2/GDF3/BMP7	27
GO:0045619	BP	GO:0045619	regulation of lymphocyte differentiation	27/1211	215/18888	0.000631038	0.00447456	0.00305503	EGR3/GAS6/SLAMF8/XBP1/IL7/SFRP1/BMP4/CCR2/IL12B/FGL2/LGALS9/LAG3/BCL6/TLR9/PBRM1/ANXA1/LOXL3/PCK1/RAG1/PRDM1/RAG2/MMP14/IL2RA/SOX4/AXL/ZFP36L2/SOCS1	27
GO:0001906	BP	GO:0001906	cell killing	27/1211	226/18888	0.00134728	0.00843712	0.0057605	CLEC7A/GBP7/CEBPG/ARG1/SERPINB9/ELANE/IL12B/C7/TREM1/TYROBP/LGALS9/STAP1/HAMP/LAG3/GBP2/KIF5B/CD55/IL12A/GZMA/CFH/LTF/CAMP/CX3CR1/CTSG/KLRK1/HAVCR2/PF4	27
GO:0048588	BP	GO:0048588	developmental cell growth	27/1211	238/18888	0.00284274	0.0154486	0.0105476	CXCL12/SORBS2/SPP1/SEMA3G/PTPRS/RAPH1/FN1/SEMA3F/NRP1/SLIT3/LPAR3/SEMA3B/SYT1/SEMA4F/EXT1/BMPR2/BCL11A/EDNRA/SEMA6B/COL14A1/DRAXIN/VCL/PLXNA1/PI16/NRN1L/WASF1/RND2	27
GO:0006814	BP	GO:0006814	sodium ion transport	27/1211	244/18888	0.00401209	0.020347	0.0138921	FXYD2/ATP1A3/OSR1/SCN7A/SLC4A8/SLC10A6/KCNQ1/SLC6A8/PON3/ATP1A2/SLC4A11/SERPINE2/SLC22A4/ATP1B2/EDNRA/KCNE3/SCN4A/SIK1/PKD2/KCNK1/SLC13A3/NOS3/TESC/ATP6V1B1/FXYD3/PER1/SLC6A4	27
GO:2001234	BP	GO:2001234	negative regulation of apoptotic signaling pathway	27/1211	244/18888	0.00401209	0.020347	0.0138921	CXCL12/IL1B/XBP1/THBS1/IL7/PYCR1/BMP4/SYVN1/FZD1/NRP1/TNF/SFRP2/TGFBR1/ACKR3/CX3CL1/SERPINE1/FGG/CX3CR1/CREB3L1/SNAI2/NOS3/GATA1/RTKN2/UNC5B/PLAUR/MMP9/PF4	27
GO:0051924	BP	GO:0051924	regulation of calcium ion transport	27/1211	247/18888	0.00473435	0.0230826	0.0157598	CXCL12/CXCL9/CCL3/BIN1/CCL2/PDE4D/VMP1/ACE/GPR35/LILRA5/CXCL10/STC2/PRNP/CCR1/CCL4/TLR9/MS4A1/CX3CL1/ATP1A2/P2RX1/HAP1/ADCYAP1R1/HOMER2/PKD2/PDGFRB/NOS3/STC1	27
GO:0050870	BP	GO:0050870	positive regulation of T cell activation	27/1211	253/18888	0.0065079	0.0296242	0.0202261	EGR3/TNFSF13B/IL1B/XBP1/IL7/IGFBP2/CCL2/CCR2/IL12B/LGALS9/LGALS1/BCL6/CD55/PBRM1/ANXA1/YES1/PCK1/IL12A/RAG1/SLAMF1/IL6ST/SIRPA/KLRK1/IL2RA/SOX4/HAVCR2/SOCS1	27
GO:0003015	BP	GO:0003015	heart process	27/1211	260/18888	0.00923968	0.0387372	0.0264481	ADM2/ATP1A3/SCN7A/CXADR/BIN1/PDE4D/ACE/TMEM65/KCNE4/GJA5/RAMP3/DSC2/TNF/TPM1/KCNJ8/KCNQ1/EPAS1/ATP1A2/EXT1/ATP1B2/EDNRA/KCNE3/SCN4A/GJC1/NOS3/STC1/AVPR1A	27
GO:0032609	BP	GO:0032609	type II interferon production	26/1211	119/18888	2.71646e-08	9.64344e-07	6.58413e-07	GAS6/CLEC7A/CD14/IL1B/CEBPG/PDE4D/CCR2/IL12B/LGALS9/TLR8/TNF/PRNP/TLR9/ISG15/IL12A/TLR7/LTA/SLAMF1/IL33/SIRPA/KLRK1/HAVCR2/PTPN22/SLC11A1/IL1R1/AXL	26
GO:0032649	BP	GO:0032649	regulation of type II interferon production	26/1211	119/18888	2.71646e-08	9.64344e-07	6.58413e-07	GAS6/CLEC7A/CD14/IL1B/CEBPG/PDE4D/CCR2/IL12B/LGALS9/TLR8/TNF/PRNP/TLR9/ISG15/IL12A/TLR7/LTA/SLAMF1/IL33/SIRPA/KLRK1/HAVCR2/PTPN22/SLC11A1/IL1R1/AXL	26
GO:0010717	BP	GO:0010717	regulation of epithelial to mesenchymal transition	26/1211	120/18888	3.2592e-08	1.13491e-06	7.74865e-07	IL1B/SFRP1/BMP4/LRG1/PHLDB2/SFRP2/GCNT2/PDPN/COL1A1/LOXL2/TGFBR1/LDLRAD4/MARK1/ENG/FOXA1/SPRY1/GREM1/SMAD3/VASN/AXIN2/TWIST1/TGFB1I1/FERMT2/BMP2/RGCC/BMP7	26
GO:0001952	BP	GO:0001952	regulation of cell-matrix adhesion	26/1211	125/18888	7.83735e-08	2.39368e-06	1.6343e-06	LIMCH1/SLK/THBS1/SFRP1/EFEMP2/MMP12/NRP1/PHLDB2/ADAM15/BCL6/CDH13/COL16A1/ROCK2/CX3CL1/TEK/GREM1/LIMS1/MMP14/SDC4/SERPINE1/SMAD3/ACVRL1/CDK6/VCL/APOD/FERMT2	26
GO:0001704	BP	GO:0001704	formation of primary germ layer	26/1211	131/18888	2.0981e-07	5.54122e-06	3.78331e-06	MMP8/MMP2/BMP4/SCX/FN1/COL5A2/COL4A2/ITGB5/COL6A1/COL5A1/SFRP2/WNT11/DUSP5/EPHA2/AHDC1/DUSP1/KLF4/MMP14/BMPR2/SMAD3/ITGA5/COL12A1/COL8A1/LAMB1/MMP9/BMP7	26
GO:0030168	BP	GO:0030168	platelet activation	26/1211	136/18888	4.52633e-07	1.07123e-05	7.31391e-06	SELP/CD40/ENTPD1/EMILIN2/SVEP1/SLC7A11/PDPN/COL3A1/MERTK/EMILIN1/VWF/PDGFRA/SERPINE2/P2RX1/IL6ST/FGG/MYL9/VCL/CTSG/THBD/NOS3/GATA1/P2RY12/AXL/SLC6A4/PF4	26
GO:1903038	BP	GO:1903038	negative regulation of leukocyte cell-cell adhesion	26/1211	148/18888	2.41959e-06	4.28088e-05	2.9228e-05	CXCL12/CEBPB/ARG1/BMP4/FGL2/LGALS9/LRRC32/TARM1/PRNP/LAG3/BCL6/GPNMB/ANXA1/LOXL3/ASS1/KLF4/RAG2/SDC4/CD300A/PLA2G5/CTSG/IL2RA/HAVCR2/PTPN22/IDO1/SOCS1	26
GO:0034614	BP	GO:0034614	cellular response to reactive oxygen species	26/1211	151/18888	3.5577e-06	5.80596e-05	3.96406e-05	MMP3/APOA4/MMP2/FBLN5/RHOB/MPO/TPM1/MAP1LC3A/MYB/EGFR/PDGFD/PDGFRA/KLF4/SPHK1/UCP1/FABP1/SIRPA/PKD2/AQP1/ECT2/NOS3/BNIP3/CDK1/MMP9/AXL/BMP7	26
GO:0048754	BP	GO:0048754	branching morphogenesis of an epithelial tube	26/1211	157/18888	7.41821e-06	0.00010902	7.44339e-05	CCL11/CITED1/COL4A1/BMP4/NRP1/TNF/SFRP2/TACSTD2/WNT2B/EPHA2/HHIP/MSX2/ENG/FOXA1/SPRY1/GREM1/EXT1/MMP14/TNC/EDNRA/PBX1/AREG/GBX2/PKD2/BMP2/BMP7	26
GO:0046890	BP	GO:0046890	regulation of lipid biosynthetic process	26/1211	187/18888	0.000159094	0.00141887	0.000968741	APOA4/NR1D1/IL1B/DKKL1/IGFBP7/ORMDL1/EGR1/TNF/SREBF2/SERPINA12/GFI1/PCK1/CCDC3/DKK3/CCN1/REST/SPHK1/APOC1/H6PD/SNAI2/SIK1/FITM2/BMP2/THRSP/AVPR1A/FABP5	26
GO:0002040	BP	GO:0002040	sprouting angiogenesis	26/1211	194/18888	0.000288117	0.00234745	0.00160274	EGR3/THBS1/VEGFC/BMP4/IL12B/NRP1/CDH13/LOXL2/ANXA1/IL12A/EPHA2/TEK/ADGRA2/GREM1/KLF4/MMRN2/RHOJ/VSTM4/ACVRL1/ITGA5/VEGFD/ADAMTS9/PARVA/CREB3L1/RSPO3/PGF	26
GO:0007623	BP	GO:0007623	circadian rhythm	26/1211	205/18888	0.000678666	0.00476286	0.00325187	EGR3/NR1D1/AHR/KLF9/EGR1/TNF/COL6A1/ADIPOQ/CAVIN3/F7/ROCK2/GPR176/ID3/NFIL3/EGFR/ASS1/CLDN4/ID4/TYMS/SIK1/CDK1/PTGDS/TPH1/TOP2A/PER1/SLC6A4	26
GO:0071241	BP	GO:0071241	cellular response to inorganic substance	26/1211	229/18888	0.00332752	0.0176961	0.0120821	MMP3/INHBB/ALOX15/PRNP/DPEP1/ALOX5AP/TLR9/MAP1LC3A/SYT1/SERPINF1/SYT13/SYT15/EGFR/GUCY1B1/KCNJ10/PKD2/AQP1/ECT2/FABP4/CPNE3/BNIP3/CLDN1/SLC11A1/CCNA2/MMP9/CPNE8	26
GO:0010594	BP	GO:0010594	regulation of endothelial cell migration	26/1211	234/18888	0.00444334	0.0221035	0.0150913	CD40/DCN/THBS1/VEGFC/SMOC2/CXCL13/RHOB/PTN/NRP1/TNF/ANXA1/ROCK2/EPHA2/SERPINF1/TEK/ADGRA2/KLF4/MMRN2/RHOJ/ACVRL1/SPARC/ADAMTS9/NOS3/STC1/NR2F2/RGCC	26
GO:0043523	BP	GO:0043523	regulation of neuron apoptotic process	26/1211	244/18888	0.00762554	0.0331385	0.0226255	CEBPB/MMP2/CHL1/CASP12/PYCR1/CITED1/CCL3/CCL2/ITGA1/FZD1/TREM2/NRP1/EGR1/TNF/PRNP/BCL2L11/MYB/CX3CL1/PCDHGC3/IL6ST/CRLF1/DRAXIN/CX3CR1/EGLN2/UNC5B/AXL	26
GO:0060047	BP	GO:0060047	heart contraction	26/1211	249/18888	0.00981171	0.0405355	0.0276759	ADM2/ATP1A3/SCN7A/CXADR/BIN1/PDE4D/ACE/TMEM65/KCNE4/GJA5/DSC2/TNF/TPM1/KCNJ8/KCNQ1/EPAS1/ATP1A2/EXT1/ATP1B2/EDNRA/KCNE3/SCN4A/GJC1/NOS3/STC1/AVPR1A	26
GO:0002548	BP	GO:0002548	monocyte chemotaxis	25/1211	70/18888	4.62558e-13	5.4974e-11	3.75339e-11	FPR2/CXCL12/SLAMF8/CCL11/CCL3/CCL2/CCL24/CCR2/FLT1/CXCL10/CCR1/CCL4/ANXA1/CCN3/CX3CL1/DUSP1/GREM1/SERPINE1/CX3CR1/CCL7/CTSG/S100A14/CCL22/CCL1/CCL8	25
GO:0070167	BP	GO:0070167	regulation of biomineral tissue development	25/1211	103/18888	5.19955e-09	2.29241e-07	1.56516e-07	FGF23/GAS6/CEBPB/OSR1/MGP/CCL3/BMP4/PTN/LTBP3/CCR1/ISG15/ROCK2/BCOR/CCN1/GREM1/BMPR2/SMAD3/LTF/TWIST1/PKDCC/NOS3/GATA1/BMP2/ASPN/BMP7	25
GO:0060840	BP	GO:0060840	artery development	25/1211	113/18888	3.84717e-08	1.31453e-06	8.97505e-07	LOXL1/BMP4/EFEMP2/GJA5/NRP1/LUZP1/COL3A1/WNT11/HPGD/TGFBR1/FKBP10/LRP1/ENG/PRDM1/LOX/BMPR2/ACVRL1/EDNRA/NOTCH3/PRRX1/ADAMTS9/PKD2/EGR2/PDGFRB/SOX4	25
GO:0071346	BP	GO:0071346	cellular response to type II interferon	25/1211	120/18888	1.34229e-07	3.86227e-06	2.63699e-06	GBP7/ARG1/CCL11/ACOD1/CCL3/CCL2/CCL24/IL12B/GBP4/LGALS9/TNF/CCL4/GBP2/KIF5B/CX3CL1/RAB7B/ASS1/GBP6/ZYX/CCL7/SIRPA/CLDN1/CCL22/CCL1/CCL8	25
GO:0002698	BP	GO:0002698	negative regulation of immune effector process	25/1211	121/18888	1.59025e-07	4.52806e-06	3.09157e-06	SLAMF8/SERPING1/CR2/ARG1/SERPINB9/SVEP1/CCR2/FGL2/AHR/LGALS9/TNF/BCL6/BST2/CD55/ANXA1/LOXL3/PRG2/SLAMF1/IL33/CD300A/CX3CR1/TWIST1/HAVCR2/EPX/AXL	25
GO:0030278	BP	GO:0030278	regulation of ossification	25/1211	122/18888	1.88e-07	5.08811e-06	3.47394e-06	FGF23/SFRP1/OSR1/MGP/CCL3/BMP4/PTN/LTBP3/CCR1/ISG15/BCOR/CCN1/GREM1/BMPR2/SMAD3/PBX1/LTF/TWIST1/PKDCC/EGR2/GATA1/BMP2/TPH1/DHRS3/BMP7	25
GO:0010811	BP	GO:0010811	positive regulation of cell-substrate adhesion	25/1211	124/18888	2.61123e-07	6.67085e-06	4.55457e-06	SFRP1/ALOX15/OLFM4/EFEMP2/FN1/FBLN2/NRP1/CDH13/COL16A1/CX3CL1/EMILIN1/CCN1/TEK/LIMS1/SDC4/SMAD3/ITGA5/FGG/CDK6/COL8A1/CCDC80/FERMT2/LIMS2/NID1/COL26A1	25
GO:0072676	BP	GO:0072676	lymphocyte migration	25/1211	125/18888	3.06811e-07	7.65906e-06	5.22928e-06	GAS6/CXCL12/CCL11/CXCL13/CCL3/CCL2/CCL24/CCR2/CYP7B1/CXCL10/GPR183/CCL4/CCR6/JAM2/CX3CL1/MADCAM1/EXT1/AIRE/CCL7/APOD/KLRK1/CCL22/CCL1/GPR15/CCL8	25
GO:0003206	BP	GO:0003206	cardiac chamber morphogenesis	25/1211	127/18888	4.21077e-07	1.01411e-05	6.92391e-06	BMP4/FZD1/NRP1/SLIT3/ADAMTS1/SFRP2/WNT11/FHL2/TGFBR1/TPM1/FZD2/MSX2/CCN1/ENG/TEK/BMPR2/EDNRA/HEYL/PARVA/NOS3/SOX4/BMP2/RBP4/DHRS3/BMP7	25
GO:0010466	BP	GO:0010466	negative regulation of peptidase activity	25/1211	132/18888	8.99188e-07	1.92026e-05	1.31107e-05	GAS6/SERPING1/THBS1/SERPINB9/BIN1/SERPINB10/TIMP1/SERPINA10/TNF/DPEP1/TIMP4/SERPINA12/SERPINH1/LRP1/SERPINF1/TIMP2/KLF4/SERPINE2/SERPINE1/LTF/FABP1/AQP1/PLAUR/TIMP3/MMP9	25
GO:0001101	BP	GO:0001101	response to acid chemical	25/1211	139/18888	2.41863e-06	4.28088e-05	2.9228e-05	CEBPB/MMP2/XBP1/COL4A1/COL18A1/COL5A2/COL1A2/TNF/COL6A1/F7/COL3A1/COL1A1/COL16A1/PDGFC/PCK1/EGFR/PDGFD/ASS1/KRT8/PDGFRA/BCL11A/CDO1/PKD2/AVPR1A/SOCS1	25
GO:0016525	BP	GO:0016525	negative regulation of angiogenesis	25/1211	153/18888	1.40235e-05	0.000185184	0.000126436	DCN/THBS1/THBS2/CCR2/COL4A2/CXCL10/TNF/ADAMTS1/HHEX/HSPG2/ROCK2/EPHA2/SERPINF1/EMILIN1/TEK/KLF4/SERPINE1/SPARC/ADAMTS9/CREB3L1/ECSCR/CNMD/THBS4/RGCC/PF4	25
GO:2000181	BP	GO:2000181	negative regulation of blood vessel morphogenesis	25/1211	155/18888	1.76442e-05	0.000223289	0.000152452	DCN/THBS1/THBS2/CCR2/COL4A2/CXCL10/TNF/ADAMTS1/HHEX/HSPG2/ROCK2/EPHA2/SERPINF1/EMILIN1/TEK/KLF4/SERPINE1/SPARC/ADAMTS9/CREB3L1/ECSCR/CNMD/THBS4/RGCC/PF4	25
GO:0046718	BP	GO:0046718	symbiont entry into host cell	25/1211	156/18888	1.97548e-05	0.000247139	0.000168736	GAS6/CR2/IFITM3/CXADR/PTX3/ITGB5/LGALS9/NRP1/LGALS1/IFITM1/CD55/CCR5/EPHA2/IFITM2/CTSB/EGFR/SLAMF1/TMPRSS2/ITGA5/CAV2/CDK1/CLDN1/GPR15/TRIM59/AXL	25
GO:1901343	BP	GO:1901343	negative regulation of vasculature development	25/1211	157/18888	2.20913e-05	0.000269583	0.00018406	DCN/THBS1/THBS2/CCR2/COL4A2/CXCL10/TNF/ADAMTS1/HHEX/HSPG2/ROCK2/EPHA2/SERPINF1/EMILIN1/TEK/KLF4/SERPINE1/SPARC/ADAMTS9/CREB3L1/ECSCR/CNMD/THBS4/RGCC/PF4	25
GO:2001236	BP	GO:2001236	regulation of extrinsic apoptotic signaling pathway	25/1211	157/18888	2.20913e-05	0.000269583	0.00018406	IL1B/THBS1/IL7/LTB/SFRP1/ATF3/BMP4/NRP1/TNF/SFRP2/TGFBR1/CX3CL1/PMAIP1/SERPINE1/LTBR/FGG/TNFRSF12A/SNAI2/NOS3/GATA1/UNC5B/BCL2L14/G0S2/SRPX/PF4	25
GO:0044409	BP	GO:0044409	symbiont entry into host	25/1211	163/18888	4.21611e-05	0.000470397	0.000321167	GAS6/CR2/IFITM3/CXADR/PTX3/ITGB5/LGALS9/NRP1/LGALS1/IFITM1/CD55/CCR5/EPHA2/IFITM2/CTSB/EGFR/SLAMF1/TMPRSS2/ITGA5/CAV2/CDK1/CLDN1/GPR15/TRIM59/AXL	25
GO:0030509	BP	GO:0030509	BMP signaling pathway	25/1211	168/18888	7.00933e-05	0.00072685	0.000496262	SFRP4/SFRP1/BMP4/TMEM100/SCX/CHRDL1/FZD1/EGR1/SFRP2/FAM83G/FBN1/TNFAIP6/MSX2/CCN1/ENG/GREM1/EXT1/BMPR2/FSTL1/ACVRL1/FSTL3/BMP2/GREM2/GDF3/BMP7	25
GO:1990845	BP	GO:1990845	adaptive thermogenesis	25/1211	169/18888	7.7352e-05	0.000783988	0.000535273	PLAC8/ADAMTS5/NR1D1/CEBPB/MFAP2/CCR2/LAMA4/LCN2/ADIPOQ/PDGFC/GATM/EPAS1/DECR1/ALPL/UCP1/CIDEA/CMKLR1/PRLR/FABP4/ADRB3/SCT/LEPR/G0S2/FABP5/ACHE	25
GO:0000070	BP	GO:0000070	mitotic sister chromatid segregation	25/1211	188/18888	0.000420839	0.00323591	0.00220934	CENPI/DUSP1/BUB1B/NCAPD3/KIF11/TPX2/BUB1/CDK1/SMC2/RACGAP1/BIRC5/PSRC1/TTK/CCNB1/UBE2C/PRC1/KIF23/NCAPG2/NUF2/PLK1/NUSAP1/CDCA5/SPC25/NDC80/SPC24	25
GO:0060759	BP	GO:0060759	regulation of response to cytokine stimulus	25/1211	189/18888	0.000456137	0.00345005	0.00235554	GAS6/MMP8/IFIH1/IL7/ARG1/CD300LF/IRF7/ZBP1/PXDN/IL1RN/MMP12/TREM2/OAS3/IL1R2/SLIT3/STAP1/ADIPOQ/ISG15/GFI1/CCDC3/KLF4/SPHK1/TNFRSF1A/IL1R1/AXL	25
GO:1902107	BP	GO:1902107	positive regulation of leukocyte differentiation	25/1211	190/18888	0.000494004	0.00368951	0.00251904	EGR3/GAS6/XBP1/IL7/TRIB1/IL12B/TYROBP/TREM2/LGALS9/TNF/BCL6/CCR1/PBRM1/ANXA1/PCK1/DCSTAMP/RAG1/OCSTAMP/MMP14/IL2RA/SOX4/TESC/AXL/SOCS1/PF4	25
GO:1903708	BP	GO:1903708	positive regulation of hemopoiesis	25/1211	190/18888	0.000494004	0.00368951	0.00251904	EGR3/GAS6/XBP1/IL7/TRIB1/IL12B/TYROBP/TREM2/LGALS9/TNF/BCL6/CCR1/PBRM1/ANXA1/PCK1/DCSTAMP/RAG1/OCSTAMP/MMP14/IL2RA/SOX4/TESC/AXL/SOCS1/PF4	25
GO:0043123	BP	GO:0043123	positive regulation of canonical NF-kappaB signal transduction	25/1211	208/18888	0.00183089	0.0108318	0.00739549	CLEC7A/CD40/IL1B/LTB/LITAF/CLEC4D/NEK6/LGALS9/TNF/ADIPOQ/LGALS1/BST2/TLR9/CX3CL1/ALPK1/LIMS1/TNFRSF1A/EDNRA/LTBR/LTF/CX3CR1/CARD9/ECT2/LURAP1L/TIFA	25
GO:0009952	BP	GO:0009952	anterior/posterior pattern specification	25/1211	219/18888	0.00367055	0.0190028	0.0129743	SFRP1/OSR1/BMP4/TIFAB/LEFTY1/WIF1/SFRP2/GDF11/HHEX/TGFBR1/DMRT2/WNT2B/MSX2/BMPR2/SMAD3/PBX1/HEYL/AXIN2/ARC/GBX2/MEOX1/BMP2/ALDH1A2/NR2F2/GDF3	25
GO:0043547	BP	GO:0043547	positive regulation of GTPase activity	25/1211	230/18888	0.00686644	0.0310853	0.0212237	CD40/CCL11/SFRP1/CXCL13/CCL3/CCL2/CCL24/ASAP3/RASGRP3/CCL4/PRTN3/BCAR3/WNT11/EPHA2/CX3CL1/LIMS1/ARHGAP29/CCL7/CAV2/ECT2/FERMT2/CCL22/CCL1/RGS16/CCL8	25
GO:0051091	BP	GO:0051091	positive regulation of DNA-binding transcription factor activity	25/1211	230/18888	0.00686644	0.0310853	0.0212237	CLEC7A/CD40/PRKCH/IL1B/CEBPG/SLCO3A1/EIF2AK2/FZD1/LGALS9/NTS/S100A9/S100A8/TNF/TLR9/FZD2/RAB7B/FZD4/FOXA1/SPHK1/SMAD3/LTF/CARD9/RTKN2/BMP2/RGCC	25
GO:0007411	BP	GO:0007411	axon guidance	25/1211	234/18888	0.00848804	0.0361121	0.0246558	CXCL12/CHL1/SEMA3G/SEMA3F/NRP1/SLIT3/KIF5B/IGSF9/SEMA3B/SEMA4F/NEXN/EMB/MATN2/EXT1/BMPR2/TUBB2B/EDNRA/NOTCH3/SEMA6B/DRAXIN/GBX2/EGR2/TUBB3/UNC5B/BMP7	25
GO:0097485	BP	GO:0097485	neuron projection guidance	25/1211	234/18888	0.00848804	0.0361121	0.0246558	CXCL12/CHL1/SEMA3G/SEMA3F/NRP1/SLIT3/KIF5B/IGSF9/SEMA3B/SEMA4F/NEXN/EMB/MATN2/EXT1/BMPR2/TUBB2B/EDNRA/NOTCH3/SEMA6B/DRAXIN/GBX2/EGR2/TUBB3/UNC5B/BMP7	25
GO:0061035	BP	GO:0061035	regulation of cartilage development	24/1211	72/18888	7.53542e-12	6.24184e-10	4.26166e-10	PTHLH/BMP4/SCX/MUSTN1/CTSK/FRZB/BMP1/LTBP3/WNT11/LOXL2/EFEMP1/TGFBR1/PRKG2/CCN2/CCN1/GREM1/BMPR2/SMAD3/ACVRL1/ADAMTS12/AXIN2/PKDCC/SNAI2/BMP2	24
GO:0060349	BP	GO:0060349	bone morphogenesis	24/1211	99/18888	1.07642e-08	4.26435e-07	2.91151e-07	SFRP4/BMP4/TIFAB/SCX/NAB1/LTBP3/MMP13/COL3A1/BPNT2/COL1A1/THBS3/SERPINH1/MSX2/TEK/EXT1/MMP14/FOSL2/BMPR2/ALPL/LTF/AXIN2/TWIST1/STC1/DHRS3	24
GO:0032526	BP	GO:0032526	response to retinoic acid	24/1211	106/18888	4.47275e-08	1.48197e-06	1.01183e-06	MMP2/OSR1/IGFBP2/IGFBP7/BRINP3/TNF/WNT11/COL1A1/BRINP2/YES1/PCK1/MYB/SERPINF1/FZD4/KLF4/RXRG/TNC/LRAT/AQP1/TESC/ALDH1A2/FZD10/RBP4/SLC6A4	24
GO:0007088	BP	GO:0007088	regulation of mitotic nuclear division	24/1211	118/18888	3.80343e-07	9.28274e-06	6.33785e-06	IL1B/BMP4/TNF/DUSP1/SPHK1/BUB1B/CDC25C/PDGFRB/CAV2/BUB1/BIRC5/TTK/CCNB1/UBE2C/NUF2/PLK1/RGCC/NUSAP1/MKI67/CHEK1/SPC25/NDC80/SPC24/BMP7	24
GO:0010951	BP	GO:0010951	negative regulation of endopeptidase activity	24/1211	124/18888	9.83347e-07	2.01347e-05	1.37471e-05	GAS6/SERPING1/THBS1/SERPINB9/BIN1/SERPINB10/TIMP1/SERPINA10/TNF/DPEP1/TIMP4/SERPINA12/SERPINH1/SERPINF1/TIMP2/KLF4/SERPINE2/SERPINE1/LTF/FABP1/AQP1/PLAUR/TIMP3/MMP9	24
GO:0090288	BP	GO:0090288	negative regulation of cellular response to growth factor stimulus	24/1211	137/18888	6.13623e-06	9.39685e-05	6.41576e-05	DCN/XDH/THBS1/SFRP1/CXCL13/IL12B/CHRDL1/FZD1/SFRP2/HHEX/IL12A/FBN1/TNFAIP6/EMILIN1/ADGRA2/SPRY1/GREM1/MMRN2/FSTL3/ADAMTS12/CREB3L1/SHISA2/GREM2/GDF3	24
GO:1903900	BP	GO:1903900	regulation of viral life cycle	24/1211	143/18888	1.30454e-05	0.000174033	0.000118822	IFIH1/GBP7/IFITM3/EIF2AK2/PTX3/OAS2/LGALS9/OAS3/TNF/LGALS1/BST2/IFITM1/ISG15/RNASEL/IFITM2/IFIT1/FAM111A/ISG20/TMPRSS2/LTF/RSAD2/TOP2A/TRIM59/AXL	24
GO:0120161	BP	GO:0120161	regulation of cold-induced thermogenesis	24/1211	151/18888	3.30129e-05	0.000379961	0.000259421	PLAC8/ADAMTS5/NR1D1/CEBPB/MFAP2/CCR2/LAMA4/LCN2/ADIPOQ/PDGFC/GATM/EPAS1/DECR1/ALPL/UCP1/CIDEA/CMKLR1/PRLR/FABP4/ADRB3/LEPR/G0S2/FABP5/ACHE	24
GO:0106106	BP	GO:0106106	cold-induced thermogenesis	24/1211	152/18888	3.68631e-05	0.000418113	0.000285469	PLAC8/ADAMTS5/NR1D1/CEBPB/MFAP2/CCR2/LAMA4/LCN2/ADIPOQ/PDGFC/GATM/EPAS1/DECR1/ALPL/UCP1/CIDEA/CMKLR1/PRLR/FABP4/ADRB3/LEPR/G0S2/FABP5/ACHE	24
GO:0002753	BP	GO:0002753	cytoplasmic pattern recognition receptor signaling pathway	24/1211	163/18888	0.000114907	0.00108569	0.000741259	IFIH1/RNF125/EIF2AK2/IRF7/PTPRS/SLC15A3/TREM2/OAS3/TLR8/TNF/TREML4/GBP2/TLR9/KCNJ8/TLR7/ALPK1/MEFV/RAB7B/DHX58/COLEC12/HAVCR2/PTPN22/TIFA/RSAD2	24
GO:0062207	BP	GO:0062207	regulation of pattern recognition receptor signaling pathway	24/1211	166/18888	0.000153159	0.0013746	0.000938516	NR1D1/CD14/RNF125/ACOD1/CD300LF/EIF2AK2/IRF7/PTPRS/SLC15A3/TREM2/S100A9/S100A8/TREML4/GBP2/TLR9/GFI1/MEFV/RAB7B/DHX58/LBP/CD300A/LTF/PTPN22/RSAD2	24
GO:0050792	BP	GO:0050792	regulation of viral process	24/1211	168/18888	0.000184568	0.00161445	0.00110228	IFIH1/GBP7/IFITM3/EIF2AK2/PTX3/OAS2/LGALS9/OAS3/TNF/LGALS1/BST2/IFITM1/ISG15/RNASEL/IFITM2/IFIT1/FAM111A/ISG20/TMPRSS2/LTF/RSAD2/TOP2A/TRIM59/AXL	24
GO:0030178	BP	GO:0030178	negative regulation of Wnt signaling pathway	24/1211	177/18888	0.00040774	0.00314403	0.0021466	SFRP4/DKKL1/SFRP1/CITED1/BICC1/IGFBP2/FRZB/FZD1/WIF1/SHISA3/EGR1/SFRP2/WNT11/LRP1/DKK3/IGFBP4/GREM1/DRAXIN/AXIN2/SNAI2/BMP2/SHISA2/IGFBP6/DKK2	24
GO:0002822	BP	GO:0002822	regulation of adaptive immune response based on somatic recombination of immune receptors built from immunoglobulin superfamily domains	24/1211	192/18888	0.00131113	0.00828164	0.00565435	CLEC7A/TNFSF13B/CR2/IL1B/ARG1/SVEP1/CCR2/IL12B/AHR/TREM2/TNF/BCL6/CD55/ANXA1/LOXL3/IL12A/LTA/SLAMF1/IL33/CARD9/HAVCR2/SLC11A1/RSAD2/IL1R1	24
GO:1901991	BP	GO:1901991	negative regulation of mitotic cell cycle phase transition	24/1211	195/18888	0.0016224	0.00978208	0.00667878	CCL2/GPNMB/TAOK1/DUSP1/KLF4/BUB1B/ORC1/PKD2/BUB1/CDK1/GTSE1/BIRC5/TTK/CCNB1/CDC6/NUF2/PLK1/RGCC/CHEK1/DTL/ZFP36L2/SPC25/NDC80/SPC24	24
GO:0045664	BP	GO:0045664	regulation of neuron differentiation	24/1211	196/18888	0.00173933	0.0103696	0.00707991	CXCL12/SFRP1/BIN1/BMP4/BRINP3/SFRP2/BCL6/GDF11/BRINP2/FOXA1/REST/SOCS2/BCL11A/NOTCH3/PBX1/HEYL/ID4/PCP4/ECT2/ASPM/BMP2/MYCL/SLC6A4/BMP7	24
GO:0055001	BP	GO:0055001	muscle cell development	24/1211	204/18888	0.00296204	0.0158915	0.0108501	SORBS2/CXADR/BIN1/BMP4/EFEMP2/COL6A1/SDC1/FHL2/TPM1/KRT19/CSRP2/ENG/KRT8/PDGFRA/LOX/EDNRA/MYL9/COL14A1/PI16/PDGFRB/CAV2/CDK1/ANKRD1/MYBPC1	24
GO:0034764	BP	GO:0034764	positive regulation of transmembrane transport	24/1211	213/18888	0.00513617	0.0247833	0.016921	FXYD2/OSBPL8/CXCL9/CCL2/VMP1/CCR2/GAL/TREM2/CXCL10/ADIPOQ/RNASEL/KCNQ1/MS4A1/CX3CL1/KCNN4/P2RX1/ATP1B2/EDNRA/HAP1/ADCYAP1R1/PKD2/TESC/KCNMB1/LRRC26	24
GO:0042098	BP	GO:0042098	T cell proliferation	24/1211	213/18888	0.00513617	0.0247833	0.016921	TNFSF13B/IL1B/CEBPB/ARG1/IGFBP2/BMP4/CCR2/IL12B/LGALS9/LRRC32/PRNP/BCL6/GPNMB/CD55/ANXA1/SLAMF1/SDC4/IL6ST/PLA2G5/TNFSF8/IL2RA/HAVCR2/SLC11A1/IDO1	24
GO:0045123	BP	GO:0045123	cellular extravasation	23/1211	75/18888	1.40248e-10	8.51926e-09	5.81658e-09	CXCL12/SELP/PTAFR/CD177/ELANE/CCL2/CCR2/ITGA1/PLCB1/TNF/PRTN3/JAM2/CHST4/CX3CL1/PDGFD/ST3GAL4/MADCAM1/EXT1/PODXL2/CX3CR1/SIRPA/IL1R1/LYVE1	23
GO:0150115	BP	GO:0150115	cell-substrate junction organization	23/1211	103/18888	1.11487e-07	3.33059e-06	2.27398e-06	LIMCH1/SLK/THBS1/SFRP1/FN1/CDH11/NRP1/PHLDB2/COL16A1/STON1/ROCK2/TEK/GREM1/LIMS1/MMP14/RAB8B/SDC4/SMAD3/ACVRL1/ITGA5/VCL/APOD/FERMT2	23
GO:0050830	BP	GO:0050830	defense response to Gram-positive bacterium	23/1211	118/18888	1.44722e-06	2.75678e-05	1.88221e-05	GBP7/IL1B/SSC5D/GBP4/TNF/GBP2/C5AR1/IL12A/EPHA2/LTA/H2BC6/GBP6/MPEG1/LBP/RNASE4/REG3G/CAMP/CTSG/CARD9/TNFSF8/KLRK1/HAVCR2/ZG16	23
GO:0022612	BP	GO:0022612	gland morphogenesis	23/1211	125/18888	4.05881e-06	6.48816e-05	4.42984e-05	CEBPB/MMP2/XBP1/FGF7/CCL11/SFRP1/BMP4/PTN/CYP7B1/NRP1/TNF/EPHA2/EGFR/MSX2/FOXA1/TNC/ELF3/ID4/PLXNA1/AREG/SNAI2/LIMS2/BMP7	23
GO:0050868	BP	GO:0050868	negative regulation of T cell activation	23/1211	129/18888	7.03066e-06	0.000103883	7.09266e-05	CEBPB/ARG1/BMP4/FGL2/LGALS9/LRRC32/TARM1/PRNP/LAG3/BCL6/GPNMB/ANXA1/LOXL3/RAG2/SDC4/CD300A/PLA2G5/CTSG/IL2RA/HAVCR2/PTPN22/IDO1/SOCS1	23
GO:0042476	BP	GO:0042476	odontogenesis	23/1211	133/18888	1.18594e-05	0.000160882	0.000109843	CSF3R/OSR1/BMP4/AQP5/COL1A2/BCL2L11/LHX8/COL1A1/BCOR/FAM20A/ID3/CD34/MSX2/PDGFRA/SERPINE1/TNC/ALPL/AXIN2/LAMB1/AQP1/BMP2/ASPN/BMP7	23
GO:0007266	BP	GO:0007266	Rho protein signal transduction	23/1211	145/18888	4.93529e-05	0.000534282	0.000364785	GPR18/RHOB/GPR35/COL1A2/PRAG1/NRP1/BCL6/EPS8/PDPN/COL3A1/CDH13/ROCK2/GPR174/ARHGEF3/TEK/LPAR6/RHOJ/ARHGAP29/CDC42EP1/ADGRG1/CDC42EP5/RHOU/RACGAP1	23
GO:0050680	BP	GO:0050680	negative regulation of epithelial cell proliferation	23/1211	173/18888	0.000704181	0.00492296	0.00336119	XDH/THBS1/SFRP1/CCL2/BMP4/IL12B/FLT1/KLF9/TNF/SFRP2/TGFBR1/IL12A/SERPINF1/MMRN2/ACVRL1/SPARC/CDK6/SNAI2/CAV2/LIMS2/CNMD/NR2F2/RGCC	23
GO:0001959	BP	GO:0001959	regulation of cytokine-mediated signaling pathway	23/1211	177/18888	0.000967502	0.00636502	0.00434576	GAS6/MMP8/IL7/ARG1/CD300LF/IRF7/ZBP1/PXDN/IL1RN/MMP12/TREM2/OAS3/IL1R2/SLIT3/STAP1/ADIPOQ/ISG15/GFI1/CCDC3/SPHK1/TNFRSF1A/IL1R1/AXL	23
GO:0002262	BP	GO:0002262	myeloid cell homeostasis	23/1211	177/18888	0.000967502	0.00636502	0.00434576	CEBPG/BMP4/CCR2/SLC7A11/HAMP/BCL2L11/BCL6/ANXA1/MERTK/ISG15/KCNQ1/MYB/EPAS1/MAFB/CDK6/DYRK3/GATA1/ALAS2/RACGAP1/HCAR2/NCAPG2/SLC4A1/AXL	23
GO:0042129	BP	GO:0042129	regulation of T cell proliferation	23/1211	181/18888	0.00131185	0.00828164	0.00565435	TNFSF13B/IL1B/CEBPB/ARG1/IGFBP2/BMP4/CCR2/IL12B/LGALS9/LRRC32/PRNP/BCL6/GPNMB/CD55/ANXA1/SLAMF1/SDC4/IL6ST/PLA2G5/TNFSF8/IL2RA/HAVCR2/IDO1	23
GO:0046631	BP	GO:0046631	alpha-beta T cell activation	23/1211	181/18888	0.00131185	0.00828164	0.00565435	GPR18/CCR2/IL12B/LGALS9/TARM1/BCL6/GPR183/SOCS3/CD55/ANXA1/LOXL3/IL12A/MYB/PRDM1/TRBC1/FOSL2/CD300A/ITK/TMEM98/TNFSF8/IL2RA/RSAD2/SOCS1	23
GO:0007219	BP	GO:0007219	Notch signaling pathway	23/1211	183/18888	0.00152033	0.00934944	0.00638339	SORBS2/DTX4/TMEM100/PRAG1/NRIP2/SREBF2/BCL6/TIMP4/KRT19/CCN3/FOXA1/MMP14/IL6ST/ACVRL1/NOTCH3/HEYL/CDK6/TCIM/SNAI2/IL2RA/NOS3/BMP2/BMP7	23
GO:2000116	BP	GO:2000116	regulation of cysteine-type endopeptidase activity	23/1211	190/18888	0.00248795	0.0140949	0.0096234	GAS6/CLEC7A/XDH/THBS1/LGALS9/S100A9/S100A8/TNF/DPEP1/NLRP12/MEFV/REST/KLF4/PMAIP1/SMAD3/LTF/FABP1/UACA/CARD9/AQP1/F3/PLAUR/MMP9	23
GO:0002520	BP	GO:0002520	immune system development	23/1211	197/18888	0.00393292	0.0201135	0.0137326	ACOD1/LTB/SWAP70/LGALS9/BCL2L11/BCL6/PDPN/CCR6/TGFBR1/CD248/LTA/RAG1/RAG2/SMAD3/MAFB/PBX1/LTBR/SLC40A1/AIRE/IL2RA/CCNB2/HAVCR2/IDO1	23
GO:0090101	BP	GO:0090101	negative regulation of transmembrane receptor protein serine/threonine kinase signaling pathway	23/1211	198/18888	0.00418763	0.0211003	0.0144063	SFRP1/CHRDL1/FZD1/SFRP2/LDLRAD4/FBN1/LRP1/CCN3/TNFAIP6/EMILIN1/SPRY1/GREM1/FSTL3/CDH3/CIDEA/RASL11B/VASN/PMEPA1/CAV2/BMP2/ASPN/GREM2/GDF3	23
GO:0071248	BP	GO:0071248	cellular response to metal ion	23/1211	200/18888	0.00473847	0.0230826	0.0157598	INHBB/ALOX15/PRNP/DPEP1/ALOX5AP/TLR9/MAP1LC3A/SYT1/SERPINF1/SYT13/SYT15/EGFR/KCNJ10/PKD2/AQP1/ECT2/FABP4/CPNE3/BNIP3/CLDN1/SLC11A1/MMP9/CPNE8	23
GO:0008016	BP	GO:0008016	regulation of heart contraction	23/1211	208/18888	0.00757897	0.0331385	0.0226255	ADM2/ATP1A3/CXADR/BIN1/PDE4D/ACE/TMEM65/KCNE4/GJA5/DSC2/TNF/TPM1/KCNJ8/KCNQ1/EPAS1/ATP1A2/ATP1B2/EDNRA/KCNE3/GJC1/NOS3/STC1/AVPR1A	23
GO:0022617	BP	GO:0022617	extracellular matrix disassembly	22/1211	64/18888	2.80423e-11	2.0172e-09	1.37726e-09	MMP3/ADAMTS5/MMP8/MMP2/ELANE/ADAMTS15/CTSK/FAP/MMP19/MMP12/MMP13/SH3PXD2B/ADAM15/PDPN/LCP1/ADAMTS4/LRP1/MMP14/FSCN1/CTSG/CMA1/MMP9	22
GO:0071677	BP	GO:0071677	positive regulation of mononuclear cell migration	22/1211	71/18888	2.81429e-10	1.57285e-08	1.07387e-08	GAS6/FPR2/CXCL12/CXCL13/CCL3/CCR2/LGALS9/CXCL10/TNF/CCR1/CCL4/CCR6/JAM2/IL12A/PDGFD/MADCAM1/SLAMF1/SERPINE1/CX3CR1/CCL7/S100A14/CCL1	22
GO:0033627	BP	GO:0033627	cell adhesion mediated by integrin	22/1211	88/18888	2.39687e-08	8.73578e-07	5.96441e-07	ITGAX/EMILIN2/CXCL13/SWAP70/ITGA1/ITGB5/SFRP2/ITGAD/ITGA11/COL16A1/EPHA2/FBN1/CCN3/EMILIN1/EXT1/SERPINE1/ITGA5/ITGA9/SNAI2/TESC/ITGBL1/P2RY12	22
GO:0007044	BP	GO:0007044	cell-substrate junction assembly	22/1211	96/18888	1.28676e-07	3.7448e-06	2.55679e-06	LIMCH1/SLK/THBS1/SFRP1/FN1/CDH11/NRP1/PHLDB2/COL16A1/STON1/ROCK2/TEK/GREM1/LIMS1/MMP14/SDC4/SMAD3/ACVRL1/ITGA5/VCL/APOD/FERMT2	22
GO:1901222	BP	GO:1901222	regulation of non-canonical NF-kappaB signal transduction	22/1211	105/18888	6.75282e-07	1.53167e-05	1.04576e-05	IL1B/LITAF/EIF2AK2/IL12B/TREM2/LGALS9/TNF/NLRP12/TLR9/CCN3/ADGRG3/TLR7/EGFR/GREM1/SPHK1/UACA/TCIM/RTKN2/HAVCR2/PTPN22/C1QTNF3/BMP7	22
GO:0032760	BP	GO:0032760	positive regulation of tumor necrosis factor production	22/1211	109/18888	1.31906e-06	2.54817e-05	1.73978e-05	CLEC7A/MMP8/IFIH1/CD14/PTAFR/THBS1/CCL3/CCR2/IL12B/LILRA5/OAS2/TYROBP/LGALS9/OAS3/TLR9/IL33/LBP/TWIST1/CARD9/HAVCR2/AKAP12/PF4	22
GO:0042116	BP	GO:0042116	macrophage activation	22/1211	110/18888	1.55033e-06	2.9126e-05	1.9886e-05	MMP8/NR1D1/THBS1/CCL3/TYROBP/TREM2/TNF/STAP1/HAMP/TLR9/C5AR1/KCNJ8/CX3CL1/IL33/SPHK1/LBP/DYSF/C1QA/CD93/CX3CR1/HAVCR2/SLC11A1	22
GO:0048144	BP	GO:0048144	fibroblast proliferation	22/1211	110/18888	1.55033e-06	2.9126e-05	1.9886e-05	GAS6/SFRP1/FN1/COL3A1/PDGFC/CD248/KCNJ8/MYB/LTA/EGFR/PDGFD/PDGFRA/SPHK1/FOSL2/CD300A/CDK6/VEGFD/AQP1/CDK1/CCNB1/CCNA2/CDC6	22
GO:0030038	BP	GO:0030038	contractile actin filament bundle assembly	22/1211	111/18888	1.81807e-06	3.33536e-05	2.27724e-05	LIMCH1/ARHGEF10L/SFRP1/ASAP3/ITGB5/NRP1/PHLDB2/TACSTD2/WNT11/TGFBR1/ROCK2/TPM1/ZEB2/PDLIM1/CCN2/SDC4/ZYX/SMAD3/FAM171A1/TMEFF2/FERMT2/RGCC	22
GO:0043149	BP	GO:0043149	stress fiber assembly	22/1211	111/18888	1.81807e-06	3.33536e-05	2.27724e-05	LIMCH1/ARHGEF10L/SFRP1/ASAP3/ITGB5/NRP1/PHLDB2/TACSTD2/WNT11/TGFBR1/ROCK2/TPM1/ZEB2/PDLIM1/CCN2/SDC4/ZYX/SMAD3/FAM171A1/TMEFF2/FERMT2/RGCC	22
GO:0002444	BP	GO:0002444	myeloid leukocyte mediated immunity	22/1211	112/18888	2.12737e-06	3.8639e-05	2.6381e-05	PTAFR/CD177/ARG1/SERPINB9/LAT2/CCL3/ELANE/ACE/CCR2/TREM1/TYROBP/LGALS9/STAP1/ADORA2B/PRAM1/RAB44/CD300A/CX3CR1/CTSG/CARD9/GATA1/PTGDS	22
GO:1903557	BP	GO:1903557	positive regulation of tumor necrosis factor superfamily cytokine production	22/1211	113/18888	2.48394e-06	4.38055e-05	2.99085e-05	CLEC7A/MMP8/IFIH1/CD14/PTAFR/THBS1/CCL3/CCR2/IL12B/LILRA5/OAS2/TYROBP/LGALS9/OAS3/TLR9/IL33/LBP/TWIST1/CARD9/HAVCR2/AKAP12/PF4	22
GO:0032355	BP	GO:0032355	response to estradiol	22/1211	115/18888	3.36518e-06	5.57498e-05	3.80636e-05	MMP2/SFRP1/IGFBP2/PTGFR/RAMP3/F7/COL1A1/HPGD/EGFR/MSX2/FOXA1/ASS1/SOCS2/CRYAB/ADCYAP1R1/AREG/ERRFI1/ALDH1A2/CCNA2/NR2F2/SLC6A4/BMP7	22
GO:0002761	BP	GO:0002761	regulation of myeloid leukocyte differentiation	22/1211	128/18888	2.01321e-05	0.000250141	0.000170785	CEBPB/TRIB1/SFRP1/IRF7/CCL3/IL12B/TYROBP/TREM2/TNF/ADIPOQ/CCR1/FBN1/TNFAIP6/DCSTAMP/OCSTAMP/MAFB/FSTL3/LTF/CDK6/C1QC/TESC/PF4	22
GO:0019079	BP	GO:0019079	viral genome replication	22/1211	129/18888	2.28258e-05	0.000277308	0.000189334	GAS6/IFIH1/GBP7/IFITM3/EIF2AK2/CCL2/OAS2/OAS3/TNF/BST2/IFITM1/ISG15/RNASEL/IFITM2/IFIT1/FAM111A/ISG20/LTF/SMC6/RSAD2/TOP2A/CCL8	22
GO:0097237	BP	GO:0097237	cellular response to toxic substance	22/1211	129/18888	2.28258e-05	0.000277308	0.000189334	APOA4/PTGS1/FBLN5/PXDN/GSTT1/S100A9/IPCEF1/TNF/ALOX5AP/PRDX4/PIM1/MPO/GPX7/PTGES/FABP1/MGST2/HP/NOS3/EPX/SLC11A1/CYGB/BMP7	22
GO:0038061	BP	GO:0038061	non-canonical NF-kappaB signal transduction	22/1211	135/18888	4.69608e-05	0.000514498	0.000351277	IL1B/LITAF/EIF2AK2/IL12B/TREM2/LGALS9/TNF/NLRP12/TLR9/CCN3/ADGRG3/TLR7/EGFR/GREM1/SPHK1/UACA/TCIM/RTKN2/HAVCR2/PTPN22/C1QTNF3/BMP7	22
GO:0030183	BP	GO:0030183	B cell differentiation	22/1211	155/18888	0.000368658	0.00288747	0.00197144	TNFSF13B/SLAMF8/CR2/CD79B/CEBPG/XBP1/IL7/SFRP1/CD79A/SYVN1/LGALS1/BCL6/GPR183/HHEX/TLR9/MS4A1/ADGRG3/RAG1/RAG2/MMP14/FOSL2/ZFP36L2	22
GO:0007043	BP	GO:0007043	cell-cell junction assembly	22/1211	156/18888	0.000403754	0.00311769	0.00212862	PRKCH/IL1B/NPHS1/ACE/CDH11/GJA5/CLDN3/TNF/WNT11/CDH13/ROCK2/EPHA2/CDH22/ACVRL1/CDH3/CLDN4/GJC1/FSCN1/VCL/SNAI2/ECT2/CLDN1	22
GO:0070665	BP	GO:0070665	positive regulation of leukocyte proliferation	22/1211	164/18888	0.000806202	0.00550938	0.00376157	TNFSF13B/IL1B/IL7/IGFBP2/CCR2/IL12B/LGALS9/BCL6/GPR183/BST2/TLR9/CD55/ANXA1/IL12A/CSF2RA/CSF2RB/OCSTAMP/SLAMF1/IL6ST/PRLR/IL2RA/HAVCR2	22
GO:1902850	BP	GO:1902850	microtubule cytoskeleton organization involved in mitosis	22/1211	164/18888	0.000806202	0.00550938	0.00376157	NEK6/EML1/SPRY1/KIF11/CENPA/TPX2/CDK1/RACGAP1/BIRC5/PSRC1/TTK/CCNB1/PRC1/KIF23/GPSM2/NUF2/STIL/PLK1/NUSAP1/CENPH/SPC25/NDC80	22
GO:0007254	BP	GO:0007254	JNK cascade	22/1211	171/18888	0.00140617	0.00868646	0.00593074	IL1B/TRIB1/NPHS1/MAP4K3/PLCB1/TNF/TLR9/TAOK1/MAP1LC3A/TLR7/CCN2/EGFR/SLAMF1/SMAD3/LTBR/SIRPA/CARD9/CDC42EP5/PTPN22/RAP2A/FZD10/PER1	22
GO:0035265	BP	GO:0035265	organ growth	22/1211	180/18888	0.00270702	0.014755	0.0100741	SORBS2/IL7/FGF7/MAPK11/MMP13/BCL2L11/TGFBR1/THBS3/PIM1/MSX2/EXT1/RAG2/FOSL2/COL14A1/PRLR/PI16/CDK1/STC1/LEPR/DIPK2A/RBP4/SLC6A4	22
GO:0048736	BP	GO:0048736	appendage development	22/1211	186/18888	0.00404781	0.0204712	0.0139769	OSR1/BMP4/SCX/SMOC1/SLC7A11/COL6A1/SFRP2/BCL2L11/COL3A1/BPNT2/MSX2/GREM1/EXT1/BMPR2/PBX1/PRRX1/TWIST1/PKDCC/ERRFI1/FERMT2/ALDH1A2/BMP7	22
GO:0060173	BP	GO:0060173	limb development	22/1211	186/18888	0.00404781	0.0204712	0.0139769	OSR1/BMP4/SCX/SMOC1/SLC7A11/COL6A1/SFRP2/BCL2L11/COL3A1/BPNT2/MSX2/GREM1/EXT1/BMPR2/PBX1/PRRX1/TWIST1/PKDCC/ERRFI1/FERMT2/ALDH1A2/BMP7	22
GO:1905952	BP	GO:1905952	regulation of lipid localization	22/1211	186/18888	0.00404781	0.0204712	0.0139769	APOA4/IL1B/OSBPL8/THBS1/SPP1/PLA2R1/GAL/TREM2/TNF/SREBF2/ADIPOQ/RETN/MYB/LRP1/PTGES/APOC1/CIDEA/LRAT/POMC/FITM2/DBI/MSR1	22
GO:0002700	BP	GO:0002700	regulation of production of molecular mediator of immune response	22/1211	187/18888	0.00431774	0.0215375	0.0147049	CLEC7A/IL1B/XBP1/ARG1/LITAF/CCR2/TNF/BCL6/BST2/TLR9/CD55/PRG2/TLR7/SLAMF1/IL33/TWIST1/CARD9/EPX/RSAD2/IL1R1/RBP4/AXL	22
GO:0017157	BP	GO:0017157	regulation of exocytosis	22/1211	188/18888	0.00460247	0.0226478	0.015463	PTAFR/CD177/CCR2/LGALS9/SLC4A8/SDC1/ANXA1/SYP/SYT1/ADORA2B/PRAM1/SYT13/SYT15/REST/SEPTIN5/P2RX1/RAB8B/SDC4/CD300A/FGG/HAP1/GATA1	22
GO:0046777	BP	GO:0046777	protein autophosphorylation	22/1211	192/18888	0.00590197	0.0272518	0.0186063	SLK/VEGFC/EIF2AK2/NEK6/FLT1/ULK3/ADIPOQ/NLRP12/GPNMB/TAOK1/PDGFC/PIM1/STK26/EGFR/PDGFD/GREM1/PDGFRA/PRLR/ERRFI1/SIK1/PDGFRB/RAP2A	22
GO:0007051	BP	GO:0007051	spindle organization	22/1211	197/18888	0.00793691	0.0342471	0.0233824	NEK6/EZR/EML1/KIF11/TPX2/ASPM/AUNIP/CCNB2/RACGAP1/BIRC5/PSRC1/TTK/CCNB1/PRC1/KIF23/GPSM2/NUF2/STIL/PLK1/CENPH/SPC25/NDC80	22
GO:0032729	BP	GO:0032729	positive regulation of type II interferon production	21/1211	77/18888	9.35104e-09	3.78682e-07	2.58548e-07	CLEC7A/CD14/IL1B/CEBPG/PDE4D/CCR2/IL12B/LGALS9/TLR8/TNF/TLR9/ISG15/IL12A/TLR7/LTA/SLAMF1/KLRK1/HAVCR2/PTPN22/SLC11A1/IL1R1	21
GO:0150076	BP	GO:0150076	neuroinflammatory response	21/1211	83/18888	3.96503e-08	1.33808e-06	9.1358e-07	MMP3/MMP8/NR1D1/IL1B/CCL3/TYROBP/TREM2/TNF/STAP1/TLR9/C5AR1/KCNJ8/ZEB2/LRP1/CX3CL1/EGFR/IL33/SPHK1/C1QA/CX3CR1/MMP9	21
GO:0007492	BP	GO:0007492	endoderm development	21/1211	85/18888	6.20673e-08	1.95013e-06	1.33146e-06	MMP8/MMP2/BMP4/FN1/COL5A2/COL4A2/ITGB5/COL6A1/COL5A1/DUSP5/DUSP1/EXT1/MMP14/SMAD3/ITGA5/COL12A1/COL8A1/ARC/LAMB1/GDF3/MMP9	21
GO:0051591	BP	GO:0051591	response to cAMP	21/1211	85/18888	6.20673e-08	1.95013e-06	1.33146e-06	PTAFR/CITED1/INHBB/AHR/EZR/ADIPOQ/SDC1/COL1A1/PCK1/KCNQ1/TEK/ASS1/CDO1/AREG/THBD/PKD2/AQP1/GATA1/STC1/GPD1/PER1	21
GO:0002275	BP	GO:0002275	myeloid cell activation involved in immune response	21/1211	97/18888	6.81017e-07	1.53215e-05	1.04608e-05	PTAFR/CD177/LAT2/CCL3/CCR2/TYROBP/TREM2/LGALS9/TNF/ADORA2B/PRAM1/SLAMF1/RAB44/IL33/LBP/DYSF/CD300A/CX3CR1/GATA1/HAVCR2/PTGDS	21
GO:0070664	BP	GO:0070664	negative regulation of leukocyte proliferation	21/1211	98/18888	8.15017e-07	1.76813e-05	1.20721e-05	TNFRSF13B/CEBPB/ARG1/BMP4/GAL/LST1/TYROBP/LGALS9/LRRC32/PRNP/BCL6/GPNMB/GREM1/IL33/SDC4/CD300A/PLA2G5/IL2RA/HAVCR2/CCL8/IDO1	21
GO:0042542	BP	GO:0042542	response to hydrogen peroxide	21/1211	101/18888	1.37454e-06	2.646e-05	1.80657e-05	MMP2/RHOB/SDC1/COL1A1/STK26/MAP1LC3A/MYB/ND5/PDGFD/KLF4/SPHK1/CRYAB/FABP1/AREG/HP/SIRPA/AQP1/ECT2/BNIP3/CDK1/AXL	21
GO:0032231	BP	GO:0032231	regulation of actin filament bundle assembly	21/1211	107/18888	3.65383e-06	5.92744e-05	4.047e-05	LIMCH1/ARHGEF10L/SFRP1/SWAP70/ASAP3/SYNPO/SHANK1/NRP1/PHLDB2/TACSTD2/WNT11/TGFBR1/ROCK2/TPM1/CX3CL1/CCN2/SDC4/SMAD3/TMEFF2/FERMT2/RGCC	21
GO:0003279	BP	GO:0003279	cardiac septum development	21/1211	108/18888	4.2655e-06	6.75928e-05	4.61494e-05	BMP4/GJA5/FZD1/NRP1/SLIT3/LUZP1/WNT11/TGFBR1/KCNJ8/FZD2/MSX2/CCN1/ENG/PRDM1/BMPR2/HEYL/PARVA/NOS3/SOX4/DHRS3/BMP7	21
GO:1990748	BP	GO:1990748	cellular detoxification	21/1211	119/18888	2.04338e-05	0.000252998	0.000172736	APOA4/PTGS1/FBLN5/PXDN/GSTT1/S100A9/IPCEF1/ALOX5AP/PRDX4/PIM1/MPO/GPX7/PTGES/FABP1/MGST2/HP/NOS3/EPX/SLC11A1/CYGB/BMP7	21
GO:0002367	BP	GO:0002367	cytokine production involved in immune response	21/1211	122/18888	3.01205e-05	0.000350359	0.00023921	CLEC7A/IL1B/ARG1/LITAF/CCR2/TREM1/TNF/BCL6/BST2/TLR9/CD55/SLAMF9/PRG2/TLR7/SLAMF1/TWIST1/CARD9/EPX/RSAD2/IL1R1/AXL	21
GO:0032479	BP	GO:0032479	regulation of type I interferon production	21/1211	124/18888	3.86848e-05	0.00043427	0.000296501	IFIH1/GBP7/CD14/RNF125/ACOD1/DTX4/IRF7/PTPRS/MMP12/OAS2/TYROBP/OAS3/TLR8/TLR9/ISG15/XAF1/TLR7/DHX58/SIRPA/HAVCR2/PTPN22	21
GO:0032606	BP	GO:0032606	type I interferon production	21/1211	124/18888	3.86848e-05	0.00043427	0.000296501	IFIH1/GBP7/CD14/RNF125/ACOD1/DTX4/IRF7/PTPRS/MMP12/OAS2/TYROBP/OAS3/TLR8/TLR9/ISG15/XAF1/TLR7/DHX58/SIRPA/HAVCR2/PTPN22	21
GO:0043200	BP	GO:0043200	response to amino acid	21/1211	124/18888	3.86848e-05	0.00043427	0.000296501	CEBPB/MMP2/XBP1/COL4A1/COL5A2/COL1A2/TNF/COL6A1/F7/COL3A1/COL1A1/COL16A1/PDGFC/PCK1/EGFR/PDGFD/ASS1/PDGFRA/BCL11A/CDO1/SOCS1	21
GO:0032612	BP	GO:0032612	interleukin-1 production	21/1211	129/18888	7.03317e-05	0.00072685	0.000496262	GAS6/CLEC7A/CCL3/IGHD/LILRA5/TYROBP/TREM2/LGALS9/IL1R2/TLR8/EGR1/TNF/NLRP12/ANXA1/CX3CL1/MEFV/SPHK1/SMAD3/CX3CR1/SIRPA/HAVCR2	21
GO:0032652	BP	GO:0032652	regulation of interleukin-1 production	21/1211	129/18888	7.03317e-05	0.00072685	0.000496262	GAS6/CLEC7A/CCL3/IGHD/LILRA5/TYROBP/TREM2/LGALS9/IL1R2/TLR8/EGR1/TNF/NLRP12/ANXA1/CX3CL1/MEFV/SPHK1/SMAD3/CX3CR1/SIRPA/HAVCR2	21
GO:0051983	BP	GO:0051983	regulation of chromosome segregation	21/1211	131/18888	8.83914e-05	0.000871201	0.000594818	NEK6/PBRM1/DUSP1/BUB1B/NCAPD3/SMC6/BUB1/CDK1/SMC2/BIRC5/TTK/CCNB1/UBE2C/NCAPG2/CDC6/NUF2/PLK1/MKI67/SPC25/NDC80/SPC24	21
GO:0019730	BP	GO:0019730	antimicrobial humoral response	21/1211	132/18888	9.88783e-05	0.000953382	0.000650928	JCHAIN/ACOD1/IGHM/CXCL9/CXCL13/ELANE/S100A9/CXCL10/WFDC2/PRTN3/CXCL14/CXCL5/H2BC6/RNASE4/IGHG3/REG3G/LTF/CAMP/CTSG/SLC11A1/PF4	21
GO:0055123	BP	GO:0055123	digestive system development	21/1211	145/18888	0.000376589	0.00294116	0.0020081	SFRP1/TNF/SFRP2/COL3A1/WNT11/TLR9/PDGFC/CCDC39/CELA1/KCNQ1/EGFR/EXT1/ASS1/PDGFRA/PRDM1/IL6ST/SMAD3/TYMS/PKDCC/SCT/ALDH1A2	21
GO:0001890	BP	GO:0001890	placenta development	21/1211	150/18888	0.000596856	0.00427096	0.00291603	CEBPB/SPP1/CITED1/PTN/STC2/SOCS3/KRT19/CTSB/EGFR/EPAS1/CCN1/MME/KRT8/PRDM1/BMPR2/PLK4/PKD2/STC1/RSPO3/NR2F2/BMP7	21
GO:0034767	BP	GO:0034767	positive regulation of monoatomic ion transmembrane transport	21/1211	154/18888	0.00084629	0.00575456	0.00392897	FXYD2/CXCL9/CCL2/VMP1/CCR2/GAL/TREM2/CXCL10/KCNQ1/MS4A1/CX3CL1/KCNN4/P2RX1/ATP1B2/EDNRA/HAP1/ADCYAP1R1/PKD2/TESC/KCNMB1/LRRC26	21
GO:0045807	BP	GO:0045807	positive regulation of endocytosis	21/1211	155/18888	0.000921143	0.00614883	0.00419815	GAS6/FPR2/CLEC7A/SFRP4/CD14/CD300LF/BIN1/CCL2/PTX3/TREM2/STAP1/MERTK/C4B/LRP1/GREM1/SERPINE1/IL2RB/PLA2G5/SIRPA/SLC11A1/AXL	21
GO:0098754	BP	GO:0098754	detoxification	21/1211	158/18888	0.00118086	0.00757718	0.00517337	APOA4/PTGS1/FBLN5/PXDN/GSTT1/S100A9/IPCEF1/ALOX5AP/PRDX4/PIM1/MPO/GPX7/PTGES/FABP1/MGST2/HP/NOS3/EPX/SLC11A1/CYGB/BMP7	21
GO:0043281	BP	GO:0043281	regulation of cysteine-type endopeptidase activity involved in apoptotic process	21/1211	160/18888	0.0013869	0.00858683	0.00586272	GAS6/CLEC7A/XDH/THBS1/LGALS9/S100A9/S100A8/TNF/DPEP1/NLRP12/REST/KLF4/PMAIP1/SMAD3/FABP1/UACA/CARD9/AQP1/F3/PLAUR/MMP9	21
GO:0048592	BP	GO:0048592	eye morphogenesis	21/1211	162/18888	0.00162289	0.00978208	0.00667878	ALDH1A3/MFAP2/BMP4/AQP5/COL5A2/COL5A1/GDF11/BCAR3/EFEMP1/WNT2B/EPHA2/FBN1/PRDM1/MFAP5/COL8A1/TWIST1/AQP1/SOX4/SAMD11/RBP4/BMP7	21
GO:0050731	BP	GO:0050731	positive regulation of peptidyl-tyrosine phosphorylation	21/1211	164/18888	0.00189224	0.011064	0.00755404	CD40/FGF7/BANK1/IL12B/LILRA5/TREM2/NRP1/TNF/ADIPOQ/PRNP/YES1/IL12A/GREM1/IL6ST/TNFRSF1A/ITGA5/CRLF1/AREG/GATA1/GFRA1/THBS4	21
GO:0017015	BP	GO:0017015	regulation of transforming growth factor beta receptor signaling pathway	21/1211	177/18888	0.00473354	0.0230826	0.0157598	THBS1/CITED1/LRG1/LDLRAD4/ZEB2/FBN1/DKK3/ENG/SPRY1/LTBP4/LOX/SMAD3/CDH3/CIDEA/RASL11B/VASN/PMEPA1/TGFB1I1/CAV2/BMP2/ASPN	21
GO:0015718	BP	GO:0015718	monocarboxylic acid transport	21/1211	179/18888	0.00538779	0.0257474	0.0175792	FABP7/RBP1/SLC16A3/IL1B/THBS1/SLCO3A1/PLA2R1/ACE/ATP8B1/SLCO4A1/TNF/SLC10A6/KCNJ8/SLC6A8/PTGES/SLC43A3/EMB/PLA2G5/FABP1/FABP4/FABP5	21
GO:1903844	BP	GO:1903844	regulation of cellular response to transforming growth factor beta stimulus	21/1211	180/18888	0.00574185	0.0268567	0.0183366	THBS1/CITED1/LRG1/LDLRAD4/ZEB2/FBN1/DKK3/ENG/SPRY1/LTBP4/LOX/SMAD3/CDH3/CIDEA/RASL11B/VASN/PMEPA1/TGFB1I1/CAV2/BMP2/ASPN	21
GO:0002706	BP	GO:0002706	regulation of lymphocyte mediated immunity	21/1211	186/18888	0.00828991	0.0353242	0.0241178	CR2/IL1B/ARG1/SERPINB9/SVEP1/CCR2/IL12B/AHR/TREM2/LGALS9/TNF/LAG3/BCL6/CD55/IL12A/LTA/SLAMF1/KLRK1/HAVCR2/RSAD2/IL1R1	21
GO:0006006	BP	GO:0006006	glucose metabolic process	21/1211	192/18888	0.0116873	0.0465702	0.0317962	ATF3/SLC39A14/HK3/TNF/ADIPOQ/SERPINA12/PCK1/KCNQ1/IGFBP4/PMAIP1/ALDOC/H6PD/NPY1R/ERRFI1/APOD/SIK1/LEPR/GPD1/C1QTNF3/FABP5/RBP4	21
GO:0003170	BP	GO:0003170	heart valve development	20/1211	73/18888	1.92938e-08	7.42813e-07	5.07161e-07	ADAMTS5/BMP4/SCX/CDH11/GJA5/SLIT3/ROCK2/EMILIN1/CCN1/PRDM1/BMPR2/TNFRSF1A/HEYL/ADAMTS9/AXIN2/TWIST1/SNAI2/NOS3/SOX4/BMP2	20
GO:0048844	BP	GO:0048844	artery morphogenesis	20/1211	81/18888	1.28777e-07	3.7448e-06	2.55679e-06	BMP4/EFEMP2/GJA5/NRP1/COL3A1/WNT11/HPGD/TGFBR1/FKBP10/LRP1/ENG/PRDM1/ACVRL1/EDNRA/NOTCH3/PRRX1/ADAMTS9/PKD2/PDGFRB/SOX4	20
GO:0030500	BP	GO:0030500	regulation of bone mineralization	20/1211	82/18888	1.60156e-07	4.53663e-06	3.09742e-06	FGF23/OSR1/MGP/CCL3/BMP4/PTN/LTBP3/CCR1/ISG15/BCOR/CCN1/GREM1/BMPR2/SMAD3/LTF/TWIST1/PKDCC/GATA1/BMP2/BMP7	20
GO:0048041	BP	GO:0048041	focal adhesion assembly	20/1211	85/18888	3.01132e-07	7.55179e-06	5.15604e-06	LIMCH1/SLK/THBS1/SFRP1/CDH11/NRP1/PHLDB2/COL16A1/STON1/ROCK2/TEK/GREM1/LIMS1/MMP14/SDC4/SMAD3/ACVRL1/VCL/APOD/FERMT2	20
GO:0033273	BP	GO:0033273	response to vitamin	20/1211	91/18888	9.69317e-07	1.9922e-05	1.36019e-05	FGF23/GAS6/CD40/SPP1/SFRP1/CXCL10/STC2/F7/COL1A1/PIM1/EGFR/TNC/ALPL/FABP1/LRAT/TYMS/SNAI2/STC1/ALDH1A2/BMP7	20
GO:0071229	BP	GO:0071229	cellular response to acid chemical	20/1211	95/18888	1.98599e-06	3.61914e-05	2.471e-05	CEBPB/MMP2/XBP1/COL4A1/COL5A2/COL1A2/TNF/COL6A1/COL3A1/COL1A1/COL16A1/PDGFC/EGFR/PDGFD/ASS1/PDGFRA/BCL11A/PKD2/AVPR1A/SOCS1	20
GO:0050764	BP	GO:0050764	regulation of phagocytosis	20/1211	100/18888	4.57665e-06	7.23138e-05	4.93727e-05	GAS6/FPR2/CLEC7A/CD300LF/CCL2/ALOX15/PTX3/TREM2/STAP1/ADIPOQ/PRTN3/MERTK/C4B/SPHK1/DYSF/CD300A/IL2RB/PLA2G5/SIRPA/SLC11A1	20
GO:0120162	BP	GO:0120162	positive regulation of cold-induced thermogenesis	20/1211	101/18888	5.3673e-06	8.35984e-05	5.70773e-05	PLAC8/CEBPB/MFAP2/CCR2/LCN2/ADIPOQ/PDGFC/GATM/EPAS1/DECR1/ALPL/UCP1/CMKLR1/PRLR/FABP4/ADRB3/LEPR/G0S2/FABP5/ACHE	20
GO:0001938	BP	GO:0001938	positive regulation of endothelial cell proliferation	20/1211	111/18888	2.33295e-05	0.000282799	0.000193083	EGR3/CXCL12/VEGFC/FGF7/CCL11/BMP4/CCL24/LRG1/NRP1/HSPG2/CDH13/TGFBR1/CCR3/TEK/ACVRL1/VEGFD/CAV2/F3/THBS4/PGF	20
GO:0045833	BP	GO:0045833	negative regulation of lipid metabolic process	20/1211	112/18888	2.67156e-05	0.000317748	0.000216945	IL1B/DKKL1/ORMDL1/TNF/SERPINA12/GFI1/FMO1/CCDC3/DKK3/REST/SPHK1/CIDEC/APOC1/CIDEA/SNAI2/APOD/SIK1/APOBEC1/BMP2/HCAR2	20
GO:0070252	BP	GO:0070252	actin-mediated cell contraction	20/1211	113/18888	3.05349e-05	0.000353674	0.000241473	LIMCH1/EPDR1/SCN7A/BIN1/PDE4D/KCNE4/GJA5/DSC2/PDPN/TPM1/KCNJ8/ZEB2/KCNQ1/ATP1A2/KCNE3/SCN4A/GJC1/ACTA2/PARVA/STC1	20
GO:1903707	BP	GO:1903707	negative regulation of hemopoiesis	20/1211	119/18888	6.55307e-05	0.000683696	0.000466798	TRIB1/SFRP1/CCL3/BMP4/FGL2/ADIPOQ/LAG3/BCL6/ANXA1/LOXL3/FBN1/TNFAIP6/RAG2/MAFB/FSTL3/LTF/CDK6/SNAI2/C1QC/SOCS1	20
GO:0046660	BP	GO:0046660	female sex differentiation	20/1211	121/18888	8.3377e-05	0.000830277	0.000566877	CEBPB/MMP2/SFRP1/INHBB/PTX3/SLIT3/ADAMTS1/LHX8/RETN/MERTK/TNFAIP6/FZD4/PDGFRA/MMP14/ADCYAP1R1/LHFPL2/NOS3/NR2F2/RBP4/AXL	20
GO:0002244	BP	GO:0002244	hematopoietic progenitor cell differentiation	20/1211	133/18888	0.000311384	0.00250712	0.00171175	TNFRSF13B/SFRP1/EIF2AK2/BMP4/ACE/TIFAB/CEBPD/MYB/ARL11/EML1/EXT1/PDGFRA/REST/FSTL3/CDK6/MEOX1/SOX4/ANLN/TOP2A/ANKLE1	20
GO:0048565	BP	GO:0048565	digestive tract development	20/1211	133/18888	0.000311384	0.00250712	0.00171175	SFRP1/TNF/SFRP2/COL3A1/WNT11/TLR9/PDGFC/CCDC39/KCNQ1/EGFR/EXT1/ASS1/PDGFRA/PRDM1/IL6ST/SMAD3/TYMS/PKDCC/SCT/ALDH1A2	20
GO:0030048	BP	GO:0030048	actin filament-based movement	20/1211	138/18888	0.000508889	0.00377489	0.00257733	LIMCH1/EPDR1/SCN7A/BIN1/PDE4D/KCNE4/GJA5/DSC2/PDPN/TPM1/KCNJ8/ZEB2/KCNQ1/ATP1A2/KCNE3/SCN4A/GJC1/ACTA2/PARVA/STC1	20
GO:0090090	BP	GO:0090090	negative regulation of canonical Wnt signaling pathway	20/1211	145/18888	0.000962825	0.00636502	0.00434576	SFRP4/DKKL1/SFRP1/BICC1/IGFBP2/FRZB/FZD1/SHISA3/EGR1/SFRP2/WNT11/DKK3/IGFBP4/GREM1/DRAXIN/AXIN2/SNAI2/BMP2/IGFBP6/DKK2	20
GO:0036294	BP	GO:0036294	cellular response to decreased oxygen levels	20/1211	161/18888	0.00341841	0.0180217	0.0123044	SFRP1/TREM2/STC2/ROCK2/PCK1/MAP1LC3A/EPAS1/PMAIP1/DDAH1/FABP1/VASN/TWIST1/AQP1/EGLN2/BNIP3/STC1/CCNA2/KCNMB1/RGCC/BMP7	20
GO:0043409	BP	GO:0043409	negative regulation of MAPK cascade	20/1211	170/18888	0.00630937	0.0288958	0.0197288	IL1B/ATF3/RNF149/FBLN1/TREM2/EZR/ADIPOQ/NLRP12/TLR9/DUSP5/EMILIN1/DUSP1/SPRY1/CD300A/PBK/SIRPA/CBLC/BMP2/PTPN22/PER1	20
GO:0051048	BP	GO:0051048	negative regulation of secretion	20/1211	173/18888	0.00763149	0.0331385	0.0226255	FGF23/IL1B/SFRP1/PLA2R1/INHBB/TIFAB/CCR2/IL12B/LGALS9/TNF/ADIPOQ/ANXA1/IL12A/CCN3/REST/CD300A/TNFRSF1A/FRMD4A/SCT/RSAD2	20
GO:0007259	BP	GO:0007259	receptor signaling pathway via JAK-STAT	20/1211	174/18888	0.00811915	0.0349507	0.0238628	CD40/GBP7/CCL2/CCR2/IL12B/TNF/HAMP/SOCS3/IL12A/CSF2RA/CSF2RB/SOCS2/IL6ST/CD300A/TNFRSF1A/IL22RA2/CRLF1/PRLR/PKD2/SOCS1	20
GO:0071453	BP	GO:0071453	cellular response to oxygen levels	20/1211	177/18888	0.00973536	0.0403206	0.0275292	SFRP1/TREM2/STC2/ROCK2/PCK1/MAP1LC3A/EPAS1/PMAIP1/DDAH1/FABP1/VASN/TWIST1/AQP1/EGLN2/BNIP3/STC1/CCNA2/KCNMB1/RGCC/BMP7	20
GO:1990138	BP	GO:1990138	neuron projection extension	20/1211	177/18888	0.00973536	0.0403206	0.0275292	CXCL12/SEMA3G/PTPRS/RAPH1/FN1/SEMA3F/NRP1/SLIT3/SEMA3B/SYT1/SEMA4F/BMPR2/BCL11A/EDNRA/SEMA6B/DRAXIN/VCL/PLXNA1/NRN1L/WASF1	20
GO:0061900	BP	GO:0061900	glial cell activation	19/1211	57/18888	1.14713e-09	6.14839e-08	4.19785e-08	MMP8/NR1D1/IL1B/CCL3/TYROBP/TREM2/TNF/STAP1/TLR9/C5AR1/KCNJ8/ZEB2/LRP1/CX3CL1/EGFR/IL33/SPHK1/C1QA/CX3CR1	19
GO:0045600	BP	GO:0045600	positive regulation of fat cell differentiation	19/1211	71/18888	6.59766e-08	2.06111e-06	1.40724e-06	CEBPB/XBP1/DKKL1/SFRP1/METRNL/FRZB/WIF1/SFRP2/PIM1/MEDAG/CCDC3/ADIG/CMKLR1/AXIN2/SNAI2/BMP2/TPH1/GDF3/BMP7	19
GO:0035924	BP	GO:0035924	cellular response to vascular endothelial growth factor stimulus	19/1211	76/18888	2.14138e-07	5.60141e-06	3.8244e-06	EGR3/DCN/XDH/VEGFC/SMOC2/IL12B/FLT1/NRP1/ANXA1/IL12A/EMILIN1/ADGRA2/PDGFRA/SPHK1/ADAMTS12/VEGFD/PDGFRB/GAS1/PGF	19
GO:1903036	BP	GO:1903036	positive regulation of response to wounding	19/1211	80/18888	5.0773e-07	1.18622e-05	8.09901e-06	CLEC7A/XBP1/THBS1/EMILIN2/SMOC2/PTN/CLDN3/PLAT/F7/ANXA1/EMILIN1/ST3GAL4/SERPINE1/REG3G/CLDN4/THBD/FERMT2/CLDN1/F3	19
GO:0001657	BP	GO:0001657	ureteric bud development	19/1211	99/18888	1.46708e-05	0.000190965	0.000130383	SFRP1/OSR1/CITED1/BMP4/TACSTD2/GDF11/WNT11/SDC1/WNT2B/SPRY1/GREM1/EPCAM/SDC4/SMAD3/PBX1/CRLF1/PKD2/BMP2/BMP7	19
GO:0098869	BP	GO:0098869	cellular oxidant detoxification	19/1211	99/18888	1.46708e-05	0.000190965	0.000130383	APOA4/PTGS1/FBLN5/PXDN/GSTT1/S100A9/IPCEF1/ALOX5AP/PRDX4/MPO/GPX7/PTGES/FABP1/MGST2/HP/NOS3/EPX/CYGB/BMP7	19
GO:0072163	BP	GO:0072163	mesonephric epithelium development	19/1211	100/18888	1.70386e-05	0.000217561	0.000148541	SFRP1/OSR1/CITED1/BMP4/TACSTD2/GDF11/WNT11/SDC1/WNT2B/SPRY1/GREM1/EPCAM/SDC4/SMAD3/PBX1/CRLF1/PKD2/BMP2/BMP7	19
GO:0072164	BP	GO:0072164	mesonephric tubule development	19/1211	100/18888	1.70386e-05	0.000217561	0.000148541	SFRP1/OSR1/CITED1/BMP4/TACSTD2/GDF11/WNT11/SDC1/WNT2B/SPRY1/GREM1/EPCAM/SDC4/SMAD3/PBX1/CRLF1/PKD2/BMP2/BMP7	19
GO:1903035	BP	GO:1903035	negative regulation of response to wounding	19/1211	100/18888	1.70386e-05	0.000217561	0.000148541	SERPING1/THBS1/SPP1/PTPRS/FAP/CLDN3/TNF/PLAT/PHLDB2/PDGFRA/SERPINE2/IL33/SERPINE1/SMAD3/WFDC1/FGG/THBD/NOS3/PLAUR	19
GO:0001823	BP	GO:0001823	mesonephros development	19/1211	104/18888	3.03076e-05	0.000351787	0.000240185	SFRP1/OSR1/CITED1/BMP4/TACSTD2/GDF11/WNT11/SDC1/WNT2B/SPRY1/GREM1/EPCAM/SDC4/SMAD3/PBX1/CRLF1/PKD2/BMP2/BMP7	19
GO:0030316	BP	GO:0030316	osteoclast differentiation	19/1211	107/18888	4.56489e-05	0.00050315	0.000343529	CEBPB/SFRP1/CCL3/IL12B/TYROBP/TREM2/TNF/GPR183/CCR1/EPHA2/FBN1/TNFAIP6/DCSTAMP/OCSTAMP/FOSL2/MAFB/FSTL3/LTF/BMP2	19
GO:1901655	BP	GO:1901655	cellular response to ketone	19/1211	107/18888	4.56489e-05	0.00050315	0.000343529	GAS6/SPP1/ACOD1/SFRP1/ACE/PTGFR/AHR/KLF9/ADAM15/ROCK2/PCK1/SERPINF1/EGFR/ASS1/KLF4/TNC/UCP1/AXIN2/AQP1	19
GO:0001776	BP	GO:0001776	leukocyte homeostasis	19/1211	108/18888	5.21166e-05	0.000559768	0.000382185	TNFSF13B/TNFRSF13B/CCR2/LGALS9/SLC7A11/BCL2L11/GPR183/TNFRSF17/ANXA1/MERTK/GPR174/RAG1/PMAIP1/SLC40A1/CHST3/IL2RA/CCNB2/HCAR2/AXL	19
GO:0014013	BP	GO:0014013	regulation of gliogenesis	19/1211	112/18888	8.68749e-05	0.000858852	0.000586387	NR1D1/PRKCH/IL1B/VEGFC/BIN1/PTN/TREM2/TNF/MYB/LTA/EGFR/SERPINE2/IL33/IL6ST/ID4/TMEM98/EGR2/BMP2/ASPA	19
GO:1902106	BP	GO:1902106	negative regulation of leukocyte differentiation	19/1211	112/18888	8.68749e-05	0.000858852	0.000586387	TRIB1/SFRP1/CCL3/BMP4/FGL2/ADIPOQ/LAG3/BCL6/ANXA1/LOXL3/FBN1/TNFAIP6/RAG2/MAFB/FSTL3/LTF/CDK6/C1QC/SOCS1	19
GO:0048640	BP	GO:0048640	negative regulation of developmental growth	19/1211	114/18888	0.000110948	0.00105856	0.000722739	PLAC8/SPP1/SEMA3G/PTPRS/MAPK11/SEMA3F/NRP1/STC2/GDF15/SEMA3B/SEMA4F/SOCS2/BCL11A/SEMA6B/DRAXIN/PI16/ADRB3/RBP4/SLC6A4	19
GO:0051702	BP	GO:0051702	biological process involved in interaction with symbiont	19/1211	119/18888	0.000198536	0.00173386	0.00118381	ARG1/CCL3/ELANE/FN1/PTX3/TREM1/CCL4/ROCK2/REST/LTF/CAMP/CX3CR1/SMC6/CTSG/CARD9/CAV2/FASN/CCL8/PF4	19
GO:0002718	BP	GO:0002718	regulation of cytokine production involved in immune response	19/1211	120/18888	0.000221968	0.00186692	0.00127465	CLEC7A/IL1B/ARG1/LITAF/CCR2/TNF/BCL6/BST2/TLR9/CD55/PRG2/TLR7/SLAMF1/TWIST1/CARD9/EPX/RSAD2/IL1R1/AXL	19
GO:0006690	BP	GO:0006690	icosanoid metabolic process	19/1211	125/18888	0.00037911	0.00295402	0.00201688	IL1B/PTGS1/ALOX15/TBXAS1/CYP2U1/CYP2E1/DPEP1/ALOX5AP/HPGD/PTGES/DPEP2/TNFRSF1A/PLA2G5/MGST2/PTGR1/ATP6V1B1/AVPR1A/PTGDS/FABP5	19
GO:0072089	BP	GO:0072089	stem cell proliferation	19/1211	126/18888	0.000420131	0.00323501	0.00220873	VEGFC/CITED1/EIF2AK2/ACE/FBLN1/LTBP3/SFRP2/WNT11/TGFBR1/PIM1/WNT2B/CD34/CCNE1/EPCAM/PBX1/PRRX1/AXIN2/SNAI2/FERMT2	19
GO:0003231	BP	GO:0003231	cardiac ventricle development	19/1211	127/18888	0.000464949	0.00348202	0.00237737	BMP4/TMEM65/GJA5/FZD1/SLIT3/LUZP1/SFRP2/WNT11/TGFBR1/TPM1/FZD2/CCN1/ENG/PRDM1/BMPR2/EDNRA/HEYL/NOS3/SOX4	19
GO:0045931	BP	GO:0045931	positive regulation of mitotic cell cycle	19/1211	130/18888	0.00062513	0.00444419	0.0030343	SMOC2/RAD51B/PLCB1/ADAMTS1/EGFR/FOXA1/CCNE1/SPHK1/PBX1/CDC25C/CCNE2/CDK1/CCNB1/UBE2C/CDC6/STIL/RGCC/CDCA5/DTL	19
GO:0014902	BP	GO:0014902	myotube differentiation	19/1211	133/18888	0.000830802	0.00565628	0.00386186	ADAMTS5/XBP1/NPHS1/CXCL9/CD53/ADAMTS15/CXCL10/COL6A1/GDF15/JAM2/PTGFRN/ADAM12/CCN3/MMP14/EHD2/SIK1/CAV2/RPL3L/AVPR1A	19
GO:0021782	BP	GO:0021782	glial cell development	19/1211	133/18888	0.000830802	0.00565628	0.00386186	NR1D1/IL1B/TREM2/S100A9/S100A8/TNF/COL6A1/C5AR1/ZEB2/LRP1/EGFR/MXRA8/CDK6/B4GALT6/C1QA/ID4/KCNJ10/SOX4/ASPA	19
GO:1904064	BP	GO:1904064	positive regulation of cation transmembrane transport	19/1211	138/18888	0.0013027	0.00825243	0.0056344	FXYD2/CXCL9/VMP1/GAL/TREM2/CXCL10/KCNQ1/MS4A1/CX3CL1/KCNN4/P2RX1/ATP1B2/EDNRA/HAP1/ADCYAP1R1/PKD2/TESC/KCNMB1/LRRC26	19
GO:0001889	BP	GO:0001889	liver development	19/1211	143/18888	0.00198571	0.0115121	0.00785994	CEBPB/CEBPG/XBP1/UPB1/FRZB/PTN/SERPINA10/TNF/CCDC39/PCK1/EGFR/ASS1/SMAD3/TYMS/ERRFI1/PKD2/LIMS2/CLDN1/ALDH1A2	19
GO:0061008	BP	GO:0061008	hepaticobiliary system development	19/1211	146/18888	0.00252497	0.0142224	0.00971044	CEBPB/CEBPG/XBP1/UPB1/FRZB/PTN/SERPINA10/TNF/CCDC39/PCK1/EGFR/ASS1/SMAD3/TYMS/ERRFI1/PKD2/LIMS2/CLDN1/ALDH1A2	19
GO:0050768	BP	GO:0050768	negative regulation of neurogenesis	19/1211	149/18888	0.00318198	0.0169386	0.0115649	NR1D1/IL1B/CCL11/SPP1/SEMA3G/PTPRS/PTN/SEMA3F/TREM2/NRP1/TNF/SEMA3B/SEMA4F/REST/SEMA6B/DRAXIN/ID4/TMEM98/BMP7	19
GO:0016331	BP	GO:0016331	morphogenesis of embryonic epithelium	19/1211	150/18888	0.00343037	0.0180499	0.0123237	ALDH1A3/VEGFC/SFRP1/OSR1/BMP4/FZD1/MTHFD1L/LUZP1/SFRP2/WNT2B/FZD2/GREM1/SDC4/TWIST1/TGFB1I1/IRX2/ALDH1A2/STIL/BMP7	19
GO:0046546	BP	GO:0046546	development of primary male sexual characteristics	19/1211	150/18888	0.00343037	0.0180499	0.0123237	SFRP1/INHBB/ACE/SCX/SFRP2/BCL2L11/ADAM15/TLR9/SDC1/PRDX4/TGFBR1/WNT2B/PDGFRA/MMP14/LHFPL2/ADGRG1/GATA1/ASPM/GFRA1	19
GO:0044839	BP	GO:0044839	cell cycle G2/M phase transition	19/1211	152/18888	0.00397567	0.0202941	0.0138559	RAD51B/PLCB1/TAOK1/SKP2/PBX1/CDK6/ORC1/DYRK3/CDK14/CDC25C/CCNB2/CDK1/CCNB1/CCNA2/CDC6/PLK1/CHEK1/DTL/NDC80	19
GO:0071456	BP	GO:0071456	cellular response to hypoxia	19/1211	154/18888	0.00459084	0.0226109	0.0154378	SFRP1/TREM2/STC2/ROCK2/PCK1/EPAS1/PMAIP1/DDAH1/FABP1/VASN/TWIST1/AQP1/EGLN2/BNIP3/STC1/CCNA2/KCNMB1/RGCC/BMP7	19
GO:0051961	BP	GO:0051961	negative regulation of nervous system development	19/1211	155/18888	0.00492667	0.0239627	0.0163607	NR1D1/IL1B/CCL11/SPP1/SEMA3G/PTPRS/PTN/SEMA3F/TREM2/NRP1/TNF/SEMA3B/SEMA4F/REST/SEMA6B/DRAXIN/ID4/TMEM98/BMP7	19
GO:0120254	BP	GO:0120254	olefinic compound metabolic process	19/1211	162/18888	0.00788576	0.03409	0.0232751	ALDH1A3/DKKL1/PTGS1/ALOX15/TBXAS1/CYP2U1/EGR1/CYP2E1/EPHX2/DKK3/REST/H6PD/LRAT/BMP2/PTGDS/ALDH1A2/CYP11A1/RBP4/DHRS3	19
GO:0035051	BP	GO:0035051	cardiocyte differentiation	19/1211	165/18888	0.00953092	0.0397146	0.0271154	SORBS2/CXADR/BMP4/FHL2/KCNJ8/EGFR/SPRY1/GREM1/PDGFRA/REST/EDNRA/COL14A1/TWIST1/PI16/SIK1/PDGFRB/BMP2/CDK1/BMP7	19
GO:0010952	BP	GO:0010952	positive regulation of peptidase activity	19/1211	167/18888	0.010773	0.0436017	0.0297694	CLEC7A/XDH/CTSK/LGALS9/S100A9/CLDN3/S100A8/TNF/NLRP12/ROCK2/MEFV/REST/PMAIP1/RCN3/SMAD3/CLDN4/UACA/CARD9/F3	19
GO:1905517	BP	GO:1905517	macrophage migration	18/1211	60/18888	2.07293e-08	7.71209e-07	5.26548e-07	SLAMF8/MMP2/MTUS1/THBS1/CCL3/CCL2/CCR2/TREM2/STAP1/C5AR1/CX3CL1/C3AR1/EMILIN1/SLAMF1/MMP14/CX3CR1/CMKLR1/P2RY12	18
GO:0003179	BP	GO:0003179	heart valve morphogenesis	18/1211	61/18888	2.76566e-08	9.75475e-07	6.66012e-07	ADAMTS5/BMP4/SCX/CDH11/GJA5/SLIT3/ROCK2/EMILIN1/CCN1/BMPR2/HEYL/ADAMTS9/AXIN2/TWIST1/SNAI2/NOS3/SOX4/BMP2	18
GO:0051893	BP	GO:0051893	regulation of focal adhesion assembly	18/1211	63/18888	4.82597e-08	1.57045e-06	1.07224e-06	LIMCH1/SLK/THBS1/SFRP1/NRP1/PHLDB2/COL16A1/ROCK2/TEK/GREM1/LIMS1/MMP14/SDC4/SMAD3/ACVRL1/VCL/APOD/FERMT2	18
GO:0090109	BP	GO:0090109	regulation of cell-substrate junction assembly	18/1211	63/18888	4.82597e-08	1.57045e-06	1.07224e-06	LIMCH1/SLK/THBS1/SFRP1/NRP1/PHLDB2/COL16A1/ROCK2/TEK/GREM1/LIMS1/MMP14/SDC4/SMAD3/ACVRL1/VCL/APOD/FERMT2	18
GO:0090303	BP	GO:0090303	positive regulation of wound healing	18/1211	65/18888	8.21413e-08	2.49481e-06	1.70335e-06	CLEC7A/XBP1/THBS1/EMILIN2/SMOC2/CLDN3/PLAT/F7/ANXA1/EMILIN1/ST3GAL4/SERPINE1/REG3G/CLDN4/THBD/FERMT2/CLDN1/F3	18
GO:0071300	BP	GO:0071300	cellular response to retinoic acid	18/1211	68/18888	1.74755e-07	4.77692e-06	3.26147e-06	OSR1/BRINP3/TNF/WNT11/COL1A1/BRINP2/YES1/PCK1/MYB/SERPINF1/FZD4/KLF4/TNC/AQP1/TESC/ALDH1A2/FZD10/SLC6A4	18
GO:0150116	BP	GO:0150116	regulation of cell-substrate junction organization	18/1211	68/18888	1.74755e-07	4.77692e-06	3.26147e-06	LIMCH1/SLK/THBS1/SFRP1/NRP1/PHLDB2/COL16A1/ROCK2/TEK/GREM1/LIMS1/MMP14/SDC4/SMAD3/ACVRL1/VCL/APOD/FERMT2	18
GO:0050922	BP	GO:0050922	negative regulation of chemotaxis	18/1211	70/18888	2.81574e-07	7.1267e-06	4.8658e-06	SLAMF8/GPR18/THBS1/CXCL13/SEMA3G/ELANE/CCL2/SEMA3F/NRP1/STAP1/SEMA3B/CCN3/SEMA4F/TNFAIP6/DUSP1/GREM1/SEMA6B/KLRK1	18
GO:0032835	BP	GO:0032835	glomerulus development	18/1211	71/18888	3.54796e-07	8.73726e-06	5.96542e-06	NPHS1/OSR1/BMP4/EGR1/ADIPOQ/CD34/PDGFD/TEK/EXT1/PDGFRA/EDNRA/NOTCH3/HEYL/ACTA2/PDGFRB/AQP1/NID1/BMP7	18
GO:0032722	BP	GO:0032722	positive regulation of chemokine production	18/1211	72/18888	4.44966e-07	1.05766e-05	7.22128e-06	CLEC7A/IL1B/IL7/EIF2AK2/LGALS9/OAS3/EGR1/TNF/ADIPOQ/TLR9/ADORA2B/TLR7/IL33/LBP/AIRE/TWIST1/CARD9/HAVCR2	18
GO:1903053	BP	GO:1903053	regulation of extracellular matrix organization	18/1211	72/18888	4.44966e-07	1.05766e-05	7.22128e-06	ANTXR1/EFEMP2/FAP/COL6A1/PHLDB2/PDPN/AEBP1/TGFBR1/LRP1/EMILIN1/SMAD3/TNFRSF1A/FSCN1/AXIN2/LAMB1/BMP2/RGCC/NID1	18
GO:0045069	BP	GO:0045069	regulation of viral genome replication	18/1211	85/18888	5.85232e-06	8.98725e-05	6.13611e-05	IFIH1/GBP7/IFITM3/EIF2AK2/OAS2/OAS3/TNF/BST2/IFITM1/ISG15/RNASEL/IFITM2/IFIT1/FAM111A/ISG20/LTF/RSAD2/TOP2A	18
GO:0071230	BP	GO:0071230	cellular response to amino acid stimulus	18/1211	86/18888	6.96316e-06	0.00010335	7.05631e-05	CEBPB/MMP2/XBP1/COL4A1/COL5A2/COL1A2/TNF/COL6A1/COL3A1/COL1A1/COL16A1/PDGFC/EGFR/PDGFD/ASS1/PDGFRA/BCL11A/SOCS1	18
GO:0048145	BP	GO:0048145	regulation of fibroblast proliferation	18/1211	90/18888	1.35494e-05	0.000179793	0.000122755	GAS6/SFRP1/FN1/PDGFC/CD248/MYB/LTA/EGFR/PDGFD/PDGFRA/SPHK1/FOSL2/CD300A/CDK6/AQP1/CCNB1/CCNA2/CDC6	18
GO:0048525	BP	GO:0048525	negative regulation of viral process	18/1211	93/18888	2.16868e-05	0.000266104	0.000181684	IFIH1/IFITM3/EIF2AK2/PTX3/OAS2/OAS3/TNF/BST2/IFITM1/ISG15/RNASEL/IFITM2/IFIT1/FAM111A/ISG20/LTF/RSAD2/TRIM59	18
GO:0050886	BP	GO:0050886	endocrine process	18/1211	93/18888	2.16868e-05	0.000266104	0.000181684	IL1B/SPP1/INHBB/ACE/GAL/SELENOM/RETN/KCNQ1/FZD4/RAB8B/CTSG/AQP1/NOS3/CMA1/POMC/AVPR1A/HCAR2/C1QTNF3	18
GO:0060395	BP	GO:0060395	SMAD protein signal transduction	18/1211	95/18888	2.92973e-05	0.000342973	0.000234167	CITED1/BMP4/GDF11/GDF15/TGFBR1/LDLRAD4/MAP1LC3A/LRP1/CCN3/EMILIN1/ENG/GREM1/BMPR2/SMAD3/ACVRL1/PMEPA1/BMP2/BMP7	18
GO:0034109	BP	GO:0034109	homotypic cell-cell adhesion	18/1211	98/18888	4.51815e-05	0.000500015	0.000341389	ENTPD1/EMILIN2/CXADR/DSC2/SLC7A11/PDPN/EMILIN1/PDGFRA/SERPINE2/IL6ST/FGG/MYL9/VCL/CTSG/GATA1/PLAUR/P2RY12/SLC6A4	18
GO:0032755	BP	GO:0032755	positive regulation of interleukin-6 production	18/1211	101/18888	6.82774e-05	0.000709644	0.000484514	CLEC7A/IFIH1/IL1B/PTAFR/XBP1/LILRA5/TYROBP/LGALS9/TLR8/TNF/TLR9/ADORA2B/TLR7/RAB7B/IL33/LBP/TWIST1/CARD9	18
GO:0034446	BP	GO:0034446	substrate adhesion-dependent cell spreading	18/1211	101/18888	6.82774e-05	0.000709644	0.000484514	ANTXR1/OLFM4/FN1/FBLN1/NRP1/TACSTD2/PDPN/MERTK/FZD4/TEK/LIMS1/PARVB/FGG/PARVA/LAMB1/FERMT2/LIMS2/AXL	18
GO:0032677	BP	GO:0032677	regulation of interleukin-8 production	18/1211	102/18888	7.80173e-05	0.000786938	0.000537287	CLEC7A/CD14/IL1B/ELANE/SSC5D/LGALS9/TLR8/TNF/ADIPOQ/TLR9/ANXA1/TLR7/AFAP1L2/KLF4/LBP/SERPINE1/PTPN22/F3	18
GO:0032637	BP	GO:0032637	interleukin-8 production	18/1211	103/18888	8.89628e-05	0.000874748	0.00059724	CLEC7A/CD14/IL1B/ELANE/SSC5D/LGALS9/TLR8/TNF/ADIPOQ/TLR9/ANXA1/TLR7/AFAP1L2/KLF4/LBP/SERPINE1/PTPN22/F3	18
GO:0110020	BP	GO:0110020	regulation of actomyosin structure organization	18/1211	105/18888	0.000114983	0.00108569	0.000741259	LIMCH1/ARHGEF10L/SFRP1/ASAP3/NRP1/PHLDB2/TACSTD2/WNT11/TGFBR1/ROCK2/TPM1/CCN2/SDC4/SMAD3/TMEFF2/ECT2/FERMT2/RGCC	18
GO:1901989	BP	GO:1901989	positive regulation of cell cycle phase transition	18/1211	117/18888	0.000460452	0.00345307	0.00235761	RAD51B/PLCB1/ADAMTS1/FAM83D/EGFR/CCNE1/PBX1/DYRK3/CDC25C/CCNE2/CDK1/CCNB1/UBE2C/CDC6/STIL/RGCC/CDCA5/DTL	18
GO:0072009	BP	GO:0072009	nephron epithelium development	18/1211	121/18888	0.000694563	0.00486194	0.00331952	NPHS1/OSR1/CITED1/BMP4/ADIPOQ/TACSTD2/WNT11/WNT2B/CD34/GREM1/EXT1/EDNRA/PBX1/HEYL/PKD2/AQP1/BMP2/IRX2	18
GO:0006022	BP	GO:0006022	aminoglycan metabolic process	18/1211	122/18888	0.000766974	0.00529425	0.00361469	IL1B/B3GNT9/ITIH3/GCNT2/BPNT2/ITIH5/TNFAIP6/ST3GAL4/EXT1/B3GNT8/EDNRA/HS3ST1/ITIH2/CHST3/B4GALT4/HMMR/ITIH4/LYVE1	18
GO:0045471	BP	GO:0045471	response to ethanol	18/1211	122/18888	0.000766974	0.00529425	0.00361469	CD14/CTSK/TBXAS1/CLDN3/S100A8/TNF/ADIPOQ/EPS8/HPGD/TNC/SETD7/CDO1/CCL7/ADCYAP1R1/TYMS/CDK1/CLDN1/KCNMB1	18
GO:0071774	BP	GO:0071774	response to fibroblast growth factor	18/1211	124/18888	0.000931371	0.00620038	0.00423335	FGF23/EGR3/THBS1/FGF7/SFRP1/SMOC2/CXCL13/CCL2/COL1A1/HHIP/CCN2/SPRY1/EXT1/TNC/SHCBP1/CREB3L1/SHISA2/ZFP36L2	18
GO:0002065	BP	GO:0002065	columnar/cuboidal epithelial cell differentiation	18/1211	125/18888	0.00102427	0.00670624	0.00457873	CEBPB/BMP4/GDF11/WNT11/TLR9/INSM1/FOXA1/EXT1/KLF4/PRDM1/IL6ST/SERPINE1/CDK6/TYMS/SOX4/BMP2/FASN/BMP7	18
GO:0048706	BP	GO:0048706	embryonic skeletal system development	18/1211	128/18888	0.00135179	0.00845567	0.00577317	OSR1/BMP4/SCX/MTHFD1L/WNT11/COL1A1/TGFBR1/DMRT2/EXT1/PDGFRA/MMP14/SMAD3/EDNRA/PBX1/PRRX1/TWIST1/RBP4/BMP7	18
GO:0007052	BP	GO:0007052	mitotic spindle organization	18/1211	131/18888	0.00176411	0.0104717	0.00714959	NEK6/EML1/KIF11/TPX2/RACGAP1/BIRC5/PSRC1/TTK/CCNB1/PRC1/KIF23/GPSM2/NUF2/STIL/PLK1/CENPH/SPC25/NDC80	18
GO:0043405	BP	GO:0043405	regulation of MAP kinase activity	18/1211	134/18888	0.00227774	0.0130392	0.0089026	CD40/IL1B/THBS1/TRIB1/ELANE/FLT1/TNF/ADIPOQ/PDGFC/EGFR/PDGFD/DUSP1/SPRY1/CD300A/CBLC/PDGFRB/BMP2/PTPN22	18
GO:0030879	BP	GO:0030879	mammary gland development	18/1211	135/18888	0.00247461	0.0140339	0.00958176	XDH/CEBPB/XBP1/CCL11/BMP4/OAS2/BCL2L11/EPHA2/CSN3/MSX2/IQGAP3/SOCS2/ELF3/CDO1/PRLR/AREG/FASN/TPH1	18
GO:0007093	BP	GO:0007093	mitotic cell cycle checkpoint signaling	18/1211	143/18888	0.00462178	0.0226816	0.015486	TAOK1/DUSP1/BUB1B/ORC1/BUB1/CDK1/GTSE1/BIRC5/TTK/CCNB1/CDC6/NUF2/PLK1/CHEK1/DTL/SPC25/NDC80/SPC24	18
GO:0050671	BP	GO:0050671	positive regulation of lymphocyte proliferation	18/1211	143/18888	0.00462178	0.0226816	0.015486	TNFSF13B/IL1B/IL7/IGFBP2/CCR2/IL12B/LGALS9/BCL6/GPR183/TLR9/CD55/ANXA1/IL12A/SLAMF1/IL6ST/PRLR/IL2RA/HAVCR2	18
GO:2001235	BP	GO:2001235	positive regulation of apoptotic signaling pathway	18/1211	143/18888	0.00462178	0.0226816	0.015486	MMP2/THBS1/LTB/SFRP1/INHBB/ATF3/CTSK/S100A9/S100A8/TNF/BCL2L11/TGFBR1/PLEKHF1/PMAIP1/LTBR/TNFRSF12A/G0S2/SRPX	18
GO:0032946	BP	GO:0032946	positive regulation of mononuclear cell proliferation	18/1211	146/18888	0.00574586	0.0268567	0.0183366	TNFSF13B/IL1B/IL7/IGFBP2/CCR2/IL12B/LGALS9/BCL6/GPR183/TLR9/CD55/ANXA1/IL12A/SLAMF1/IL6ST/PRLR/IL2RA/HAVCR2	18
GO:1904019	BP	GO:1904019	epithelial cell apoptotic process	18/1211	147/18888	0.00616667	0.0283781	0.0193754	GAS6/CD40/SFRP4/THBS1/PLA2R1/CCL2/TNF/WNT11/KRT18/CD248/TEK/KRT8/BMPR2/SERPINE1/EDNRA/FGG/ECSCR/RGCC	18
GO:0008584	BP	GO:0008584	male gonad development	18/1211	149/18888	0.00708356	0.0319336	0.0218028	SFRP1/INHBB/ACE/SCX/SFRP2/BCL2L11/ADAM15/TLR9/SDC1/PRDX4/TGFBR1/WNT2B/PDGFRA/MMP14/ADGRG1/GATA1/ASPM/GFRA1	18
GO:2000377	BP	GO:2000377	regulation of reactive oxygen species metabolic process	18/1211	149/18888	0.00708356	0.0319336	0.0218028	MMP3/FPR2/CLEC7A/XDH/THBS1/CD177/FBLN5/ACOD1/TYROBP/TNF/EGFR/PON3/CRYAB/UCP1/HP/PDGFRB/BNIP3/BMP7	18
GO:0002705	BP	GO:0002705	positive regulation of leukocyte mediated immunity	18/1211	150/18888	0.00758172	0.0331385	0.0226255	CLEC7A/IL1B/PTAFR/CD177/ARG1/IL12B/TYROBP/TREM2/TNF/STAP1/LAG3/CD55/IL12A/LTA/SLAMF1/KLRK1/RSAD2/IL1R1	18
GO:0009411	BP	GO:0009411	response to UV	18/1211	154/18888	0.0098644	0.0406845	0.0277776	MMP3/MMP2/MAP4K3/ELANE/IL12B/MAPK11/TIMP1/COL6A1/COL6A3/IL12A/MFAP4/EGFR/MME/COL6A2/PBK/AQP1/MMP9/DTL	18
GO:0007189	BP	GO:0007189	adenylate cyclase-activating G protein-coupled receptor signaling pathway	18/1211	158/18888	0.0126652	0.0498782	0.0340547	PTHLH/ADM2/CXCL9/PTGFR/RAMP3/CXCL10/LPAR3/APLP1/ADORA2B/ADGRG3/ADGRL2/CNR2/ADGRE1/ADGRG1/ADRB3/ADGRG5/MRAP/PF4	18
GO:0072132	BP	GO:0072132	mesenchyme morphogenesis	17/1211	58/18888	7.49304e-08	2.32753e-06	1.58913e-06	ADAMTS5/OSR1/TMEM100/WNT11/TGFBR1/MSX2/ENG/SMAD3/ACVRL1/HEYL/ACTA2/ACTG2/TWIST1/SNAI2/NOS3/BMP2/BMP7	17
GO:0010718	BP	GO:0010718	positive regulation of epithelial to mesenchymal transition	17/1211	59/18888	9.90144e-08	2.97424e-06	2.03068e-06	IL1B/BMP4/LRG1/GCNT2/PDPN/COL1A1/LOXL2/TGFBR1/ENG/SMAD3/AXIN2/TWIST1/TGFB1I1/FERMT2/BMP2/RGCC/BMP7	17
GO:0060350	BP	GO:0060350	endochondral bone morphogenesis	17/1211	60/18888	1.29964e-07	3.75934e-06	2.56671e-06	BMP4/SCX/NAB1/MMP13/COL3A1/BPNT2/COL1A1/THBS3/SERPINH1/TEK/EXT1/MMP14/FOSL2/BMPR2/ALPL/AXIN2/STC1	17
GO:0048247	BP	GO:0048247	lymphocyte chemotaxis	17/1211	64/18888	3.62556e-07	8.8883e-06	6.06855e-06	GAS6/CCL11/CXCL13/CCL3/CCL2/CCL24/CCR2/CYP7B1/CXCL10/GPR183/CCL4/CX3CL1/CCL7/KLRK1/CCL22/CCL1/CCL8	17
GO:0006956	BP	GO:0006956	complement activation	17/1211	67/18888	7.37792e-07	1.633e-05	1.11494e-05	SERPING1/CR2/IL1B/IGHM/SVEP1/C7/TREM2/CD55/CFD/C4B/C1QB/CFH/IGHG3/C1QA/CFI/C1QC/RGCC	17
GO:1900046	BP	GO:1900046	regulation of hemostasis	17/1211	71/18888	1.77583e-06	3.2799e-05	2.23937e-05	SERPING1/THBS1/EMILIN2/FAP/PLAT/F7/EMILIN1/ST3GAL4/PDGFRA/SERPINE2/SERPINE1/FGG/THBD/NOS3/F3/TPH1/PLAUR	17
GO:0060411	BP	GO:0060411	cardiac septum morphogenesis	17/1211	72/18888	2.18719e-06	3.93335e-05	2.68552e-05	BMP4/FZD1/NRP1/SLIT3/WNT11/TGFBR1/FZD2/MSX2/CCN1/ENG/BMPR2/HEYL/PARVA/NOS3/SOX4/DHRS3/BMP7	17
GO:0071260	BP	GO:0071260	cellular response to mechanical stimulus	17/1211	73/18888	2.68252e-06	4.6426e-05	3.16977e-05	CD40/IL1B/SCX/TLR8/WNT11/COL1A1/TLR7/EGFR/ENG/ATP1A2/IL33/TNFRSF1A/LTBR/AQP1/BNIP3/ANKRD1/CHEK1	17
GO:1903556	BP	GO:1903556	negative regulation of tumor necrosis factor superfamily cytokine production	17/1211	80/18888	1.00558e-05	0.000141324	9.64897e-05	GAS6/GPR18/TREM2/LGALS9/ADIPOQ/GPNMB/CX3CL1/SLAMF1/LBP/CIDEA/LTF/TWIST1/SIRPA/POMC/HAVCR2/PTPN22/AXL	17
GO:0003151	BP	GO:0003151	outflow tract morphogenesis	17/1211	81/18888	1.19755e-05	0.000162055	0.000110644	BMP4/GJA5/FZD1/NRP1/SFRP2/WNT11/FZD2/MSX2/ENG/BMPR2/EDNRA/HEYL/PARVA/NPY1R/TWIST1/DHRS3/BMP7	17
GO:0048708	BP	GO:0048708	astrocyte differentiation	17/1211	88/18888	3.73551e-05	0.000422817	0.000288681	NR1D1/IL1B/BIN1/TREM2/S100A9/S100A8/TNF/C5AR1/ZEB2/LRP1/EGFR/SERPINE2/IL6ST/CDK6/C1QA/ID4/BMP2	17
GO:0050672	BP	GO:0050672	negative regulation of lymphocyte proliferation	17/1211	89/18888	4.34548e-05	0.000482861	0.000329677	TNFRSF13B/CEBPB/ARG1/BMP4/GAL/LST1/TYROBP/LGALS9/LRRC32/PRNP/GPNMB/SDC4/CD300A/PLA2G5/IL2RA/HAVCR2/IDO1	17
GO:0032945	BP	GO:0032945	negative regulation of mononuclear cell proliferation	17/1211	90/18888	5.04191e-05	0.000542601	0.000370464	TNFRSF13B/CEBPB/ARG1/BMP4/GAL/LST1/TYROBP/LGALS9/LRRC32/PRNP/GPNMB/SDC4/CD300A/PLA2G5/IL2RA/HAVCR2/IDO1	17
GO:0001656	BP	GO:0001656	metanephros development	17/1211	93/18888	7.75814e-05	0.000783988	0.000535273	OSR1/CITED1/BMP4/EGR1/ADIPOQ/GDF11/FBN1/ID3/CD34/SPRY1/GREM1/PDGFRA/PKD2/PDGFRB/AQP1/IRX2/BMP7	17
GO:0014033	BP	GO:0014033	neural crest cell differentiation	17/1211	93/18888	7.75814e-05	0.000783988	0.000535273	SFRP1/SEMA3G/BMP4/FRZB/FN1/SEMA3F/NRP1/SEMA3B/SEMA4F/EXT1/EDNRA/SEMA6B/TWIST1/SNAI2/GBX2/ALDH1A2/BMP7	17
GO:0051492	BP	GO:0051492	regulation of stress fiber assembly	17/1211	94/18888	8.91378e-05	0.000874894	0.00059734	LIMCH1/ARHGEF10L/SFRP1/ASAP3/NRP1/PHLDB2/TACSTD2/WNT11/TGFBR1/ROCK2/TPM1/CCN2/SDC4/SMAD3/TMEFF2/FERMT2/RGCC	17
GO:0042100	BP	GO:0042100	B cell proliferation	17/1211	104/18888	0.000317452	0.0025243	0.00172349	TNFSF13B/CD40/TNFRSF13B/CR2/IL7/CD79A/CD180/AHR/TYROBP/BCL6/GPR183/TLR9/MS4A1/RAG2/FOSL2/CD300A/PRLR	17
GO:0046545	BP	GO:0046545	development of primary female sexual characteristics	17/1211	106/18888	0.000399777	0.00309135	0.00211064	CEBPB/MMP2/SFRP1/INHBB/PTX3/SLIT3/ADAMTS1/LHX8/RETN/TNFAIP6/FZD4/PDGFRA/MMP14/ADCYAP1R1/LHFPL2/NOS3/NR2F2	17
GO:0044344	BP	GO:0044344	cellular response to fibroblast growth factor stimulus	17/1211	116/18888	0.00114529	0.00740107	0.00505313	FGF23/EGR3/THBS1/FGF7/SFRP1/SMOC2/CXCL13/CCL2/COL1A1/HHIP/CCN2/SPRY1/EXT1/SHCBP1/CREB3L1/SHISA2/ZFP36L2	17
GO:0051928	BP	GO:0051928	positive regulation of calcium ion transport	17/1211	117/18888	0.00126171	0.00803002	0.00548255	CXCL12/CXCL9/CCL3/CCL2/VMP1/LILRA5/CXCL10/CCR1/CCL4/MS4A1/CX3CL1/P2RX1/HAP1/ADCYAP1R1/PKD2/PDGFRB/STC1	17
GO:0030510	BP	GO:0030510	regulation of BMP signaling pathway	17/1211	121/18888	0.00183271	0.0108318	0.00739549	SFRP4/SFRP1/BMP4/CHRDL1/FZD1/SFRP2/FBN1/TNFAIP6/MSX2/CCN1/ENG/GREM1/FSTL1/ACVRL1/FSTL3/GREM2/GDF3	17
GO:0071902	BP	GO:0071902	positive regulation of protein serine/threonine kinase activity	17/1211	127/18888	0.00308548	0.0164569	0.0112361	CD40/IL1B/THBS1/ELANE/FLT1/TNF/ADIPOQ/PDGFC/EGFR/PDGFD/LTF/TCIM/PDGFRB/FERMT2/PSRC1/RGCC/DIPK2A	17
GO:0050864	BP	GO:0050864	regulation of B cell activation	17/1211	130/18888	0.00393886	0.020125	0.0137405	TNFSF13B/SLAMF8/TNFRSF13B/XBP1/IL7/SFRP1/BANK1/AHR/TYROBP/BCL6/GPR183/TLR9/SAMSN1/MMP14/CD300A/PRLR/ZFP36L2	17
GO:0051092	BP	GO:0051092	positive regulation of NF-kappaB transcription factor activity	17/1211	141/18888	0.00887581	0.0376155	0.0256823	CLEC7A/CD40/PRKCH/IL1B/SLCO3A1/EIF2AK2/LGALS9/NTS/S100A9/S100A8/TNF/TLR9/RAB7B/SPHK1/LTF/CARD9/RTKN2	17
GO:0010565	BP	GO:0010565	regulation of cellular ketone metabolic process	17/1211	144/18888	0.0108514	0.0438467	0.0299366	APOA4/NR1D1/IL1B/DKKL1/EGR1/SLC7A11/ADIPOQ/FMO1/DKK3/REST/APOC1/H6PD/FABP1/TWIST1/BMP2/AVPR1A/FABP5	17
GO:1905521	BP	GO:1905521	regulation of macrophage migration	16/1211	44/18888	5.56435e-09	2.3953e-07	1.63541e-07	SLAMF8/MTUS1/THBS1/CCL3/CCR2/TREM2/STAP1/C5AR1/CX3CL1/C3AR1/EMILIN1/SLAMF1/MMP14/CX3CR1/CMKLR1/P2RY12	16
GO:0030574	BP	GO:0030574	collagen catabolic process	16/1211	45/18888	8.12251e-09	3.33878e-07	2.27957e-07	MMP3/MMP8/MMP2/ADAMTS2/CTSK/FAP/MMP19/MMP12/MMP13/ADAM15/PRTN3/MRC2/RETREG3/CTSB/MMP14/MMP9	16
GO:0032330	BP	GO:0032330	regulation of chondrocyte differentiation	16/1211	53/18888	1.14423e-07	3.38804e-06	2.31321e-06	PTHLH/BMP4/MUSTN1/LTBP3/LOXL2/EFEMP1/TGFBR1/PRKG2/CCN2/GREM1/SMAD3/ACVRL1/ADAMTS12/AXIN2/PKDCC/SNAI2	16
GO:0045071	BP	GO:0045071	negative regulation of viral genome replication	16/1211	55/18888	2.02983e-07	5.41322e-06	3.69591e-06	IFIH1/IFITM3/EIF2AK2/OAS2/OAS3/TNF/BST2/IFITM1/ISG15/RNASEL/IFITM2/IFIT1/FAM111A/ISG20/LTF/RSAD2	16
GO:0085029	BP	GO:0085029	extracellular matrix assembly	16/1211	55/18888	2.02983e-07	5.41322e-06	3.69591e-06	GAS6/ANTXR1/FBLN5/PXDN/EFEMP2/COL1A2/COL6A1/PHLDB2/COL3A1/TGFBR1/FKBP10/MFAP4/EMILIN1/LOX/SMAD3/RGCC	16
GO:0002455	BP	GO:0002455	humoral immune response mediated by circulating immunoglobulin	16/1211	56/18888	2.67373e-07	6.79874e-06	4.64189e-06	FCMR/SERPING1/CR2/IGHM/SVEP1/C7/TREM2/TNF/CD55/C4B/LTA/C1QB/IGHG3/C1QA/CFI/C1QC	16
GO:0001706	BP	GO:0001706	endoderm formation	16/1211	60/18888	7.52753e-07	1.6594e-05	1.13296e-05	MMP8/MMP2/FN1/COL5A2/COL4A2/ITGB5/COL6A1/COL5A1/DUSP5/DUSP1/MMP14/ITGA5/COL12A1/COL8A1/LAMB1/MMP9	16
GO:0008347	BP	GO:0008347	glial cell migration	16/1211	61/18888	9.60134e-07	1.98828e-05	1.35751e-05	CCL3/CCL2/CCR2/TREM2/STAP1/GPR183/COL3A1/PTPRB/CX3CL1/MATN2/MMP14/ATP1B2/CX3CR1/LAMB1/ADGRG1/P2RY12	16
GO:0032233	BP	GO:0032233	positive regulation of actin filament bundle assembly	16/1211	61/18888	9.60134e-07	1.98828e-05	1.35751e-05	LIMCH1/ARHGEF10L/SFRP1/SWAP70/SYNPO/NRP1/WNT11/TGFBR1/ROCK2/TPM1/CX3CL1/CCN2/SDC4/SMAD3/FERMT2/RGCC	16
GO:0034113	BP	GO:0034113	heterotypic cell-cell adhesion	16/1211	62/18888	1.21769e-06	2.42076e-05	1.65279e-05	ITGAX/IL1B/CXADR/IL1RN/DSC2/TNF/ADIPOQ/ITGAD/GCNT2/MADCAM1/KLF4/ITGA5/FGG/PARVA/SIRPA/BMP7	16
GO:0031100	BP	GO:0031100	animal organ regeneration	16/1211	66/18888	2.98781e-06	5.10448e-05	3.48512e-05	GAS6/CXCL12/CEBPB/ACE/SERPINA10/TNF/F7/LCP1/HSPG2/EGFR/TYMS/GATA1/CDK1/CLDN1/CCNA2/AXL	16
GO:0009620	BP	GO:0009620	response to fungus	16/1211	67/18888	3.6937e-06	5.97439e-05	4.07906e-05	CLEC7A/ARG1/CLEC4D/ELANE/ZBP1/PTX3/S100A9/S100A8/HAMP/MPO/CLEC4E/LTF/PLA2G5/CX3CR1/CTSG/CARD9	16
GO:0030193	BP	GO:0030193	regulation of blood coagulation	16/1211	69/18888	5.56889e-06	8.62469e-05	5.88856e-05	SERPING1/THBS1/EMILIN2/FAP/PLAT/F7/EMILIN1/ST3GAL4/PDGFRA/SERPINE2/SERPINE1/FGG/THBD/NOS3/F3/PLAUR	16
GO:0050918	BP	GO:0050918	positive chemotaxis	16/1211	70/18888	6.79358e-06	0.0001012	6.90952e-05	FPR2/CXCL12/VEGFC/FGF7/CCL3/BMP4/CXCL10/NRP1/F7/GPNMB/CDH13/CX3CL1/SMAD3/VEGFD/F3/PGF	16
GO:0050818	BP	GO:0050818	regulation of coagulation	16/1211	74/18888	1.44532e-05	0.000189033	0.000129064	SERPING1/THBS1/EMILIN2/FAP/PLAT/F7/EMILIN1/ST3GAL4/PDGFRA/SERPINE2/SERPINE1/FGG/THBD/NOS3/F3/PLAUR	16
GO:0061045	BP	GO:0061045	negative regulation of wound healing	16/1211	77/18888	2.44911e-05	0.000294918	0.000201357	SERPING1/THBS1/FAP/CLDN3/TNF/PLAT/PHLDB2/PDGFRA/SERPINE2/SERPINE1/SMAD3/WFDC1/FGG/THBD/NOS3/PLAUR	16
GO:0032720	BP	GO:0032720	negative regulation of tumor necrosis factor production	16/1211	78/18888	2.89999e-05	0.000341041	0.000232848	GAS6/GPR18/TREM2/LGALS9/ADIPOQ/GPNMB/CX3CL1/SLAMF1/LBP/CIDEA/TWIST1/SIRPA/POMC/HAVCR2/PTPN22/AXL	16
GO:0050853	BP	GO:0050853	B cell receptor signaling pathway	16/1211	78/18888	2.89999e-05	0.000341041	0.000232848	FCMR/PRKCH/CD79B/IGHM/CD79A/LAT2/BANK1/IGHD/STAP1/IGKC/MS4A1/IGLC1/CD300A/IGHG3/ITK/PTPN22	16
GO:0048678	BP	GO:0048678	response to axon injury	16/1211	86/18888	0.00010045	0.000966829	0.000660109	APOA4/MMP2/SPP1/PTPRS/PTN/TYROBP/TREM2/MATN2/KLF4/TNC/APOD/BNIP3/CDK1/RTN4RL2/P2RY12/AXL	16
GO:0050829	BP	GO:0050829	defense response to Gram-negative bacterium	16/1211	89/18888	0.000153013	0.0013746	0.000938516	SELP/IGHM/ELANE/IL12B/TREM1/SSC5D/TREM2/TLR9/MPEG1/LBP/SERPINE1/LTF/CAMP/CTSG/AQP1/SLC11A1	16
GO:0050848	BP	GO:0050848	regulation of calcium-mediated signaling	16/1211	94/18888	0.000294254	0.00239388	0.00163444	CLEC7A/CCL3/TMEM100/RAMP3/TREM2/TNF/PRNP/CCL4/CDH13/FHL2/PDGFRA/LMCD1/SLA2/CMKLR1/HOMER2/PDGFRB	16
GO:0003073	BP	GO:0003073	regulation of systemic arterial blood pressure	16/1211	96/18888	0.000376413	0.00294116	0.0020081	GAS6/ADM2/ACE/GJA5/TNF/KLK1/TPM1/DDAH1/BMPR2/CTSG/NOS3/CMA1/ADRB3/AVPR1A/NR2F2/NCALD	16
GO:1901992	BP	GO:1901992	positive regulation of mitotic cell cycle phase transition	16/1211	99/18888	0.000536396	0.00394681	0.00269471	RAD51B/PLCB1/ADAMTS1/EGFR/CCNE1/PBX1/CDC25C/CCNE2/CDK1/CCNB1/UBE2C/CDC6/STIL/RGCC/CDCA5/DTL	16
GO:0048661	BP	GO:0048661	positive regulation of smooth muscle cell proliferation	16/1211	100/18888	0.000601284	0.00429141	0.00292999	MMP2/PTAFR/THBS1/ELANE/BMP4/TNF/ADAMTS1/CDH13/HPGD/MYB/CX3CL1/EGFR/PDGFD/NOTCH3/PDGFRB/MMP9	16
GO:2001237	BP	GO:2001237	negative regulation of extrinsic apoptotic signaling pathway	16/1211	100/18888	0.000601284	0.00429141	0.00292999	IL1B/THBS1/IL7/BMP4/NRP1/TNF/SFRP2/TGFBR1/CX3CL1/SERPINE1/FGG/SNAI2/NOS3/GATA1/UNC5B/PF4	16
GO:0033045	BP	GO:0033045	regulation of sister chromatid segregation	16/1211	104/18888	0.000932268	0.00620038	0.00423335	NEK6/PBRM1/DUSP1/BUB1B/BUB1/CDK1/BIRC5/TTK/CCNB1/UBE2C/CDC6/NUF2/PLK1/SPC25/NDC80/SPC24	16
GO:0002532	BP	GO:0002532	production of molecular mediator involved in inflammatory response	16/1211	106/18888	0.00114883	0.00741518	0.00506276	CLEC7A/SLAMF8/TREM2/IL1R2/S100A9/TNF/ALOX5AP/MEFV/RAB44/LBP/P2RX1/SERPINE1/SIRPA/CARD9/APOD/PER1	16
GO:0002526	BP	GO:0002526	acute inflammatory response	16/1211	109/18888	0.0015525	0.00947265	0.00646751	IL1B/CEBPB/ELANE/FN1/TNF/ALOX5AP/OSMR/PTGES/EXT1/ASS1/LBP/IL6ST/REG3G/HP/F3/ITIH4	16
GO:0032611	BP	GO:0032611	interleukin-1 beta production	16/1211	110/18888	0.00171106	0.0102234	0.00698008	CLEC7A/CCL3/LILRA5/TYROBP/TREM2/LGALS9/TLR8/EGR1/TNF/NLRP12/CX3CL1/MEFV/SPHK1/SMAD3/CX3CR1/SIRPA	16
GO:0032651	BP	GO:0032651	regulation of interleukin-1 beta production	16/1211	110/18888	0.00171106	0.0102234	0.00698008	CLEC7A/CCL3/LILRA5/TYROBP/TREM2/LGALS9/TLR8/EGR1/TNF/NLRP12/CX3CL1/MEFV/SPHK1/SMAD3/CX3CR1/SIRPA	16
GO:0014812	BP	GO:0014812	muscle cell migration	16/1211	111/18888	0.00188299	0.0110217	0.00752515	TRIB1/BMP4/ACE/NRP1/ADAMTS1/ADIPOQ/PLAT/TPM1/LRP1/CCN3/PDGFD/SERPINE1/PARVA/PLXNA1/PDGFRB/THBS4	16
GO:0030203	BP	GO:0030203	glycosaminoglycan metabolic process	16/1211	111/18888	0.00188299	0.0110217	0.00752515	IL1B/ITIH3/GCNT2/BPNT2/ITIH5/TNFAIP6/ST3GAL4/EXT1/EDNRA/HS3ST1/ITIH2/CHST3/B4GALT4/HMMR/ITIH4/LYVE1	16
GO:1905954	BP	GO:1905954	positive regulation of lipid localization	16/1211	112/18888	0.00206912	0.0119702	0.00817276	IL1B/SPP1/PLA2R1/GAL/TREM2/SREBF2/ADIPOQ/RETN/MYB/LRP1/PTGES/CIDEA/LRAT/FITM2/DBI/MSR1	16
GO:0002832	BP	GO:0002832	negative regulation of response to biotic stimulus	16/1211	119/18888	0.00384933	0.0197264	0.0134684	SLAMF8/SERPING1/ARG1/TRIB1/ACOD1/DTX4/SERPINB9/FGL2/MMP12/AHR/LGALS9/OAS3/ISG15/DHX58/LTF/HAVCR2	16
GO:0002286	BP	GO:0002286	T cell activation involved in immune response	16/1211	124/18888	0.00577033	0.0269167	0.0183776	CLEC4D/IL12B/FGL2/LGALS9/BCL6/GPR183/SOCS3/LCP1/ANXA1/LOXL3/PCK1/MYB/CLEC4E/TMEM98/HAVCR2/SLC11A1	16
GO:0046632	BP	GO:0046632	alpha-beta T cell differentiation	16/1211	125/18888	0.00623474	0.0286431	0.0195563	GPR18/IL12B/LGALS9/BCL6/GPR183/SOCS3/ANXA1/LOXL3/MYB/PRDM1/FOSL2/ITK/TMEM98/TNFSF8/RSAD2/SOCS1	16
GO:1903305	BP	GO:1903305	regulation of regulated secretory pathway	16/1211	125/18888	0.00623474	0.0286431	0.0195563	PTAFR/CD177/CCR2/LGALS9/SLC4A8/SYP/SYT1/ADORA2B/PRAM1/SYT13/SYT15/REST/SEPTIN5/P2RX1/CD300A/GATA1	16
GO:0002821	BP	GO:0002821	positive regulation of adaptive immune response	16/1211	131/18888	0.00969265	0.0402046	0.02745	CLEC7A/TNFSF13B/IL1B/CCR2/IL12B/TREM2/TNF/CD55/IL12A/LTA/SLAMF1/IL6ST/CARD9/SLC11A1/RSAD2/IL1R1	16
GO:0043271	BP	GO:0043271	negative regulation of monoatomic ion transport	16/1211	133/18888	0.0111345	0.0447262	0.0305371	OSR1/BIN1/ACE/PXK/GPR35/KCNE4/HAMP/TLR9/PRKG2/ATP1A2/SERPINE2/KCNE3/PKD2/NOS3/STC1/MMP9	16
GO:0045621	BP	GO:0045621	positive regulation of lymphocyte differentiation	16/1211	133/18888	0.0111345	0.0447262	0.0305371	EGR3/GAS6/XBP1/IL7/IL12B/LGALS9/BCL6/PBRM1/ANXA1/PCK1/RAG1/MMP14/IL2RA/SOX4/AXL/SOCS1	16
GO:0061437	BP	GO:0061437	renal system vasculature development	15/1211	32/18888	2.34509e-10	1.36389e-08	9.31208e-09	OSR1/BMP4/NRP1/EGR1/CD34/PDGFD/TEK/PDGFRA/EDNRA/NOTCH3/ACTA2/PKD2/PDGFRB/AQP1/BMP7	15
GO:0061440	BP	GO:0061440	kidney vasculature development	15/1211	32/18888	2.34509e-10	1.36389e-08	9.31208e-09	OSR1/BMP4/NRP1/EGR1/CD34/PDGFD/TEK/PDGFRA/EDNRA/NOTCH3/ACTA2/PKD2/PDGFRB/AQP1/BMP7	15
GO:1905314	BP	GO:1905314	semi-lunar valve development	15/1211	47/18888	1.24946e-07	3.67247e-06	2.50741e-06	ADAMTS5/BMP4/CDH11/GJA5/SLIT3/ROCK2/EMILIN1/BMPR2/TNFRSF1A/HEYL/AXIN2/TWIST1/SNAI2/NOS3/BMP2	15
GO:0001774	BP	GO:0001774	microglial cell activation	15/1211	48/18888	1.71021e-07	4.74604e-06	3.24039e-06	MMP8/NR1D1/CCL3/TYROBP/TREM2/TNF/STAP1/TLR9/C5AR1/KCNJ8/CX3CL1/IL33/SPHK1/C1QA/CX3CR1	15
GO:0032964	BP	GO:0032964	collagen biosynthetic process	15/1211	48/18888	1.71021e-07	4.74604e-06	3.24039e-06	BMP4/SCX/COL5A1/P3H3/COL1A1/PCOLCE/SERPINH1/MYB/EMILIN1/ENG/FOSL2/RCN3/CREB3L1/CYGB/RGCC	15
GO:0002269	BP	GO:0002269	leukocyte activation involved in inflammatory response	15/1211	51/18888	4.15696e-07	1.00558e-05	6.86566e-06	MMP8/NR1D1/CCL3/TYROBP/TREM2/TNF/STAP1/TLR9/C5AR1/KCNJ8/CX3CL1/IL33/SPHK1/C1QA/CX3CR1	15
GO:0048146	BP	GO:0048146	positive regulation of fibroblast proliferation	15/1211	54/18888	9.40383e-07	1.96224e-05	1.33973e-05	GAS6/FN1/PDGFC/CD248/MYB/EGFR/PDGFD/PDGFRA/SPHK1/FOSL2/CDK6/AQP1/CCNB1/CCNA2/CDC6	15
GO:0002686	BP	GO:0002686	negative regulation of leukocyte migration	15/1211	55/18888	1.21691e-06	2.42076e-05	1.65279e-05	CXCL12/SLAMF8/GPR18/CCL2/PLCB1/STAP1/CCN3/TNFAIP6/EMILIN1/DUSP1/GREM1/IL33/CD300A/APOD/KLRK1	15
GO:0050832	BP	GO:0050832	defense response to fungus	15/1211	56/18888	1.5643e-06	2.92109e-05	1.99439e-05	CLEC7A/ARG1/CLEC4D/ELANE/ZBP1/S100A9/S100A8/HAMP/MPO/CLEC4E/LTF/PLA2G5/CX3CR1/CTSG/CARD9	15
GO:0061756	BP	GO:0061756	leukocyte adhesion to vascular endothelial cell	15/1211	58/18888	2.53655e-06	4.44465e-05	3.03462e-05	CXCL12/SELP/PTAFR/ELANE/CCR2/LRG1/TNF/JAM2/CHST4/ST3GAL4/MADCAM1/EXT1/KLF4/PODXL2/CX3CR1	15
GO:0038066	BP	GO:0038066	p38MAPK cascade	15/1211	59/18888	3.20128e-06	5.41838e-05	3.69944e-05	XDH/IL1B/BMP4/MAPK11/TREM2/LGALS9/EZR/KCNJ8/MAP1LC3A/DUSP1/RELL1/SPHK1/BMP2/PTPN22/PER1	15
GO:0000768	BP	GO:0000768	syncytium formation by plasma membrane fusion	15/1211	62/18888	6.22612e-06	9.42887e-05	6.43762e-05	ADAMTS5/NPHS1/CXCL9/CD53/ADAMTS15/TYROBP/TREM2/CXCL10/GDF15/JAM2/PTGFRN/ADAM12/DCSTAMP/OCSTAMP/EHD2	15
GO:0140253	BP	GO:0140253	cell-cell fusion	15/1211	62/18888	6.22612e-06	9.42887e-05	6.43762e-05	ADAMTS5/NPHS1/CXCL9/CD53/ADAMTS15/TYROBP/TREM2/CXCL10/GDF15/JAM2/PTGFRN/ADAM12/DCSTAMP/OCSTAMP/EHD2	15
GO:0001885	BP	GO:0001885	endothelial cell development	15/1211	64/18888	9.45658e-06	0.000134985	9.21617e-05	IL1B/PTPRS/PDE4D/COL18A1/PLCB1/CLDN3/TNF/EZR/ROCK2/TNFRSF1A/EDNRA/VCL/STC1/CLDN1/FASN	15
GO:0010812	BP	GO:0010812	negative regulation of cell-substrate adhesion	15/1211	65/18888	1.15719e-05	0.000158159	0.000107984	THBS1/MMP12/FBLN1/PHLDB2/TACSTD2/GCNT2/ADAM15/BCL6/COL1A1/CX3CL1/FZD4/MMP14/SERPINE1/ACVRL1/APOD	15
GO:0035904	BP	GO:0035904	aorta development	15/1211	65/18888	1.15719e-05	0.000158159	0.000107984	LOXL1/EFEMP2/COL3A1/FKBP10/LRP1/ENG/PRDM1/LOX/ACVRL1/EDNRA/ADAMTS9/PKD2/EGR2/PDGFRB/SOX4	15
GO:0006949	BP	GO:0006949	syncytium formation	15/1211	66/18888	1.40967e-05	0.000185256	0.000126485	ADAMTS5/NPHS1/CXCL9/CD53/ADAMTS15/TYROBP/TREM2/CXCL10/GDF15/JAM2/PTGFRN/ADAM12/DCSTAMP/OCSTAMP/EHD2	15
GO:1901224	BP	GO:1901224	positive regulation of non-canonical NF-kappaB signal transduction	15/1211	66/18888	1.40967e-05	0.000185256	0.000126485	IL1B/EIF2AK2/IL12B/TREM2/LGALS9/TNF/NLRP12/TLR9/TLR7/EGFR/GREM1/SPHK1/TCIM/RTKN2/HAVCR2	15
GO:0014015	BP	GO:0014015	positive regulation of gliogenesis	15/1211	74/18888	5.91039e-05	0.000621387	0.000424256	PRKCH/IL1B/VEGFC/BIN1/PTN/TNF/MYB/LTA/EGFR/SERPINE2/IL33/IL6ST/EGR2/BMP2/ASPA	15
GO:0070527	BP	GO:0070527	platelet aggregation	15/1211	74/18888	5.91039e-05	0.000621387	0.000424256	ENTPD1/EMILIN2/SLC7A11/PDPN/EMILIN1/PDGFRA/SERPINE2/IL6ST/FGG/MYL9/VCL/CTSG/GATA1/P2RY12/SLC6A4	15
GO:1905818	BP	GO:1905818	regulation of chromosome separation	15/1211	74/18888	5.91039e-05	0.000621387	0.000424256	DUSP1/BUB1B/NCAPD3/BUB1/SMC2/BIRC5/TTK/CCNB1/UBE2C/NCAPG2/NUF2/PLK1/SPC25/NDC80/SPC24	15
GO:0001937	BP	GO:0001937	negative regulation of endothelial cell proliferation	15/1211	77/18888	9.54068e-05	0.000931409	0.000635926	XDH/THBS1/CCL2/IL12B/FLT1/TNF/TGFBR1/IL12A/MMRN2/ACVRL1/SPARC/CAV2/CNMD/NR2F2/RGCC	15
GO:0045669	BP	GO:0045669	positive regulation of osteoblast differentiation	15/1211	77/18888	9.54068e-05	0.000931409	0.000635926	CEBPB/BMP4/GDPD2/FZD1/SFRP2/IFITM1/CEBPD/MSX2/CCN1/IL6ST/BMPR2/LTF/FERMT2/BMP2/BMP7	15
GO:0051304	BP	GO:0051304	chromosome separation	15/1211	81/18888	0.000173109	0.00153385	0.00104725	DUSP1/BUB1B/NCAPD3/BUB1/SMC2/BIRC5/TTK/CCNB1/UBE2C/NCAPG2/NUF2/PLK1/SPC25/NDC80/SPC24	15
GO:0042310	BP	GO:0042310	vasoconstriction	15/1211	89/18888	0.00050168	0.00372647	0.00254427	MMP2/SVEP1/ACE/GJA5/TBXAS1/EGFR/ATP1A2/P2RX1/BMPR2/EDNRA/FGG/ITGA9/ACTA2/AVPR1A/SLC6A4	15
GO:2000027	BP	GO:2000027	regulation of animal organ morphogenesis	15/1211	89/18888	0.00050168	0.00372647	0.00254427	FGF7/SFRP1/BMP4/FZD1/TNF/SFRP2/TACSTD2/WNT2B/FZD2/CD34/SPRY1/GREM1/SNAI2/BMP2/BMP7	15
GO:0030071	BP	GO:0030071	regulation of mitotic metaphase/anaphase transition	15/1211	90/18888	0.000566977	0.00415504	0.00283688	NEK6/PBRM1/DUSP1/BUB1B/BUB1/BIRC5/TTK/CCNB1/UBE2C/CDC6/NUF2/PLK1/SPC25/NDC80/SPC24	15
GO:0060021	BP	GO:0060021	roof of mouth development	15/1211	91/18888	0.000639383	0.00452786	0.00309142	OSR1/FZD1/LRRC32/GDF11/WNT11/TGFBR1/LOXL3/BCOR/FZD2/PDGFRA/PRRX1/TWIST1/PKDCC/SNAI2/DHRS3	15
GO:1902099	BP	GO:1902099	regulation of metaphase/anaphase transition of cell cycle	15/1211	93/18888	0.000808002	0.00551479	0.00376526	NEK6/PBRM1/DUSP1/BUB1B/BUB1/BIRC5/TTK/CCNB1/UBE2C/CDC6/NUF2/PLK1/SPC25/NDC80/SPC24	15
GO:0007091	BP	GO:0007091	metaphase/anaphase transition of mitotic cell cycle	15/1211	94/18888	0.000905549	0.00606696	0.00414226	NEK6/PBRM1/DUSP1/BUB1B/BUB1/BIRC5/TTK/CCNB1/UBE2C/CDC6/NUF2/PLK1/SPC25/NDC80/SPC24	15
GO:0072091	BP	GO:0072091	regulation of stem cell proliferation	15/1211	96/18888	0.00113074	0.0073161	0.00499512	VEGFC/CITED1/EIF2AK2/ACE/FBLN1/LTBP3/WNT11/TGFBR1/PIM1/CCNE1/EPCAM/PBX1/PRRX1/SNAI2/FERMT2	15
GO:0044784	BP	GO:0044784	metaphase/anaphase transition of cell cycle	15/1211	97/18888	0.00125994	0.00802808	0.00548122	NEK6/PBRM1/DUSP1/BUB1B/BUB1/BIRC5/TTK/CCNB1/UBE2C/CDC6/NUF2/PLK1/SPC25/NDC80/SPC24	15
GO:0045638	BP	GO:0045638	negative regulation of myeloid cell differentiation	15/1211	97/18888	0.00125994	0.00802808	0.00548122	TRIB1/SFRP1/CCL3/ADIPOQ/FBN1/MYB/TNFAIP6/GPR171/MAFB/FSTL3/LTF/CDK6/C1QC/H4C4/PF4	15
GO:0014909	BP	GO:0014909	smooth muscle cell migration	15/1211	98/18888	0.00140133	0.00866635	0.00591701	TRIB1/BMP4/ACE/NRP1/ADAMTS1/ADIPOQ/PLAT/TPM1/LRP1/CCN3/PDGFD/SERPINE1/PARVA/PLXNA1/PDGFRB	15
GO:0008585	BP	GO:0008585	female gonad development	15/1211	102/18888	0.00210696	0.0121506	0.0082959	CEBPB/MMP2/SFRP1/INHBB/PTX3/SLIT3/ADAMTS1/LHX8/RETN/TNFAIP6/FZD4/PDGFRA/MMP14/NOS3/NR2F2	15
GO:0035282	BP	GO:0035282	segmentation	15/1211	103/18888	0.00232332	0.0132723	0.00906174	SFRP1/OSR1/TIFAB/SEMA3F/NRP1/SFRP2/DMRT2/SMAD3/MAFB/AXIN2/MEOX1/EGR2/IRX2/ALDH1A2/GDF3	15
GO:0019218	BP	GO:0019218	regulation of steroid metabolic process	15/1211	104/18888	0.00255776	0.0142224	0.00971044	NR1D1/DKKL1/IGFBP7/GAL/EGR1/TNF/SREBF2/EPHX2/SERPINA12/GFI1/DKK3/REST/H6PD/SNAI2/BMP2	15
GO:0062014	BP	GO:0062014	negative regulation of small molecule metabolic process	15/1211	113/18888	0.00568111	0.0266369	0.0181865	DKKL1/ADIPOQ/SERPINA12/GFI1/FMO1/DKK3/REST/APOC1/RD3/SNAI2/SIK1/BMP2/LEPR/C1QTNF3/SLC4A1	15
GO:0015908	BP	GO:0015908	fatty acid transport	15/1211	115/18888	0.00668143	0.0303132	0.0206965	FABP7/RBP1/IL1B/THBS1/SLCO3A1/PLA2R1/ACE/SLCO4A1/KCNJ8/PTGES/SLC43A3/PLA2G5/FABP1/FABP4/FABP5	15
GO:0071887	BP	GO:0071887	leukocyte apoptotic process	15/1211	116/18888	0.00723202	0.0323547	0.0220904	GAS6/CXCL12/IRF7/BMP4/LGALS9/SLC7A11/BCL2L11/BCL6/MERTK/CCR5/RAG1/IL2RA/HCAR2/AXL/IDO1	15
GO:0033209	BP	GO:0033209	tumor necrosis factor-mediated signaling pathway	15/1211	117/18888	0.00781828	0.0338421	0.0231059	GAS6/MMP8/TNFSF13B/TNF/ADIPOQ/TNFRSF17/KRT18/CCDC3/LIMS1/EXT1/KRT8/SPHK1/TNFRSF1A/TNFRSF25/TIFA	15
GO:0031644	BP	GO:0031644	regulation of nervous system process	15/1211	119/18888	0.00910417	0.0383679	0.0261959	ITGAX/CCL3/TMEM100/GPR35/SHANK1/TNF/JAM2/ROCK2/CCN3/GPR171/TMEM98/EGR2/NOS3/AVPR1A/FABP5	15
GO:0048675	BP	GO:0048675	axon extension	15/1211	119/18888	0.00910417	0.0383679	0.0261959	CXCL12/SEMA3G/PTPRS/RAPH1/FN1/SEMA3F/NRP1/SLIT3/SEMA3B/SEMA4F/BMPR2/EDNRA/SEMA6B/DRAXIN/VCL	15
GO:0003176	BP	GO:0003176	aortic valve development	14/1211	43/18888	2.48457e-07	6.40713e-06	4.37451e-06	ADAMTS5/BMP4/CDH11/SLIT3/ROCK2/EMILIN1/BMPR2/TNFRSF1A/HEYL/AXIN2/TWIST1/SNAI2/NOS3/BMP2	14
GO:0061383	BP	GO:0061383	trabecula morphogenesis	14/1211	46/18888	6.34146e-07	1.44453e-05	9.86264e-06	MMP2/SFRP1/ADAMTS1/COL1A1/FHL2/TGFBR1/THBS3/MSX2/ENG/TEK/GREM1/SLC40A1/RBP4/BMP7	14
GO:0035987	BP	GO:0035987	endodermal cell differentiation	14/1211	51/18888	2.52608e-06	4.44054e-05	3.03181e-05	MMP8/MMP2/FN1/COL5A2/COL4A2/ITGB5/COL6A1/COL5A1/MMP14/ITGA5/COL12A1/COL8A1/LAMB1/MMP9	14
GO:0003197	BP	GO:0003197	endocardial cushion development	14/1211	52/18888	3.25418e-06	5.44056e-05	3.71458e-05	ADAMTS5/BMP4/TMEM100/TGFBR1/MSX2/ENG/BMPR2/ACVRL1/HEYL/TWIST1/SNAI2/NOS3/BMP2/BMP7	14
GO:0006968	BP	GO:0006968	cellular defense response	14/1211	52/18888	3.25418e-06	5.44056e-05	3.71458e-05	FCMR/CCR9/CXCL9/LGALS3BP/CCR2/TYROBP/CCR6/CCR5/C5AR1/CCR3/IL33/LBP/ITK/CX3CR1	14
GO:0038084	BP	GO:0038084	vascular endothelial growth factor signaling pathway	14/1211	53/18888	4.1633e-06	6.63578e-05	4.53063e-05	DCN/XDH/VEGFC/SMOC2/IL12B/FLT1/NRP1/IL12A/EMILIN1/ADGRA2/PDGFRA/VEGFD/PDGFRB/PGF	14
GO:0045839	BP	GO:0045839	negative regulation of mitotic nuclear division	14/1211	56/18888	8.38867e-06	0.000121647	8.30552e-05	BMP4/DUSP1/BUB1B/BUB1/BIRC5/TTK/CCNB1/NUF2/PLK1/CHEK1/SPC25/NDC80/SPC24/BMP7	14
GO:0048008	BP	GO:0048008	platelet-derived growth factor receptor signaling pathway	14/1211	58/18888	1.29934e-05	0.000174033	0.000118822	NRP1/ADIPOQ/PLAT/F7/PDGFRL/PDGFC/STON1/LRP1/PDGFD/PDGFRA/LOX/APOD/PDGFRB/F3	14
GO:0007566	BP	GO:0007566	embryo implantation	14/1211	59/18888	1.60398e-05	0.000206329	0.000140872	IL1B/MMP2/SPP1/ACOD1/VMP1/IGFBP7/TIMP1/FBLN1/STC2/HSPG2/PRLR/ERRFI1/STC1/MMP9	14
GO:0032615	BP	GO:0032615	interleukin-12 production	14/1211	63/18888	3.54458e-05	0.000403712	0.000275637	CLEC7A/THBS1/LTB/IL12B/MAPK11/LILRA5/LGALS9/PLCB1/TLR8/TLR9/MEFV/SLAMF1/CMKLR1/IDO1	14
GO:0032655	BP	GO:0032655	regulation of interleukin-12 production	14/1211	63/18888	3.54458e-05	0.000403712	0.000275637	CLEC7A/THBS1/LTB/IL12B/MAPK11/LILRA5/LGALS9/PLCB1/TLR8/TLR9/MEFV/SLAMF1/CMKLR1/IDO1	14
GO:0032757	BP	GO:0032757	positive regulation of interleukin-8 production	14/1211	63/18888	3.54458e-05	0.000403712	0.000275637	CLEC7A/CD14/IL1B/ELANE/LGALS9/TLR8/TNF/ADIPOQ/TLR9/TLR7/AFAP1L2/LBP/SERPINE1/F3	14
GO:0051784	BP	GO:0051784	negative regulation of nuclear division	14/1211	63/18888	3.54458e-05	0.000403712	0.000275637	BMP4/DUSP1/BUB1B/BUB1/BIRC5/TTK/CCNB1/NUF2/PLK1/CHEK1/SPC25/NDC80/SPC24/BMP7	14
GO:0045668	BP	GO:0045668	negative regulation of osteoblast differentiation	14/1211	68/18888	8.65154e-05	0.000858402	0.00058608	FGF23/VEGFC/SFRP1/CITED1/TNF/ID3/TNFAIP6/GREM1/SMAD3/TWIST2/CDK6/AXIN2/AREG/TWIST1	14
GO:2000401	BP	GO:2000401	regulation of lymphocyte migration	14/1211	70/18888	0.000120328	0.0011245	0.000767762	CXCL12/CXCL13/CCL3/CCL2/CCR2/CXCL10/CCL4/CCR6/JAM2/MADCAM1/AIRE/CCL7/APOD/KLRK1	14
GO:0045670	BP	GO:0045670	regulation of osteoclast differentiation	14/1211	71/18888	0.000141158	0.00128833	0.000879617	CEBPB/SFRP1/CCL3/IL12B/TYROBP/TREM2/TNF/CCR1/FBN1/TNFAIP6/OCSTAMP/MAFB/FSTL3/LTF	14
GO:0042698	BP	GO:0042698	ovulation cycle	14/1211	72/18888	0.000165034	0.00146468	0.00100002	MMP2/PTN/PTX3/EGR1/SLIT3/ADAMTS1/RETN/SERPINF1/TNFAIP6/EGFR/FZD4/PDGFRA/NOS3/AXL	14
GO:0050766	BP	GO:0050766	positive regulation of phagocytosis	14/1211	72/18888	0.000165034	0.00146468	0.00100002	GAS6/FPR2/CLEC7A/CD300LF/CCL2/PTX3/TREM2/STAP1/MERTK/C4B/IL2RB/PLA2G5/SIRPA/SLC11A1	14
GO:0003281	BP	GO:0003281	ventricular septum development	14/1211	74/18888	0.000223401	0.00187609	0.00128091	BMP4/GJA5/FZD1/SLIT3/LUZP1/WNT11/TGFBR1/FZD2/CCN1/PRDM1/BMPR2/HEYL/NOS3/SOX4	14
GO:0006809	BP	GO:0006809	nitric oxide biosynthetic process	14/1211	77/18888	0.000343881	0.00272464	0.00186026	CLEC7A/IL1B/PTX3/TNF/ROCK2/ASS1/KLF4/DDAH1/SMAD3/CX3CR1/SIRPA/PKD2/KLRK1/NOS3	14
GO:0000079	BP	GO:0000079	regulation of cyclin-dependent protein serine/threonine kinase activity	14/1211	78/18888	0.000394776	0.003057	0.00208719	HHEX/EGFR/CCNE1/CDC25C/CCNE2/CCNB2/PSRC1/CCNB1/CCNA2/CDC6/NR2F2/PLK1/RGCC/CDKN3	14
GO:0014032	BP	GO:0014032	neural crest cell development	14/1211	80/18888	0.000516059	0.0038229	0.00261011	SEMA3G/BMP4/FN1/SEMA3F/NRP1/SEMA3B/SEMA4F/EDNRA/SEMA6B/TWIST1/SNAI2/GBX2/ALDH1A2/BMP7	14
GO:1904029	BP	GO:1904029	regulation of cyclin-dependent protein kinase activity	14/1211	81/18888	0.000587721	0.0042111	0.00287516	HHEX/EGFR/CCNE1/CDC25C/CCNE2/CCNB2/PSRC1/CCNB1/CCNA2/CDC6/NR2F2/PLK1/RGCC/CDKN3	14
GO:0120193	BP	GO:0120193	tight junction organization	14/1211	83/18888	0.00075659	0.00524908	0.00358385	PRKCH/SVEP1/CLDN3/TNF/WNT11/TGFBR1/ROCK2/EPHA2/EXT1/ACVRL1/CLDN4/SNAI2/ECT2/CLDN1	14
GO:0046209	BP	GO:0046209	nitric oxide metabolic process	14/1211	84/18888	0.000855336	0.00580885	0.00396603	CLEC7A/IL1B/PTX3/TNF/ROCK2/ASS1/KLF4/DDAH1/SMAD3/CX3CR1/SIRPA/PKD2/KLRK1/NOS3	14
GO:2001057	BP	GO:2001057	reactive nitrogen species metabolic process	14/1211	85/18888	0.000964726	0.00636502	0.00434576	CLEC7A/IL1B/PTX3/TNF/ROCK2/ASS1/KLF4/DDAH1/SMAD3/CX3CR1/SIRPA/PKD2/KLRK1/NOS3	14
GO:0048864	BP	GO:0048864	stem cell development	14/1211	86/18888	0.00108565	0.00706574	0.00482418	SEMA3G/BMP4/FN1/SEMA3F/NRP1/SEMA3B/SEMA4F/EDNRA/SEMA6B/TWIST1/SNAI2/GBX2/ALDH1A2/BMP7	14
GO:0001892	BP	GO:0001892	embryonic placenta development	14/1211	88/18888	0.00136586	0.00852416	0.00581993	CEBPB/CITED1/SOCS3/KRT19/EGFR/EPAS1/CCN1/KRT8/PRDM1/PLK4/PKD2/RSPO3/NR2F2/BMP7	14
GO:2000106	BP	GO:2000106	regulation of leukocyte apoptotic process	14/1211	89/18888	0.00152718	0.00935994	0.00639057	GAS6/CXCL12/IRF7/BMP4/LGALS9/SLC7A11/BCL2L11/BCL6/MERTK/CCR5/RAG1/HCAR2/AXL/IDO1	14
GO:0046849	BP	GO:0046849	bone remodeling	14/1211	90/18888	0.00170405	0.0102038	0.00696671	IL7/SPP1/SFRP1/CTSK/PTN/HAMP/LTBP3/EPHA2/EGFR/DCSTAMP/GREM1/EXT1/LEPR/TPH1	14
GO:1903510	BP	GO:1903510	mucopolysaccharide metabolic process	14/1211	91/18888	0.00189763	0.0110837	0.00756748	IL1B/ITIH3/BPNT2/ITIH5/TNFAIP6/ST3GAL4/EXT1/EDNRA/ITIH2/CHST3/B4GALT4/HMMR/ITIH4/LYVE1	14
GO:0007589	BP	GO:0007589	body fluid secretion	14/1211	93/18888	0.00233966	0.0133517	0.00911596	XDH/XBP1/TIFAB/AQP5/OAS2/CSN3/EGFR/KCNN4/SOCS2/FOSL2/CDO1/PRLR/AQP1/SCT	14
GO:0051781	BP	GO:0051781	positive regulation of cell division	14/1211	94/18888	0.00259063	0.0142342	0.00971846	IL1B/VEGFC/FGF7/PTN/PDGFC/PDGFD/VEGFD/ECT2/RACGAP1/BIRC5/KIF23/CDC6/THBS4/PGF	14
GO:0030101	BP	GO:0030101	natural killer cell activation	14/1211	98/18888	0.00382585	0.0197264	0.0134684	GAS6/IL21R/IL12B/TYROBP/MERTK/IL12A/NFIL3/SLAMF1/PRDM1/PBX1/KLRK1/HAVCR2/PTPN22/AXL	14
GO:0061337	BP	GO:0061337	cardiac conduction	14/1211	99/18888	0.00419974	0.0211418	0.0144347	ATP1A3/CXADR/BIN1/PDE4D/ACE/TMEM65/KCNE4/GJA5/DSC2/KCNQ1/ATP1A2/ATP1B2/KCNE3/GJC1	14
GO:0060761	BP	GO:0060761	negative regulation of response to cytokine stimulus	14/1211	101/18888	0.00503643	0.0244748	0.0167103	GAS6/ARG1/PXDN/IL1RN/MMP12/TREM2/OAS3/IL1R2/SLIT3/STAP1/ADIPOQ/ISG15/CCDC3/KLF4	14
GO:0043266	BP	GO:0043266	regulation of potassium ion transport	14/1211	102/18888	0.00550248	0.0258437	0.017645	FXYD2/BIN1/KCNE4/GAL/TREM2/PRNP/KIF5B/KCNQ1/KCNN4/ATP1B2/KCNE3/NOS3/KCNMB1/LRRC26	14
GO:0002027	BP	GO:0002027	regulation of heart rate	14/1211	104/18888	0.00653843	0.0297137	0.0202872	ADM2/BIN1/PDE4D/ACE/KCNE4/DSC2/TNF/TPM1/KCNJ8/KCNQ1/EPAS1/EDNRA/KCNE3/AVPR1A	14
GO:0061326	BP	GO:0061326	renal tubule development	14/1211	104/18888	0.00653843	0.0297137	0.0202872	OSR1/CITED1/COL4A1/BMP4/TACSTD2/WNT11/WNT2B/GREM1/PBX1/HEYL/PKD2/AQP1/BMP2/IRX2	14
GO:0090100	BP	GO:0090100	positive regulation of transmembrane receptor protein serine/threonine kinase signaling pathway	14/1211	105/18888	0.00711182	0.0320266	0.0218664	THBS1/CITED1/BMP4/LRG1/TGFBR1/ZEB2/MSX2/CCN1/ENG/BMPR2/ACVRL1/TGFB1I1/BMP2/BMP7	14
GO:0097306	BP	GO:0097306	cellular response to alcohol	14/1211	106/18888	0.00772452	0.0335158	0.0228832	MLC1/SFRP1/INHBB/ACE/PTGFR/AHR/KLF9/ADAM15/PCK1/KLF4/TNC/UCP1/CCL7/KCNMB1	14
GO:1901890	BP	GO:1901890	positive regulation of cell junction assembly	14/1211	108/18888	0.0090752	0.0383679	0.0261959	THBS2/SFRP1/CLDN3/NRP1/COL16A1/EPHA2/CRB3/TEK/LIMS1/SDC4/SMAD3/ACVRL1/FERMT2/CLDN1	14
GO:0061387	BP	GO:0061387	regulation of extent of cell growth	14/1211	109/18888	0.00981689	0.0405355	0.0276759	CXCL12/SPP1/SEMA3G/PTPRS/FN1/SEMA3F/NRP1/LPAR3/SEMA3B/SEMA4F/BMPR2/SEMA6B/DRAXIN/RND2	14
GO:0031341	BP	GO:0031341	regulation of cell killing	14/1211	110/18888	0.0106053	0.0431385	0.0294531	CLEC7A/ARG1/SERPINB9/IL12B/TYROBP/LGALS9/STAP1/LAG3/CD55/IL12A/CFH/CX3CR1/KLRK1/HAVCR2	14
GO:0045445	BP	GO:0045445	myoblast differentiation	14/1211	111/18888	0.0114425	0.045628	0.0311528	CXCL9/BMP4/PLCB1/CXCL10/TNF/LGALS1/SDC1/PBRM1/ID3/EPAS1/GREM1/REST/SOX4/GDF3	14
GO:0090263	BP	GO:0090263	positive regulation of canonical Wnt signaling pathway	14/1211	111/18888	0.0114425	0.045628	0.0311528	SFRP4/SFRP1/SFRP2/HHEX/COL1A1/ZEB2/EGFR/ADGRA2/SMAD3/CDH3/ASPM/SOX4/DKK2/RSPO3	14
GO:0090025	BP	GO:0090025	regulation of monocyte chemotaxis	13/1211	28/18888	4.39169e-09	1.96798e-07	1.34365e-07	FPR2/CXCL12/SLAMF8/CCR2/CXCL10/CCR1/CCN3/DUSP1/GREM1/SERPINE1/CX3CR1/S100A14/CCL1	13
GO:0072012	BP	GO:0072012	glomerulus vasculature development	13/1211	30/18888	1.2447e-08	4.86055e-07	3.31857e-07	OSR1/BMP4/EGR1/CD34/PDGFD/TEK/PDGFRA/EDNRA/NOTCH3/ACTA2/PDGFRB/AQP1/BMP7	13
GO:0036336	BP	GO:0036336	dendritic cell migration	13/1211	31/18888	2.01794e-08	7.66115e-07	5.2307e-07	GAS6/SLAMF8/CCR2/LGALS9/EPS8/GPR183/CCR1/NLRP12/CCR6/CCR5/IL12A/SLAMF1/EXT1	13
GO:0050901	BP	GO:0050901	leukocyte tethering or rolling	13/1211	34/18888	7.57462e-08	2.33957e-06	1.59736e-06	CXCL12/SELP/PTAFR/ELANE/CCR2/TNF/JAM2/CHST4/ST3GAL4/MADCAM1/EXT1/PODXL2/CX3CR1	13
GO:0006958	BP	GO:0006958	complement activation, classical pathway	13/1211	42/18888	1.28601e-06	2.50199e-05	1.70825e-05	SERPING1/CR2/IGHM/SVEP1/C7/TREM2/CD55/C4B/C1QB/IGHG3/C1QA/CFI/C1QC	13
GO:0043277	BP	GO:0043277	apoptotic cell clearance	13/1211	48/18888	6.77793e-06	0.0001012	6.90952e-05	GAS6/THBS1/CD300LF/CCL2/ALOX15/CCR2/TYROBP/TREM2/ANXA1/MERTK/C4B/LRP1/AXL	13
GO:0061028	BP	GO:0061028	establishment of endothelial barrier	13/1211	49/18888	8.68784e-06	0.000125652	8.57897e-05	IL1B/PTPRS/PDE4D/PLCB1/CLDN3/TNF/EZR/ROCK2/TNFRSF1A/EDNRA/VCL/CLDN1/FASN	13
GO:0071320	BP	GO:0071320	cellular response to cAMP	13/1211	50/18888	1.10563e-05	0.000154196	0.000105279	PTAFR/INHBB/AHR/EZR/ADIPOQ/PCK1/KCNQ1/ASS1/PKD2/AQP1/GATA1/STC1/GPD1	13
GO:0051496	BP	GO:0051496	positive regulation of stress fiber assembly	13/1211	51/18888	1.39746e-05	0.000184985	0.0001263	LIMCH1/ARHGEF10L/SFRP1/NRP1/WNT11/TGFBR1/ROCK2/TPM1/CCN2/SDC4/SMAD3/FERMT2/RGCC	13
GO:0060986	BP	GO:0060986	endocrine hormone secretion	13/1211	57/18888	5.01444e-05	0.000540709	0.000369173	IL1B/SPP1/INHBB/GAL/SELENOM/RETN/KCNQ1/FZD4/RAB8B/AQP1/POMC/HCAR2/C1QTNF3	13
GO:0014009	BP	GO:0014009	glial cell proliferation	13/1211	60/18888	8.84427e-05	0.000871201	0.000594818	PRKCH/IL1B/VEGFC/TREM2/TNF/MYB/CX3CL1/LTA/EGFR/IL33/AREG/SOX4/LEPR	13
GO:0048010	BP	GO:0048010	vascular endothelial growth factor receptor signaling pathway	13/1211	61/18888	0.000105876	0.00101193	0.000690904	IL1B/VEGFC/FLT1/NRP1/HHEX/EMILIN1/FZD4/MMRN2/ITGA5/VEGFD/TMEM204/PGF/AXL	13
GO:0045428	BP	GO:0045428	regulation of nitric oxide biosynthetic process	13/1211	63/18888	0.000149794	0.00135583	0.000925704	CLEC7A/IL1B/PTX3/TNF/ROCK2/ASS1/KLF4/DDAH1/SMAD3/CX3CR1/SIRPA/PKD2/KLRK1	13
GO:0071384	BP	GO:0071384	cellular response to corticosteroid stimulus	13/1211	64/18888	0.000177086	0.00156656	0.00106958	ACE/KLF9/BCL2L11/ANXA1/PCK1/SERPINF1/EGFR/ASS1/REST/AXIN2/AQP1/STC1/ZFP36L2	13
GO:0002011	BP	GO:0002011	morphogenesis of an epithelial sheet	13/1211	65/18888	0.00020854	0.0017786	0.00121435	LRG1/MMP12/ITGB5/COL5A1/PHLDB2/PDPN/MSX2/CCN1/ACVRL1/ITGA5/TMEFF2/FERMT2/BMP7	13
GO:0080164	BP	GO:0080164	regulation of nitric oxide metabolic process	13/1211	65/18888	0.00020854	0.0017786	0.00121435	CLEC7A/IL1B/PTX3/TNF/ROCK2/ASS1/KLF4/DDAH1/SMAD3/CX3CR1/SIRPA/PKD2/KLRK1	13
GO:1905330	BP	GO:1905330	regulation of morphogenesis of an epithelium	13/1211	65/18888	0.00020854	0.0017786	0.00121435	ITGAX/FGF7/SFRP1/BMP4/CXCL10/TNF/TACSTD2/WNT2B/GREM1/MMRN2/ADAMTS12/SNAI2/BMP7	13
GO:0001655	BP	GO:0001655	urogenital system development	13/1211	66/18888	0.000244659	0.00203585	0.00138999	MMP2/SFRP1/OSR1/BMP4/CYP7B1/WNT11/SERPINF1/FOXA1/TNC/PBX1/ID4/PRLR/BMP7	13
GO:0070301	BP	GO:0070301	cellular response to hydrogen peroxide	13/1211	67/18888	0.000285995	0.00233364	0.00159331	RHOB/MAP1LC3A/MYB/PDGFD/KLF4/SPHK1/FABP1/SIRPA/AQP1/ECT2/BNIP3/CDK1/AXL	13
GO:0002704	BP	GO:0002704	negative regulation of leukocyte mediated immunity	13/1211	68/18888	0.000333145	0.0026434	0.0018048	CR2/ARG1/SERPINB9/SVEP1/CCR2/AHR/LGALS9/BCL6/BST2/SLAMF1/CD300A/CX3CR1/HAVCR2	13
GO:0060191	BP	GO:0060191	regulation of lipase activity	13/1211	69/18888	0.000386754	0.00300339	0.00205058	APOA4/PLA2R1/FLT1/C5AR1/LRP1/EGFR/PDGFRA/APOC1/EDNRA/PLA2G5/ITK/PDGFRB/AVPR1A	13
GO:0032732	BP	GO:0032732	positive regulation of interleukin-1 production	13/1211	73/18888	0.000680491	0.00476955	0.00325644	CLEC7A/CCL3/IGHD/LILRA5/TYROBP/LGALS9/TLR8/EGR1/TNF/NLRP12/MEFV/SMAD3/HAVCR2	13
GO:0060390	BP	GO:0060390	regulation of SMAD protein signal transduction	13/1211	75/18888	0.000886767	0.00599995	0.00409651	BMP4/TGFBR1/LDLRAD4/LRP1/CCN3/EMILIN1/ENG/GREM1/BMPR2/ACVRL1/PMEPA1/BMP2/BMP7	13
GO:1902893	BP	GO:1902893	regulation of miRNA transcription	13/1211	75/18888	0.000886767	0.00599995	0.00409651	BMP4/EGR1/TNF/SREBF2/MYB/EGFR/FOXA1/REST/KLF4/SMAD3/NOTCH3/TWIST1/BMP2	13
GO:0061614	BP	GO:0061614	miRNA transcription	13/1211	76/18888	0.00100811	0.00660834	0.00451189	BMP4/EGR1/TNF/SREBF2/MYB/EGFR/FOXA1/REST/KLF4/SMAD3/NOTCH3/TWIST1/BMP2	13
GO:0045685	BP	GO:0045685	regulation of glial cell differentiation	13/1211	79/18888	0.00145829	0.0089881	0.00613669	NR1D1/BIN1/PTN/TREM2/SERPINE2/IL33/IL6ST/ID4/TMEM98/EGR2/BMP2/CDK1/ASPA	13
GO:0019233	BP	GO:0019233	sensory perception of pain	13/1211	81/18888	0.00184249	0.0108778	0.00742692	CXCL12/CCL3/CCL2/TMEM100/CCR2/TNF/CCN3/PTGES/MME/GPR171/NPY1R/AQP1/FABP5	13
GO:0086003	BP	GO:0086003	cardiac muscle cell contraction	13/1211	83/18888	0.00230661	0.0131906	0.00900598	SCN7A/BIN1/PDE4D/KCNE4/GJA5/DSC2/KCNJ8/KCNQ1/ATP1A2/KCNE3/SCN4A/GJC1/STC1	13
GO:0002292	BP	GO:0002292	T cell differentiation involved in immune response	13/1211	85/18888	0.0028626	0.0155256	0.0106002	CLEC4D/IL12B/FGL2/LGALS9/BCL6/GPR183/SOCS3/ANXA1/LOXL3/PCK1/MYB/CLEC4E/TMEM98	13
GO:0061053	BP	GO:0061053	somite development	13/1211	85/18888	0.0028626	0.0155256	0.0106002	SFRP1/SCX/RAD51B/FRZB/SFRP2/WNT11/LOXL3/DMRT2/SMAD3/AXIN2/MEOX1/ALDH1A2/GDF3	13
GO:0031640	BP	GO:0031640	killing of cells of another organism	13/1211	90/18888	0.0047415	0.0230826	0.0157598	CLEC7A/GBP7/ARG1/ELANE/C7/TREM1/HAMP/GBP2/GZMA/LTF/CAMP/CTSG/PF4	13
GO:0141061	BP	GO:0141061	disruption of cell in another organism	13/1211	90/18888	0.0047415	0.0230826	0.0157598	CLEC7A/GBP7/ARG1/ELANE/C7/TREM1/HAMP/GBP2/GZMA/LTF/CAMP/CTSG/PF4	13
GO:2000628	BP	GO:2000628	regulation of miRNA metabolic process	13/1211	90/18888	0.0047415	0.0230826	0.0157598	BMP4/EGR1/TNF/SREBF2/MYB/EGFR/FOXA1/REST/KLF4/SMAD3/NOTCH3/TWIST1/BMP2	13
GO:0032411	BP	GO:0032411	positive regulation of transporter activity	13/1211	92/18888	0.00572665	0.0268274	0.0183166	FXYD2/CCL2/VMP1/CCR2/GAL/TREM2/ADIPOQ/ATP1B2/EDNRA/HAP1/PKD2/TESC/LRRC26	13
GO:0141060	BP	GO:0141060	disruption of anatomical structure in another organism	13/1211	93/18888	0.00627704	0.0287891	0.0196559	CLEC7A/GBP7/ARG1/ELANE/C7/TREM1/HAMP/GBP2/GZMA/LTF/CAMP/CTSG/PF4	13
GO:0045666	BP	GO:0045666	positive regulation of neuron differentiation	13/1211	94/18888	0.00686868	0.0310853	0.0212237	CXCL12/BMP4/BRINP3/BCL6/BRINP2/FOXA1/REST/SOCS2/HEYL/PCP4/ECT2/BMP2/BMP7	13
GO:0001960	BP	GO:0001960	negative regulation of cytokine-mediated signaling pathway	13/1211	96/18888	0.00818415	0.0352028	0.0240349	GAS6/ARG1/PXDN/IL1RN/MMP12/TREM2/OAS3/IL1R2/SLIT3/STAP1/ADIPOQ/ISG15/CCDC3	13
GO:0140747	BP	GO:0140747	regulation of ncRNA transcription	13/1211	97/18888	0.00891225	0.0377407	0.0257677	BMP4/EGR1/TNF/SREBF2/MYB/EGFR/FOXA1/REST/KLF4/SMAD3/NOTCH3/TWIST1/BMP2	13
GO:0048534	BP	GO:0048534	hematopoietic or lymphoid organ development	13/1211	98/18888	0.00969017	0.0402046	0.02745	LTB/BCL2L11/PDPN/TGFBR1/CD248/LTA/RAG1/MAFB/PBX1/LTBR/SLC40A1/AIRE/CCNB2	13
GO:0060993	BP	GO:0060993	kidney morphogenesis	13/1211	98/18888	0.00969017	0.0402046	0.02745	OSR1/CITED1/BMP4/TACSTD2/WNT11/WNT2B/GREM1/PBX1/PKD2/SOX4/BMP2/IRX2/BMP7	13
GO:0072080	BP	GO:0072080	nephron tubule development	13/1211	100/18888	0.0114043	0.0455423	0.0310943	OSR1/CITED1/BMP4/TACSTD2/WNT11/WNT2B/GREM1/PBX1/HEYL/PKD2/AQP1/BMP2/IRX2	13
GO:0072677	BP	GO:0072677	eosinophil migration	12/1211	31/18888	2.05989e-07	5.4667e-06	3.73243e-06	CCL11/CCL3/CCL2/CCL24/CCL4/CX3CL1/CD300A/CCL7/CCL22/EPX/CCL1/CCL8	12
GO:0061036	BP	GO:0061036	positive regulation of cartilage development	12/1211	32/18888	3.10386e-07	7.71309e-06	5.26616e-06	BMP4/SCX/MUSTN1/BMP1/LOXL2/PRKG2/CCN1/BMPR2/SMAD3/ACVRL1/PKDCC/BMP2	12
GO:0003203	BP	GO:0003203	endocardial cushion morphogenesis	12/1211	41/18888	6.33381e-06	9.56546e-05	6.53088e-05	ADAMTS5/TMEM100/TGFBR1/MSX2/ENG/ACVRL1/HEYL/TWIST1/SNAI2/NOS3/BMP2/BMP7	12
GO:0044319	BP	GO:0044319	wound healing, spreading of cells	12/1211	42/18888	8.35294e-06	0.000121451	8.29214e-05	LRG1/MMP12/ITGB5/COL5A1/PHLDB2/PDPN/MSX2/CCN1/ACVRL1/ITGA5/TMEFF2/FERMT2	12
GO:0090505	BP	GO:0090505	epiboly involved in wound healing	12/1211	42/18888	8.35294e-06	0.000121451	8.29214e-05	LRG1/MMP12/ITGB5/COL5A1/PHLDB2/PDPN/MSX2/CCN1/ACVRL1/ITGA5/TMEFF2/FERMT2	12
GO:0090504	BP	GO:0090504	epiboly	12/1211	43/18888	1.09145e-05	0.000152607	0.000104194	LRG1/MMP12/ITGB5/COL5A1/PHLDB2/PDPN/MSX2/CCN1/ACVRL1/ITGA5/TMEFF2/FERMT2	12
GO:0014002	BP	GO:0014002	astrocyte development	12/1211	44/18888	1.41376e-05	0.000185348	0.000126547	NR1D1/IL1B/TREM2/S100A9/S100A8/TNF/C5AR1/ZEB2/LRP1/EGFR/CDK6/C1QA	12
GO:0042311	BP	GO:0042311	vasodilation	12/1211	48/18888	3.67884e-05	0.000418113	0.000285469	GUCY1A1/GJA5/ITGA1/TNF/KCNJ8/ADORA2B/EGFR/EXT1/VSTM4/NOS3/ADRB3/KCNMB1	12
GO:0033047	BP	GO:0033047	regulation of mitotic sister chromatid segregation	12/1211	54/18888	0.000126743	0.00116651	0.000796439	DUSP1/BUB1B/BUB1/CDK1/BIRC5/TTK/CCNB1/NUF2/PLK1/SPC25/NDC80/SPC24	12
GO:0050873	BP	GO:0050873	brown fat cell differentiation	12/1211	54/18888	0.000126743	0.00116651	0.000796439	PLAC8/CEBPB/METRNL/LRG1/ADIPOQ/PIM1/ADIG/UCP1/FABP4/BNIP3/ADRB3/BMP7	12
GO:0070169	BP	GO:0070169	positive regulation of biomineral tissue development	12/1211	54/18888	0.000126743	0.00116651	0.000796439	CEBPB/OSR1/BMP4/PTN/ISG15/CCN1/BMPR2/SMAD3/LTF/PKDCC/BMP2/BMP7	12
GO:0071385	BP	GO:0071385	cellular response to glucocorticoid stimulus	12/1211	54/18888	0.000126743	0.00116651	0.000796439	KLF9/BCL2L11/ANXA1/PCK1/SERPINF1/EGFR/ASS1/REST/AXIN2/AQP1/STC1/ZFP36L2	12
GO:1904645	BP	GO:1904645	response to amyloid-beta	12/1211	54/18888	0.000126743	0.00116651	0.000796439	MMP3/FPR2/MMP2/ATP1A3/MMP12/RAMP3/TREM2/TNF/PRNP/MMP13/LRP1/MMP9	12
GO:0001954	BP	GO:0001954	positive regulation of cell-matrix adhesion	12/1211	56/18888	0.000183218	0.00160522	0.00109597	SFRP1/EFEMP2/NRP1/CDH13/COL16A1/CX3CL1/TEK/LIMS1/SDC4/SMAD3/CDK6/FERMT2	12
GO:0001755	BP	GO:0001755	neural crest cell migration	12/1211	57/18888	0.000218705	0.00184515	0.00125979	SEMA3G/BMP4/FN1/SEMA3F/NRP1/SEMA3B/SEMA4F/EDNRA/SEMA6B/TWIST1/GBX2/BMP7	12
GO:0002886	BP	GO:0002886	regulation of myeloid leukocyte mediated immunity	12/1211	57/18888	0.000218705	0.00184515	0.00125979	PTAFR/CD177/ARG1/CCR2/TYROBP/LGALS9/STAP1/ADORA2B/PRAM1/CD300A/CX3CR1/GATA1	12
GO:0031663	BP	GO:0031663	lipopolysaccharide-mediated signaling pathway	12/1211	57/18888	0.000218705	0.00184515	0.00125979	CD14/PTAFR/TRIB1/ACOD1/TIFAB/CD180/CD55/CX3CL1/LBP/LTF/NOS3/PTPN22	12
GO:0010965	BP	GO:0010965	regulation of mitotic sister chromatid separation	12/1211	59/18888	0.000307451	0.00249012	0.00170015	DUSP1/BUB1B/BUB1/BIRC5/TTK/CCNB1/UBE2C/NUF2/PLK1/SPC25/NDC80/SPC24	12
GO:0090497	BP	GO:0090497	mesenchymal cell migration	12/1211	59/18888	0.000307451	0.00249012	0.00170015	SEMA3G/BMP4/FN1/SEMA3F/NRP1/SEMA3B/SEMA4F/EDNRA/SEMA6B/TWIST1/GBX2/BMP7	12
GO:0051306	BP	GO:0051306	mitotic sister chromatid separation	12/1211	62/18888	0.000496683	0.00370446	0.00252924	DUSP1/BUB1B/BUB1/BIRC5/TTK/CCNB1/UBE2C/NUF2/PLK1/SPC25/NDC80/SPC24	12
GO:0032623	BP	GO:0032623	interleukin-2 production	12/1211	63/18888	0.000578304	0.00418445	0.00285696	CLEC7A/IL1B/PDE4D/CCR2/EZR/PRNP/LAG3/ANXA1/CD34/CARD9/HOMER2/HAVCR2	12
GO:0032663	BP	GO:0032663	regulation of interleukin-2 production	12/1211	63/18888	0.000578304	0.00418445	0.00285696	CLEC7A/IL1B/PDE4D/CCR2/EZR/PRNP/LAG3/ANXA1/CD34/CARD9/HOMER2/HAVCR2	12
GO:0045682	BP	GO:0045682	regulation of epidermis development	12/1211	65/18888	0.000775576	0.00534688	0.00365062	SFRP4/PRKCH/BMP4/NAB1/ROCK2/MSX2/REG3G/ERRFI1/MAFF/GDF3/MYCL/ETV4	12
GO:0060760	BP	GO:0060760	positive regulation of response to cytokine stimulus	12/1211	67/18888	0.00102612	0.00671027	0.00458148	GAS6/MMP8/IFIH1/IL7/CD300LF/IRF7/ZBP1/MMP12/TREM2/GFI1/IL1R1/AXL	12
GO:0051055	BP	GO:0051055	negative regulation of lipid biosynthetic process	12/1211	68/18888	0.00117461	0.00754594	0.00515205	DKKL1/ORMDL1/SERPINA12/GFI1/CCDC3/DKK3/REST/SPHK1/APOC1/SNAI2/SIK1/BMP2	12
GO:0072577	BP	GO:0072577	endothelial cell apoptotic process	12/1211	68/18888	0.00117461	0.00754594	0.00515205	GAS6/CD40/THBS1/CCL2/TNF/CD248/TEK/BMPR2/SERPINE1/FGG/ECSCR/RGCC	12
GO:0019229	BP	GO:0019229	regulation of vasoconstriction	12/1211	69/18888	0.00134048	0.00842343	0.00575115	MMP2/SVEP1/ACE/GJA5/TBXAS1/EGFR/ATP1A2/P2RX1/BMPR2/FGG/ITGA9/AVPR1A	12
GO:0043627	BP	GO:0043627	response to estrogen	12/1211	70/18888	0.00152523	0.00935848	0.00638957	MMP2/SFRP1/CITED1/SERPINB9/IGFBP2/GAL/F7/KRT19/OCSTAMP/TEK/MME/MMP14	12
GO:1903317	BP	GO:1903317	regulation of protein maturation	12/1211	70/18888	0.00152523	0.00935848	0.00638957	THBS1/SPON1/IL1R2/PLAT/PRNP/SERPINE2/MMP14/SERPINE1/TMEM98/GAS1/SOX4/PLAUR	12
GO:0048662	BP	GO:0048662	negative regulation of smooth muscle cell proliferation	12/1211	71/18888	0.00173045	0.0103279	0.00705147	TRIB1/BMP4/IL12B/EFEMP2/ADIPOQ/IL12A/TPM1/KLF4/BMPR2/APOD/NOS3/BMP2	12
GO:1904888	BP	GO:1904888	cranial skeletal system development	12/1211	72/18888	0.00195783	0.0113712	0.00776379	BMP4/TIFAB/MTHFD1L/TGFBR1/MSX2/EXT1/PDGFRA/MMP14/SMAD3/EDNRA/PRRX1/TWIST1	12
GO:0006801	BP	GO:0006801	superoxide metabolic process	12/1211	73/18888	0.00220911	0.0126862	0.00866157	FPR2/CLEC7A/APOA4/CD177/FBLN5/TYROBP/SH3PXD2B/MPO/EGFR/PON3/NOS3/BMP7	12
GO:0032481	BP	GO:0032481	positive regulation of type I interferon production	12/1211	73/18888	0.00220911	0.0126862	0.00866157	IFIH1/CD14/IRF7/MMP12/OAS2/OAS3/TLR8/TLR9/ISG15/TLR7/DHX58/PTPN22	12
GO:0042130	BP	GO:0042130	negative regulation of T cell proliferation	12/1211	73/18888	0.00220911	0.0126862	0.00866157	CEBPB/ARG1/BMP4/LGALS9/LRRC32/PRNP/GPNMB/SDC4/PLA2G5/IL2RA/HAVCR2/IDO1	12
GO:0045806	BP	GO:0045806	negative regulation of endocytosis	12/1211	75/18888	0.00279076	0.0151963	0.0103754	CD300LF/MCTP1/RUBCN/ADIPOQ/PRTN3/PACSIN1/PROM2/DYSF/CD300A/APOC1/SIRPA/NECAB2	12
GO:0002260	BP	GO:0002260	lymphocyte homeostasis	12/1211	76/18888	0.00312501	0.0166515	0.0113689	TNFSF13B/TNFRSF13B/LGALS9/BCL2L11/TNFRSF17/GPR174/RAG1/PMAIP1/SLC40A1/CHST3/IL2RA/CCNB2	12
GO:0043297	BP	GO:0043297	apical junction assembly	12/1211	79/18888	0.00432623	0.0215405	0.0147069	PRKCH/CLDN3/TNF/WNT11/ROCK2/EPHA2/ACVRL1/CLDN4/VCL/SNAI2/ECT2/CLDN1	12
GO:0043299	BP	GO:0043299	leukocyte degranulation	12/1211	79/18888	0.00432623	0.0215405	0.0147069	PTAFR/CD177/LAT2/CCL3/CCR2/LGALS9/ADORA2B/PRAM1/RAB44/CD300A/GATA1/PTGDS	12
GO:0050810	BP	GO:0050810	regulation of steroid biosynthetic process	12/1211	81/18888	0.00531443	0.0254413	0.0173702	NR1D1/DKKL1/IGFBP7/EGR1/TNF/SREBF2/GFI1/DKK3/REST/H6PD/SNAI2/BMP2	12
GO:0061333	BP	GO:0061333	renal tubule morphogenesis	12/1211	81/18888	0.00531443	0.0254413	0.0173702	OSR1/CITED1/COL4A1/BMP4/TACSTD2/WNT11/WNT2B/GREM1/PBX1/PKD2/BMP2/IRX2	12
GO:0072028	BP	GO:0072028	nephron morphogenesis	12/1211	81/18888	0.00531443	0.0254413	0.0173702	OSR1/CITED1/BMP4/TACSTD2/WNT11/WNT2B/GREM1/PBX1/PKD2/BMP2/IRX2/BMP7	12
GO:0061844	BP	GO:0061844	antimicrobial humoral immune response mediated by antimicrobial peptide	12/1211	82/18888	0.00587168	0.0271348	0.0185265	CXCL9/CXCL13/ELANE/S100A9/CXCL10/CXCL14/CXCL5/H2BC6/REG3G/LTF/CAMP/PF4	12
GO:0032414	BP	GO:0032414	positive regulation of ion transmembrane transporter activity	12/1211	83/18888	0.00647422	0.0294955	0.0201382	FXYD2/CCL2/VMP1/CCR2/GAL/TREM2/ATP1B2/EDNRA/HAP1/PKD2/TESC/LRRC26	12
GO:0071357	BP	GO:0071357	cellular response to type I interferon	12/1211	84/18888	0.00712454	0.0320311	0.0218695	IFIH1/IFITM3/IRF7/ZBP1/MMP12/OAS2/OAS3/IFITM1/ISG15/IFITM2/IFIT1/TBKBP1	12
GO:0086001	BP	GO:0086001	cardiac muscle cell action potential	12/1211	84/18888	0.00712454	0.0320311	0.0218695	SCN7A/CXADR/BIN1/KCNE4/GJA5/DSC2/KCNJ8/KCNQ1/ATP1A2/KCNE3/SCN4A/GJC1	12
GO:0051851	BP	GO:0051851	modulation by host of symbiont process	12/1211	86/18888	0.00857855	0.0364405	0.02488	CCL3/PTX3/CCL4/ROCK2/REST/LTF/CX3CR1/SMC6/CARD9/CAV2/FASN/CCL8	12
GO:1901379	BP	GO:1901379	regulation of potassium ion transmembrane transport	12/1211	86/18888	0.00857855	0.0364405	0.02488	FXYD2/BIN1/KCNE4/GAL/TREM2/PRNP/KCNQ1/KCNN4/ATP1B2/KCNE3/KCNMB1/LRRC26	12
GO:0032370	BP	GO:0032370	positive regulation of lipid transport	12/1211	87/18888	0.00938738	0.0391463	0.0267274	IL1B/SPP1/PLA2R1/GAL/TREM2/ADIPOQ/RETN/MYB/LRP1/PTGES/LRAT/DBI	12
GO:0034103	BP	GO:0034103	regulation of tissue remodeling	12/1211	87/18888	0.00938738	0.0391463	0.0267274	SPP1/SFRP1/IL12B/HAMP/LTBP3/GPNMB/ROCK2/EGFR/DCSTAMP/GREM1/LEPR/THBS4	12
GO:0000281	BP	GO:0000281	mitotic cytokinesis	12/1211	88/18888	0.0102542	0.0417423	0.0284998	RHOB/ROCK2/IQGAP3/CENPA/ECT2/CKAP2/RACGAP1/BIRC5/ANLN/KIF23/PLK1/NUSAP1	12
GO:0045824	BP	GO:0045824	negative regulation of innate immune response	12/1211	88/18888	0.0102542	0.0417423	0.0284998	SLAMF8/SERPING1/ARG1/ACOD1/DTX4/SERPINB9/MMP12/LGALS9/OAS3/ISG15/DHX58/HAVCR2	12
GO:0035023	BP	GO:0035023	regulation of Rho protein signal transduction	12/1211	89/18888	0.0111817	0.0448829	0.0306441	GPR18/GPR35/PRAG1/NRP1/BCL6/EPS8/COL3A1/GPR174/ARHGEF3/TEK/LPAR6/ADGRG1	12
GO:0034340	BP	GO:0034340	response to type I interferon	12/1211	90/18888	0.0121725	0.0481529	0.0328767	IFIH1/IFITM3/IRF7/ZBP1/MMP12/OAS2/OAS3/IFITM1/ISG15/IFITM2/IFIT1/TBKBP1	12
GO:1905523	BP	GO:1905523	positive regulation of macrophage migration	11/1211	25/18888	1.39007e-07	3.9788e-06	2.71655e-06	THBS1/CCL3/TREM2/C5AR1/CX3CL1/C3AR1/SLAMF1/MMP14/CX3CR1/CMKLR1/P2RY12	11
GO:0060343	BP	GO:0060343	trabecula formation	11/1211	26/18888	2.26985e-07	5.90919e-06	4.03454e-06	MMP2/SFRP1/ADAMTS1/COL1A1/FHL2/THBS3/MSX2/TEK/GREM1/SLC40A1/RBP4	11
GO:0070168	BP	GO:0070168	negative regulation of biomineral tissue development	11/1211	30/18888	1.26438e-06	2.46871e-05	1.68553e-05	FGF23/GAS6/CCL3/LTBP3/CCR1/ROCK2/BCOR/GREM1/NOS3/GATA1/ASPN	11
GO:0061037	BP	GO:0061037	negative regulation of cartilage development	11/1211	32/18888	2.65113e-06	4.61584e-05	3.1515e-05	PTHLH/BMP4/CTSK/FRZB/LTBP3/WNT11/EFEMP1/TGFBR1/GREM1/ADAMTS12/SNAI2	11
GO:0033280	BP	GO:0033280	response to vitamin D	11/1211	37/18888	1.30517e-05	0.000174033	0.000118822	FGF23/SPP1/SFRP1/CXCL10/STC2/PIM1/TNC/ALPL/SNAI2/STC1/BMP7	11
GO:0003180	BP	GO:0003180	aortic valve morphogenesis	11/1211	38/18888	1.73107e-05	0.000219576	0.000149917	ADAMTS5/BMP4/CDH11/SLIT3/ROCK2/EMILIN1/HEYL/AXIN2/TWIST1/SNAI2/NOS3	11
GO:0071711	BP	GO:0071711	basement membrane organization	11/1211	38/18888	1.73107e-05	0.000219576	0.000149917	COL4A1/PXDN/COL6A1/PHLDB2/COL3A1/EXT1/LAMB1/CAV2/CMA1/NID2/NID1	11
GO:0048246	BP	GO:0048246	macrophage chemotaxis	11/1211	40/18888	2.95377e-05	0.000344313	0.000235082	SLAMF8/MMP2/MTUS1/THBS1/CCL3/CCL2/STAP1/C5AR1/C3AR1/SLAMF1/CMKLR1	11
GO:0150077	BP	GO:0150077	regulation of neuroinflammatory response	11/1211	40/18888	2.95377e-05	0.000344313	0.000235082	MMP3/MMP8/NR1D1/IL1B/CCL3/TREM2/TNF/STAP1/IL33/SPHK1/MMP9	11
GO:0072210	BP	GO:0072210	metanephric nephron development	11/1211	41/18888	3.80458e-05	0.000429745	0.000293411	OSR1/BMP4/EGR1/ADIPOQ/CD34/GREM1/PDGFRA/PKD2/PDGFRB/AQP1/IRX2	11
GO:0002691	BP	GO:0002691	regulation of cellular extravasation	11/1211	42/18888	4.8582e-05	0.00052698	0.000359799	CXCL12/SELP/PTAFR/ELANE/CCR2/PLCB1/CHST4/PDGFD/ST3GAL4/IL1R1/LYVE1	11
GO:0030866	BP	GO:0030866	cortical actin cytoskeleton organization	11/1211	42/18888	4.8582e-05	0.00052698	0.000359799	TNF/EZR/CAVIN3/LCP1/ROCK2/FMNL3/IQGAP3/EHD2/ECT2/RACGAP1/ANLN	11
GO:0030501	BP	GO:0030501	positive regulation of bone mineralization	11/1211	44/18888	7.73278e-05	0.000783988	0.000535273	OSR1/BMP4/PTN/ISG15/CCN1/BMPR2/SMAD3/LTF/PKDCC/BMP2/BMP7	11
GO:0071604	BP	GO:0071604	transforming growth factor beta production	11/1211	44/18888	7.73278e-05	0.000783988	0.000535273	THBS1/LUM/FN1/TYROBP/LGALS9/LRRC32/COL3A1/WNT11/MYB/CX3CL1/SMAD3	11
GO:1900744	BP	GO:1900744	regulation of p38MAPK cascade	11/1211	45/18888	9.64698e-05	0.000938435	0.000640723	XDH/IL1B/BMP4/TREM2/EZR/DUSP1/RELL1/SPHK1/BMP2/PTPN22/PER1	11
GO:0002920	BP	GO:0002920	regulation of humoral immune response	11/1211	46/18888	0.000119514	0.0011188	0.00076387	SERPING1/CR2/IL1B/ACOD1/CXCL13/SVEP1/TREM2/TNF/CD55/LTA/CFH	11
GO:0007094	BP	GO:0007094	mitotic spindle assembly checkpoint signaling	11/1211	46/18888	0.000119514	0.0011188	0.00076387	DUSP1/BUB1B/BUB1/BIRC5/TTK/CCNB1/NUF2/PLK1/SPC25/NDC80/SPC24	11
GO:0045601	BP	GO:0045601	regulation of endothelial cell differentiation	11/1211	46/18888	0.000119514	0.0011188	0.00076387	XDH/IL1B/BMP4/TMEM100/PLCB1/TNF/APOLD1/ROCK2/TNFRSF1A/ACVRL1/VCL	11
GO:0071173	BP	GO:0071173	spindle assembly checkpoint signaling	11/1211	46/18888	0.000119514	0.0011188	0.00076387	DUSP1/BUB1B/BUB1/BIRC5/TTK/CCNB1/NUF2/PLK1/SPC25/NDC80/SPC24	11
GO:0071174	BP	GO:0071174	mitotic spindle checkpoint signaling	11/1211	46/18888	0.000119514	0.0011188	0.00076387	DUSP1/BUB1B/BUB1/BIRC5/TTK/CCNB1/NUF2/PLK1/SPC25/NDC80/SPC24	11
GO:0031577	BP	GO:0031577	spindle checkpoint signaling	11/1211	47/18888	0.000147083	0.00133351	0.00091046	DUSP1/BUB1B/BUB1/BIRC5/TTK/CCNB1/NUF2/PLK1/SPC25/NDC80/SPC24	11
GO:0140894	BP	GO:0140894	endolysosomal toll-like receptor signaling pathway	11/1211	47/18888	0.000147083	0.00133351	0.00091046	PTPRS/TLR8/TNF/TREML4/TLR9/TLR7/RAB7B/COLEC12/HAVCR2/PTPN22/RSAD2	11
GO:0007520	BP	GO:0007520	myoblast fusion	11/1211	48/18888	0.000179874	0.00157844	0.00107769	ADAMTS5/NPHS1/CXCL9/CD53/ADAMTS15/CXCL10/GDF15/JAM2/PTGFRN/ADAM12/EHD2	11
GO:0033046	BP	GO:0033046	negative regulation of sister chromatid segregation	11/1211	48/18888	0.000179874	0.00157844	0.00107769	DUSP1/BUB1B/BUB1/BIRC5/TTK/CCNB1/NUF2/PLK1/SPC25/NDC80/SPC24	11
GO:0033048	BP	GO:0033048	negative regulation of mitotic sister chromatid segregation	11/1211	48/18888	0.000179874	0.00157844	0.00107769	DUSP1/BUB1B/BUB1/BIRC5/TTK/CCNB1/NUF2/PLK1/SPC25/NDC80/SPC24	11
GO:0045841	BP	GO:0045841	negative regulation of mitotic metaphase/anaphase transition	11/1211	48/18888	0.000179874	0.00157844	0.00107769	DUSP1/BUB1B/BUB1/BIRC5/TTK/CCNB1/NUF2/PLK1/SPC25/NDC80/SPC24	11
GO:2000816	BP	GO:2000816	negative regulation of mitotic sister chromatid separation	11/1211	48/18888	0.000179874	0.00157844	0.00107769	DUSP1/BUB1B/BUB1/BIRC5/TTK/CCNB1/NUF2/PLK1/SPC25/NDC80/SPC24	11
GO:0030195	BP	GO:0030195	negative regulation of blood coagulation	11/1211	49/18888	0.000218655	0.00184515	0.00125979	SERPING1/THBS1/FAP/PLAT/PDGFRA/SERPINE2/SERPINE1/FGG/THBD/NOS3/PLAUR	11
GO:0036230	BP	GO:0036230	granulocyte activation	11/1211	49/18888	0.000218655	0.00184515	0.00125979	PTAFR/CD177/CCL3/CCR2/TYROBP/TNF/ANXA1/PRAM1/CD300A/CAMP/CTSG	11
GO:0006693	BP	GO:0006693	prostaglandin metabolic process	11/1211	50/18888	0.000264276	0.00218247	0.0014901	IL1B/PTGS1/TBXAS1/HPGD/PTGES/TNFRSF1A/PTGR1/ATP6V1B1/AVPR1A/PTGDS/FABP5	11
GO:0051985	BP	GO:0051985	negative regulation of chromosome segregation	11/1211	50/18888	0.000264276	0.00218247	0.0014901	DUSP1/BUB1B/BUB1/BIRC5/TTK/CCNB1/NUF2/PLK1/SPC25/NDC80/SPC24	11
GO:1900047	BP	GO:1900047	negative regulation of hemostasis	11/1211	50/18888	0.000264276	0.00218247	0.0014901	SERPING1/THBS1/FAP/PLAT/PDGFRA/SERPINE2/SERPINE1/FGG/THBD/NOS3/PLAUR	11
GO:1902100	BP	GO:1902100	negative regulation of metaphase/anaphase transition of cell cycle	11/1211	50/18888	0.000264276	0.00218247	0.0014901	DUSP1/BUB1B/BUB1/BIRC5/TTK/CCNB1/NUF2/PLK1/SPC25/NDC80/SPC24	11
GO:1905819	BP	GO:1905819	negative regulation of chromosome separation	11/1211	50/18888	0.000264276	0.00218247	0.0014901	DUSP1/BUB1B/BUB1/BIRC5/TTK/CCNB1/NUF2/PLK1/SPC25/NDC80/SPC24	11
GO:0006692	BP	GO:0006692	prostanoid metabolic process	11/1211	51/18888	0.00031767	0.0025243	0.00172349	IL1B/PTGS1/TBXAS1/HPGD/PTGES/TNFRSF1A/PTGR1/ATP6V1B1/AVPR1A/PTGDS/FABP5	11
GO:0030865	BP	GO:0030865	cortical cytoskeleton organization	11/1211	51/18888	0.00031767	0.0025243	0.00172349	TNF/EZR/CAVIN3/LCP1/ROCK2/FMNL3/IQGAP3/EHD2/ECT2/RACGAP1/ANLN	11
GO:0048286	BP	GO:0048286	lung alveolus development	11/1211	51/18888	0.00031767	0.0025243	0.00172349	BMP4/ACE/MMP12/SLC7A11/COL6A1/LTBP3/FOXA1/FOSL2/BMPR2/PKDCC/ERRFI1	11
GO:0010517	BP	GO:0010517	regulation of phospholipase activity	11/1211	52/18888	0.000379856	0.00295402	0.00201688	PLA2R1/FLT1/C5AR1/LRP1/EGFR/PDGFRA/EDNRA/PLA2G5/ITK/PDGFRB/AVPR1A	11
GO:0010543	BP	GO:0010543	regulation of platelet activation	11/1211	52/18888	0.000379856	0.00295402	0.00201688	SELP/EMILIN2/SVEP1/PDPN/EMILIN1/PDGFRA/SERPINE2/IL6ST/CTSG/THBD/NOS3	11
GO:0045778	BP	GO:0045778	positive regulation of ossification	11/1211	53/18888	0.000451943	0.00344599	0.00235277	OSR1/BMP4/PTN/ISG15/CCN1/BMPR2/SMAD3/LTF/PKDCC/BMP2/BMP7	11
GO:0050819	BP	GO:0050819	negative regulation of coagulation	11/1211	53/18888	0.000451943	0.00344599	0.00235277	SERPING1/THBS1/FAP/PLAT/PDGFRA/SERPINE2/SERPINE1/FGG/THBD/NOS3/PLAUR	11
GO:0002762	BP	GO:0002762	negative regulation of myeloid leukocyte differentiation	11/1211	54/18888	0.000535134	0.00394283	0.00269199	TRIB1/SFRP1/CCL3/ADIPOQ/FBN1/TNFAIP6/MAFB/FSTL3/LTF/CDK6/C1QC	11
GO:0045604	BP	GO:0045604	regulation of epidermal cell differentiation	11/1211	59/18888	0.00116655	0.00751184	0.00512876	SFRP4/PRKCH/BMP4/ROCK2/MSX2/REG3G/ERRFI1/MAFF/GDF3/MYCL/ETV4	11
GO:0001961	BP	GO:0001961	positive regulation of cytokine-mediated signaling pathway	11/1211	60/18888	0.00134712	0.00843712	0.0057605	GAS6/MMP8/IL7/CD300LF/IRF7/ZBP1/MMP12/TREM2/GFI1/IL1R1/AXL	11
GO:0043030	BP	GO:0043030	regulation of macrophage activation	11/1211	60/18888	0.00134712	0.00843712	0.0057605	MMP8/NR1D1/THBS1/CCL3/TREM2/STAP1/HAMP/IL33/SPHK1/LBP/HAVCR2	11
GO:0002820	BP	GO:0002820	negative regulation of adaptive immune response	11/1211	61/18888	0.00155	0.00946796	0.00646431	CR2/ARG1/SVEP1/ALOX15/AHR/BCL6/LOXL3/SAMSN1/SLAMF1/IL33/HAVCR2	11
GO:0031102	BP	GO:0031102	neuron projection regeneration	11/1211	61/18888	0.00155	0.00946796	0.00646431	APOA4/MMP2/SPP1/PTPRS/PTN/MATN2/KLF4/TNC/PRRX1/APOD/RTN4RL2	11
GO:0032731	BP	GO:0032731	positive regulation of interleukin-1 beta production	11/1211	62/18888	0.00177718	0.0105264	0.00718695	CLEC7A/CCL3/LILRA5/TYROBP/LGALS9/TLR8/EGR1/TNF/NLRP12/MEFV/SMAD3	11
GO:2000351	BP	GO:2000351	regulation of endothelial cell apoptotic process	11/1211	62/18888	0.00177718	0.0105264	0.00718695	GAS6/CD40/THBS1/CCL2/TNF/CD248/TEK/SERPINE1/FGG/ECSCR/RGCC	11
GO:0032613	BP	GO:0032613	interleukin-10 production	11/1211	65/18888	0.00262622	0.0144007	0.00983219	CLEC7A/IL12B/LILRA5/TYROBP/TREM2/LGALS9/TLR9/ISG15/PRG2/EPX/IDO1	11
GO:0032653	BP	GO:0032653	regulation of interleukin-10 production	11/1211	65/18888	0.00262622	0.0144007	0.00983219	CLEC7A/IL12B/LILRA5/TYROBP/TREM2/LGALS9/TLR9/ISG15/PRG2/EPX/IDO1	11
GO:0050994	BP	GO:0050994	regulation of lipid catabolic process	11/1211	66/18888	0.00297275	0.0159177	0.0108679	APOA4/IL1B/TNF/HPGD/CIDEC/APOC1/CIDEA/FABP1/TWIST1/SCT/HCAR2	11
GO:0070613	BP	GO:0070613	regulation of protein processing	11/1211	66/18888	0.00297275	0.0159177	0.0108679	THBS1/SPON1/IL1R2/PLAT/PRNP/SERPINE2/MMP14/SERPINE1/TMEM98/GAS1/PLAUR	11
GO:0070830	BP	GO:0070830	bicellular tight junction assembly	11/1211	71/18888	0.00529596	0.0254197	0.0173554	PRKCH/CLDN3/TNF/WNT11/ROCK2/EPHA2/ACVRL1/CLDN4/SNAI2/ECT2/CLDN1	11
GO:0170041	BP	GO:0170041	non-proteinogenic amino acid metabolic process	11/1211	73/18888	0.00655238	0.0297524	0.0203136	ARG1/UPB1/PLOD2/DPEP1/P4HA3/ASS1/DAO/DDAH1/DDO/EGLN2/IDO1	11
GO:0072678	BP	GO:0072678	T cell migration	11/1211	74/18888	0.00726236	0.0324373	0.0221468	CXCL12/CXCL13/CCL3/CCL2/CCR2/CXCL10/GPR183/CCR6/AIRE/APOD/GPR15	11
GO:1904377	BP	GO:1904377	positive regulation of protein localization to cell periphery	11/1211	74/18888	0.00726236	0.0324373	0.0221468	PRKCH/RAMP3/TREM2/TNF/EZR/PRNP/KIF5B/EPHA2/LRP1/EGFR/GPSM2	11
GO:0072078	BP	GO:0072078	nephron tubule morphogenesis	11/1211	77/18888	0.00975618	0.0403457	0.0275463	OSR1/CITED1/BMP4/TACSTD2/WNT11/WNT2B/GREM1/PBX1/PKD2/BMP2/IRX2	11
GO:0120192	BP	GO:0120192	tight junction assembly	11/1211	77/18888	0.00975618	0.0403457	0.0275463	PRKCH/CLDN3/TNF/WNT11/ROCK2/EPHA2/ACVRL1/CLDN4/SNAI2/ECT2/CLDN1	11
GO:0072088	BP	GO:0072088	nephron epithelium morphogenesis	11/1211	79/18888	0.0117533	0.0467994	0.0319526	OSR1/CITED1/BMP4/TACSTD2/WNT11/WNT2B/GREM1/PBX1/PKD2/BMP2/IRX2	11
GO:0002523	BP	GO:0002523	leukocyte migration involved in inflammatory response	10/1211	19/18888	6.13197e-08	1.94904e-06	1.33072e-06	SLAMF8/ELANE/PTN/S100A9/S100A8/TNF/CCR6/CX3CL1/SLAMF1/LBP	10
GO:0002407	BP	GO:0002407	dendritic cell chemotaxis	10/1211	24/18888	9.68084e-07	1.9922e-05	1.36019e-05	GAS6/SLAMF8/CCR2/LGALS9/GPR183/CCR1/CCR6/CCR5/IL12A/SLAMF1	10
GO:0035988	BP	GO:0035988	chondrocyte proliferation	10/1211	26/18888	2.32944e-06	4.14822e-05	2.83223e-05	MUSTN1/CCN3/CCN2/EXT1/MMP14/FOSL2/BMPR2/LTF/ERRFI1/STC1	10
GO:0042832	BP	GO:0042832	defense response to protozoan	10/1211	27/18888	3.48743e-06	5.72545e-05	3.90909e-05	CLEC7A/GBP7/ARG1/IL12B/GBP4/GBP2/GBP6/SLC11A1/BATF2/PF4	10
GO:0048245	BP	GO:0048245	eosinophil chemotaxis	10/1211	27/18888	3.48743e-06	5.72545e-05	3.90909e-05	CCL11/CCL3/CCL2/CCL24/CCL4/CX3CL1/CCL7/CCL22/CCL1/CCL8	10
GO:0001562	BP	GO:0001562	response to protozoan	10/1211	30/18888	1.04047e-05	0.000145853	9.95822e-05	CLEC7A/GBP7/ARG1/IL12B/GBP4/GBP2/GBP6/SLC11A1/BATF2/PF4	10
GO:0001958	BP	GO:0001958	endochondral ossification	10/1211	32/18888	1.98569e-05	0.000247284	0.000168835	BMP4/SCX/NAB1/MMP13/BPNT2/COL1A1/TEK/EXT1/MMP14/ALPL	10
GO:0036075	BP	GO:0036075	replacement ossification	10/1211	32/18888	1.98569e-05	0.000247284	0.000168835	BMP4/SCX/NAB1/MMP13/BPNT2/COL1A1/TEK/EXT1/MMP14/ALPL	10
GO:0060317	BP	GO:0060317	cardiac epithelial to mesenchymal transition	10/1211	36/18888	6.18337e-05	0.000648838	0.000442999	TMEM100/ADAM15/TGFBR1/MSX2/ENG/SPRY1/HEYL/TWIST1/SNAI2/BMP2	10
GO:0031952	BP	GO:0031952	regulation of protein autophosphorylation	10/1211	38/18888	0.000102255	0.000982473	0.00067079	VEGFC/ADIPOQ/NLRP12/GPNMB/PDGFC/PDGFD/GREM1/PRLR/ERRFI1/RAP2A	10
GO:0045429	BP	GO:0045429	positive regulation of nitric oxide biosynthetic process	10/1211	40/18888	0.00016306	0.00145187	0.000991277	CLEC7A/IL1B/PTX3/TNF/ASS1/KLF4/DDAH1/SMAD3/PKD2/KLRK1	10
GO:0071634	BP	GO:0071634	regulation of transforming growth factor beta production	10/1211	41/18888	0.000203388	0.00176776	0.00120695	THBS1/LUM/FN1/TYROBP/LGALS9/LRRC32/WNT11/MYB/CX3CL1/SMAD3	10
GO:1904407	BP	GO:1904407	positive regulation of nitric oxide metabolic process	10/1211	41/18888	0.000203388	0.00176776	0.00120695	CLEC7A/IL1B/PTX3/TNF/ASS1/KLF4/DDAH1/SMAD3/PKD2/KLRK1	10
GO:0010712	BP	GO:0010712	regulation of collagen metabolic process	10/1211	43/18888	0.000309411	0.0024986	0.00170593	BMP4/SCX/FAP/MYB/MFAP4/EMILIN1/ENG/CREB3L1/CYGB/RGCC	10
GO:0060412	BP	GO:0060412	ventricular septum morphogenesis	10/1211	43/18888	0.000309411	0.0024986	0.00170593	BMP4/FZD1/SLIT3/WNT11/TGFBR1/FZD2/BMPR2/HEYL/NOS3/SOX4	10
GO:0097028	BP	GO:0097028	dendritic cell differentiation	10/1211	45/18888	0.000458014	0.00345005	0.00235554	GAS6/CEBPB/TREM2/LGALS9/PRTN3/DCSTAMP/LTBR/GATA1/BATF2/AXL	10
GO:0002701	BP	GO:0002701	negative regulation of production of molecular mediator of immune response	10/1211	46/18888	0.000552042	0.00405102	0.00276586	ARG1/TNF/BCL6/BST2/PRG2/SLAMF1/IL33/TWIST1/EPX/AXL	10
GO:0048483	BP	GO:0048483	autonomic nervous system development	10/1211	46/18888	0.000552042	0.00405102	0.00276586	FN1/SEMA3F/NRP1/ACKR3/INSM1/EDNRA/GBX2/EGR2/SOX4/SLC6A4	10
GO:0006953	BP	GO:0006953	acute-phase response	10/1211	47/18888	0.00066149	0.00464829	0.00317365	IL1B/CEBPB/FN1/TNF/PTGES/ASS1/LBP/REG3G/HP/ITIH4	10
GO:0140353	BP	GO:0140353	lipid export from cell	10/1211	47/18888	0.00066149	0.00464829	0.00317365	IL1B/SPP1/GAL/SELENOM/RETN/KCNQ1/MYB/PTGES/FZD4/POMC	10
GO:0042088	BP	GO:0042088	T-helper 1 type immune response	10/1211	48/18888	0.000788231	0.00542045	0.00370085	IL1B/CCR2/IL12B/ANXA1/SLAMF1/IL33/TMEM98/HAVCR2/SLC11A1/IL1R1	10
GO:0090279	BP	GO:0090279	regulation of calcium ion import	10/1211	48/18888	0.000788231	0.00542045	0.00370085	CXCL12/CCL3/CCL2/ACE/PRNP/MS4A1/P2RX1/PKD2/PDGFRB/STC1	10
GO:0030850	BP	GO:0030850	prostate gland development	10/1211	49/18888	0.000934277	0.00620619	0.00423732	MMP2/SFRP1/BMP4/CYP7B1/SERPINF1/FOXA1/TNC/ID4/PRLR/BMP7	10
GO:0001974	BP	GO:0001974	blood vessel remodeling	10/1211	51/18888	0.00129302	0.00820064	0.00559904	ACE/CCR2/EPAS1/EXT1/BMPR2/ACVRL1/EDNRA/NOS3/RSPO3/AXL	10
GO:2001238	BP	GO:2001238	positive regulation of extrinsic apoptotic signaling pathway	10/1211	51/18888	0.00129302	0.00820064	0.00559904	THBS1/LTB/SFRP1/ATF3/TNF/PMAIP1/LTBR/TNFRSF12A/G0S2/SRPX	10
GO:0050850	BP	GO:0050850	positive regulation of calcium-mediated signaling	10/1211	53/18888	0.00175661	0.0104384	0.00712691	CLEC7A/CCL3/RAMP3/TREM2/TNF/CCL4/CDH13/PDGFRA/LMCD1/PDGFRB	10
GO:0060193	BP	GO:0060193	positive regulation of lipase activity	10/1211	53/18888	0.00175661	0.0104384	0.00712691	APOA4/FLT1/C5AR1/EGFR/PDGFRA/EDNRA/PLA2G5/ITK/PDGFRB/AVPR1A	10
GO:0060688	BP	GO:0060688	regulation of morphogenesis of a branching structure	10/1211	53/18888	0.00175661	0.0104384	0.00712691	FGF7/SFRP1/BMP4/TNF/TACSTD2/WNT2B/GREM1/BCL11A/SNAI2/BMP7	10
GO:0060425	BP	GO:0060425	lung morphogenesis	10/1211	55/18888	0.0023461	0.0133745	0.00913151	FGF7/BMP4/TNF/COL6A1/WNT2B/HHIP/FOXA1/SPRY1/EXT1/TNC	10
GO:0010761	BP	GO:0010761	fibroblast migration	10/1211	56/18888	0.00269522	0.0147054	0.0100402	THBS1/CD248/ZEB2/CCN3/PDLIM1/SDC4/ACTA2/AQP1/CYGB/AKAP12	10
GO:1902895	BP	GO:1902895	positive regulation of miRNA transcription	10/1211	56/18888	0.00269522	0.0147054	0.0100402	EGR1/TNF/SREBF2/MYB/EGFR/FOXA1/KLF4/SMAD3/NOTCH3/BMP2	10
GO:2000107	BP	GO:2000107	negative regulation of leukocyte apoptotic process	10/1211	57/18888	0.00308468	0.0164569	0.0112361	GAS6/CXCL12/IRF7/BMP4/BCL6/MERTK/CCR5/RAG1/AXL/IDO1	10
GO:0032608	BP	GO:0032608	interferon-beta production	10/1211	59/18888	0.00399747	0.0203106	0.0138672	IFIH1/IRF7/PTPRS/OAS2/OAS3/TLR8/TLR9/ISG15/TLR7/SIRPA	10
GO:0032648	BP	GO:0032648	regulation of interferon-beta production	10/1211	59/18888	0.00399747	0.0203106	0.0138672	IFIH1/IRF7/PTPRS/OAS2/OAS3/TLR8/TLR9/ISG15/TLR7/SIRPA	10
GO:0060135	BP	GO:0060135	maternal process involved in female pregnancy	10/1211	59/18888	0.00399747	0.0203106	0.0138672	SPP1/PTN/LGALS9/STC2/CTSB/PRDM1/BMPR2/HAVCR2/STC1/NR2F2	10
GO:0046456	BP	GO:0046456	icosanoid biosynthetic process	10/1211	60/18888	0.00452754	0.0224622	0.0153362	IL1B/PTGS1/TBXAS1/ALOX5AP/PTGES/PLA2G5/MGST2/AVPR1A/PTGDS/FABP5	10
GO:0045599	BP	GO:0045599	negative regulation of fat cell differentiation	10/1211	61/18888	0.00511137	0.0247072	0.016869	TNF/ADIPOQ/JDP2/MSX2/SMAD3/ID4/TGFB1I1/FERMT2/BMP2/ZFP36L2	10
GO:0051785	BP	GO:0051785	positive regulation of nuclear division	10/1211	61/18888	0.00511137	0.0247072	0.016869	IL1B/PLCB1/TNF/MSX2/SPHK1/RAD51AP1/PDGFRB/UBE2C/RGCC/NUSAP1	10
GO:0086002	BP	GO:0086002	cardiac muscle cell action potential involved in contraction	10/1211	61/18888	0.00511137	0.0247072	0.016869	SCN7A/BIN1/KCNE4/GJA5/DSC2/KCNJ8/KCNQ1/KCNE3/SCN4A/GJC1	10
GO:0002763	BP	GO:0002763	positive regulation of myeloid leukocyte differentiation	10/1211	62/18888	0.00575256	0.0268567	0.0183366	TRIB1/IL12B/TYROBP/TREM2/TNF/CCR1/DCSTAMP/OCSTAMP/TESC/PF4	10
GO:1903078	BP	GO:1903078	positive regulation of protein localization to plasma membrane	10/1211	62/18888	0.00575256	0.0268567	0.0183366	PRKCH/RAMP3/TREM2/TNF/EZR/PRNP/KIF5B/EPHA2/LRP1/EGFR	10
GO:2000117	BP	GO:2000117	negative regulation of cysteine-type endopeptidase activity	10/1211	63/18888	0.00645478	0.0294314	0.0200945	GAS6/THBS1/TNF/DPEP1/KLF4/LTF/FABP1/AQP1/PLAUR/MMP9	10
GO:0030888	BP	GO:0030888	regulation of B cell proliferation	10/1211	64/18888	0.00722177	0.0323353	0.0220772	TNFSF13B/TNFRSF13B/IL7/AHR/TYROBP/BCL6/GPR183/TLR9/CD300A/PRLR	10
GO:0062208	BP	GO:0062208	positive regulation of pattern recognition receptor signaling pathway	10/1211	64/18888	0.00722177	0.0323353	0.0220772	CD14/SLC15A3/TREML4/GBP2/TLR9/DHX58/LBP/LTF/PTPN22/RSAD2	10
GO:0030225	BP	GO:0030225	macrophage differentiation	10/1211	65/18888	0.00805733	0.0347119	0.0236998	TRIB1/BMP4/CEBPE/ADIPOQ/IL33/FOSL2/C1QC/MMP9/SOCS1/PF4	10
GO:0043903	BP	GO:0043903	regulation of biological process involved in symbiotic interaction	10/1211	65/18888	0.00805733	0.0347119	0.0236998	ARG1/IFITM3/PTX3/LGALS9/LGALS1/IFITM1/IFITM2/TMPRSS2/LTF/TRIM59	10
GO:0097192	BP	GO:0097192	extrinsic apoptotic signaling pathway in absence of ligand	10/1211	67/18888	0.00994953	0.0408638	0.0279001	IL1B/IL7/TNF/BCL2L11/CX3CL1/SNAI2/GATA1/UNC5B/SRPX/PF4	10
GO:2000630	BP	GO:2000630	positive regulation of miRNA metabolic process	10/1211	67/18888	0.00994953	0.0408638	0.0279001	EGR1/TNF/SREBF2/MYB/EGFR/FOXA1/KLF4/SMAD3/NOTCH3/BMP2	10
GO:0032715	BP	GO:0032715	negative regulation of interleukin-6 production	10/1211	68/18888	0.0110139	0.0444213	0.030329	GAS6/BANK1/TNF/NLRP12/CX3CL1/SLAMF1/SIRPA/HAVCR2/PTPN22/C1QTNF3	10
GO:0072171	BP	GO:0072171	mesonephric tubule morphogenesis	10/1211	68/18888	0.0110139	0.0444213	0.030329	OSR1/CITED1/BMP4/TACSTD2/WNT11/WNT2B/GREM1/PBX1/PKD2/BMP2	10
GO:0019731	BP	GO:0019731	antibacterial humoral response	10/1211	69/18888	0.0121624	0.0481478	0.0328732	JCHAIN/IGHM/ELANE/WFDC2/H2BC6/RNASE4/IGHG3/LTF/CAMP/CTSG	10
GO:0038034	BP	GO:0038034	signal transduction in absence of ligand	10/1211	69/18888	0.0121624	0.0481478	0.0328732	IL1B/IL7/TNF/BCL2L11/CX3CL1/SNAI2/GATA1/UNC5B/SRPX/PF4	10
GO:0002544	BP	GO:0002544	chronic inflammatory response	9/1211	19/18888	9.13055e-07	1.92729e-05	1.31587e-05	THBS1/CCL11/CXCL13/S100A9/S100A8/TNF/ADORA2B/LTA/IDO1	9
GO:0061298	BP	GO:0061298	retina vasculature development in camera-type eye	9/1211	19/18888	9.13055e-07	1.92729e-05	1.31587e-05	COL4A1/NRP1/FZD4/PDGFRA/RHOJ/VSTM4/BMPR2/ACVRL1/PDGFRB	9
GO:0090026	BP	GO:0090026	positive regulation of monocyte chemotaxis	9/1211	20/18888	1.56554e-06	2.92109e-05	1.99439e-05	FPR2/CXCL12/CCR2/CXCL10/CCR1/SERPINE1/CX3CR1/S100A14/CCL1	9
GO:1903975	BP	GO:1903975	regulation of glial cell migration	9/1211	21/18888	2.58373e-06	4.51286e-05	3.08118e-05	CCL3/CCR2/TREM2/STAP1/GPR183/CX3CL1/ATP1B2/CX3CR1/P2RY12	9
GO:0002689	BP	GO:0002689	negative regulation of leukocyte chemotaxis	9/1211	23/18888	6.3895e-06	9.59654e-05	6.5521e-05	SLAMF8/GPR18/CCL2/STAP1/CCN3/TNFAIP6/DUSP1/GREM1/KLRK1	9
GO:0033622	BP	GO:0033622	integrin activation	9/1211	26/18888	2.05008e-05	0.000252998	0.000172736	CXCL12/SELP/CXCL13/FN1/COL16A1/CX3CL1/FERMT2/FBLIM1/P2RY12	9
GO:0048143	BP	GO:0048143	astrocyte activation	9/1211	26/18888	2.05008e-05	0.000252998	0.000172736	NR1D1/IL1B/TREM2/TNF/C5AR1/ZEB2/LRP1/EGFR/C1QA	9
GO:0035313	BP	GO:0035313	wound healing, spreading of epidermal cells	9/1211	27/18888	2.90075e-05	0.000341041	0.000232848	LRG1/MMP12/ITGB5/COL5A1/PHLDB2/MSX2/ACVRL1/ITGA5/FERMT2	9
GO:0150146	BP	GO:0150146	cell junction disassembly	9/1211	27/18888	2.90075e-05	0.000341041	0.000232848	TREM2/TGFBR1/STON1/CX3CL1/C1QB/C1QA/CX3CR1/SNAI2/C1QC	9
GO:0030194	BP	GO:0030194	positive regulation of blood coagulation	9/1211	28/18888	4.03256e-05	0.000450838	0.000307813	THBS1/EMILIN2/PLAT/F7/EMILIN1/ST3GAL4/SERPINE1/THBD/F3	9
GO:1900048	BP	GO:1900048	positive regulation of hemostasis	9/1211	28/18888	4.03256e-05	0.000450838	0.000307813	THBS1/EMILIN2/PLAT/F7/EMILIN1/ST3GAL4/SERPINE1/THBD/F3	9
GO:0003171	BP	GO:0003171	atrioventricular valve development	9/1211	29/18888	5.5161e-05	0.000588995	0.00040214	GJA5/SLIT3/CCN1/BMPR2/HEYL/AXIN2/TWIST1/SOX4/BMP2	9
GO:0060142	BP	GO:0060142	regulation of syncytium formation by plasma membrane fusion	9/1211	29/18888	5.5161e-05	0.000588995	0.00040214	CXCL9/CD53/TYROBP/TREM2/CXCL10/GDF15/DCSTAMP/OCSTAMP/EHD2	9
GO:0043032	BP	GO:0043032	positive regulation of macrophage activation	9/1211	30/18888	7.43423e-05	0.000760003	0.000518897	MMP8/THBS1/CCL3/TREM2/STAP1/HAMP/IL33/LBP/HAVCR2	9
GO:0050820	BP	GO:0050820	positive regulation of coagulation	9/1211	30/18888	7.43423e-05	0.000760003	0.000518897	THBS1/EMILIN2/PLAT/F7/EMILIN1/ST3GAL4/SERPINE1/THBD/F3	9
GO:0002825	BP	GO:0002825	regulation of T-helper 1 type immune response	9/1211	31/18888	9.88314e-05	0.000953382	0.000650928	IL1B/CCR2/IL12B/ANXA1/SLAMF1/IL33/HAVCR2/SLC11A1/IL1R1	9
GO:0032682	BP	GO:0032682	negative regulation of chemokine production	9/1211	31/18888	9.88314e-05	0.000953382	0.000650928	ELANE/LGALS9/OAS3/EPHA2/MEFV/KLF4/SIRPA/APOD/C1QTNF3	9
GO:0033688	BP	GO:0033688	regulation of osteoblast proliferation	9/1211	31/18888	9.88314e-05	0.000953382	0.000650928	SFRP1/EIF2AK2/CCN1/GREM1/SMAD3/LTF/AXIN2/GATA1/BMP2	9
GO:1903055	BP	GO:1903055	positive regulation of extracellular matrix organization	9/1211	31/18888	9.88314e-05	0.000953382	0.000650928	EFEMP2/PHLDB2/PDPN/TGFBR1/EMILIN1/SMAD3/FSCN1/BMP2/RGCC	9
GO:1901889	BP	GO:1901889	negative regulation of cell junction assembly	9/1211	32/18888	0.000129734	0.00119203	0.000813867	IL1B/THBS1/ACE/TNF/PHLDB2/ROCK2/MMP14/ACVRL1/APOD	9
GO:0002446	BP	GO:0002446	neutrophil mediated immunity	9/1211	35/18888	0.000274359	0.00224875	0.00153535	PTAFR/CD177/ARG1/ELANE/ACE/TREM1/PRAM1/CTSG/CARD9	9
GO:0002719	BP	GO:0002719	negative regulation of cytokine production involved in immune response	9/1211	35/18888	0.000274359	0.00224875	0.00153535	ARG1/TNF/BCL6/BST2/PRG2/SLAMF1/TWIST1/EPX/AXL	9
GO:0030947	BP	GO:0030947	regulation of vascular endothelial growth factor receptor signaling pathway	9/1211	35/18888	0.000274359	0.00224875	0.00153535	IL1B/VEGFC/NRP1/HHEX/EMILIN1/FZD4/MMRN2/ITGA5/TMEM204	9
GO:0033687	BP	GO:0033687	osteoblast proliferation	9/1211	36/18888	0.0003452	0.00273113	0.0018647	SFRP1/EIF2AK2/CCN1/GREM1/SMAD3/LTF/AXIN2/GATA1/BMP2	9
GO:0035909	BP	GO:0035909	aorta morphogenesis	9/1211	38/18888	0.000532337	0.00392751	0.00268153	EFEMP2/COL3A1/FKBP10/LRP1/ENG/ACVRL1/ADAMTS9/PDGFRB/SOX4	9
GO:0048846	BP	GO:0048846	axon extension involved in axon guidance	9/1211	38/18888	0.000532337	0.00392751	0.00268153	CXCL12/SEMA3G/SEMA3F/NRP1/SLIT3/SEMA3B/SEMA4F/BMPR2/SEMA6B	9
GO:1902284	BP	GO:1902284	neuron projection extension involved in neuron projection guidance	9/1211	38/18888	0.000532337	0.00392751	0.00268153	CXCL12/SEMA3G/SEMA3F/NRP1/SLIT3/SEMA3B/SEMA4F/BMPR2/SEMA6B	9
GO:0035025	BP	GO:0035025	positive regulation of Rho protein signal transduction	9/1211	39/18888	0.000653134	0.0046014	0.00314163	GPR18/GPR35/PRAG1/COL3A1/GPR174/ARHGEF3/TEK/LPAR6/ADGRG1	9
GO:0001953	BP	GO:0001953	negative regulation of cell-matrix adhesion	9/1211	40/18888	0.000795413	0.00544928	0.00372053	THBS1/MMP12/PHLDB2/ADAM15/BCL6/MMP14/SERPINE1/ACVRL1/APOD	9
GO:0030279	BP	GO:0030279	negative regulation of ossification	9/1211	40/18888	0.000795413	0.00544928	0.00372053	FGF23/SFRP1/CCL3/LTBP3/CCR1/BCOR/GREM1/GATA1/TPH1	9
GO:1903115	BP	GO:1903115	regulation of actin filament-based movement	9/1211	40/18888	0.000795413	0.00544928	0.00372053	BIN1/PDE4D/GJA5/DSC2/PDPN/ZEB2/ATP1A2/ACTA2/STC1	9
GO:0045730	BP	GO:0045730	respiratory burst	9/1211	41/18888	0.00096192	0.00636502	0.00434576	CLEC7A/JCHAIN/SLAMF8/TREM2/S100A9/CD55/MPO/LBP/SLC11A1	9
GO:1904994	BP	GO:1904994	regulation of leukocyte adhesion to vascular endothelial cell	9/1211	41/18888	0.00096192	0.00636502	0.00434576	CXCL12/SELP/PTAFR/ELANE/CCR2/TNF/CHST4/ST3GAL4/KLF4	9
GO:0042119	BP	GO:0042119	neutrophil activation	9/1211	42/18888	0.0011556	0.00745007	0.00508659	PTAFR/CD177/TYROBP/TNF/ANXA1/PRAM1/CD300A/CAMP/CTSG	9
GO:0010518	BP	GO:0010518	positive regulation of phospholipase activity	9/1211	43/18888	0.00137959	0.00858211	0.00585949	FLT1/C5AR1/EGFR/PDGFRA/EDNRA/PLA2G5/ITK/PDGFRB/AVPR1A	9
GO:2000403	BP	GO:2000403	positive regulation of lymphocyte migration	9/1211	43/18888	0.00137959	0.00858211	0.00585949	CXCL12/CXCL13/CCL3/CCR2/CXCL10/CCL4/JAM2/MADCAM1/CCL7	9
GO:0043268	BP	GO:0043268	positive regulation of potassium ion transport	9/1211	44/18888	0.00163723	0.00983596	0.00671557	FXYD2/GAL/TREM2/KIF5B/KCNQ1/KCNN4/ATP1B2/KCNMB1/LRRC26	9
GO:0071548	BP	GO:0071548	response to dexamethasone	9/1211	44/18888	0.00163723	0.00983596	0.00671557	PTAFR/ACE/PCK1/SERPINF1/EGFR/ASS1/AXIN2/AQP1/CLDN1	9
GO:1904037	BP	GO:1904037	positive regulation of epithelial cell apoptotic process	9/1211	44/18888	0.00163723	0.00983596	0.00671557	CD40/SFRP4/THBS1/PLA2R1/CCL2/WNT11/CD248/ECSCR/RGCC	9
GO:0032480	BP	GO:0032480	negative regulation of type I interferon production	9/1211	45/18888	0.00193203	0.0112726	0.00769643	GBP7/RNF125/ACOD1/PTPRS/TYROBP/XAF1/DHX58/SIRPA/HAVCR2	9
GO:2001239	BP	GO:2001239	regulation of extrinsic apoptotic signaling pathway in absence of ligand	9/1211	46/18888	0.0022677	0.013009	0.00888195	IL1B/IL7/TNF/CX3CL1/SNAI2/GATA1/UNC5B/SRPX/PF4	9
GO:0055078	BP	GO:0055078	sodium ion homeostasis	9/1211	47/18888	0.00264812	0.0145063	0.00990427	FXYD2/ATP1A3/SCN7A/ATP1A2/EXT1/ATP1B2/EDNRA/ATP6V1B1/TMPRSS3	9
GO:0035850	BP	GO:0035850	epithelial cell differentiation involved in kidney development	9/1211	48/18888	0.00307733	0.0164455	0.0112283	NPHS1/OSR1/ADIPOQ/CD34/GREM1/EXT1/EDNRA/ACTA2/MMP9	9
GO:0045776	BP	GO:0045776	negative regulation of blood pressure	9/1211	48/18888	0.00307733	0.0164455	0.0112283	ADM2/PTAFR/VEGFC/GJA5/TNF/ADIPOQ/BMPR2/NOS3/ADRB3	9
GO:0022602	BP	GO:0022602	ovulation cycle process	9/1211	50/18888	0.00409902	0.0206728	0.0141145	MMP2/PTX3/SLIT3/ADAMTS1/RETN/TNFAIP6/FZD4/PDGFRA/NOS3	9
GO:0043154	BP	GO:0043154	negative regulation of cysteine-type endopeptidase activity involved in apoptotic process	9/1211	50/18888	0.00409902	0.0206728	0.0141145	GAS6/THBS1/TNF/DPEP1/KLF4/FABP1/AQP1/PLAUR/MMP9	9
GO:0140374	BP	GO:0140374	antiviral innate immune response	9/1211	50/18888	0.00409902	0.0206728	0.0141145	IFIH1/EIF2AK2/ZBP1/IFIT2/CXCL10/TNF/IFIT1/DHX58/IFIT3	9
GO:0071622	BP	GO:0071622	regulation of granulocyte chemotaxis	9/1211	51/18888	0.0047003	0.023005	0.0157068	THBS1/C5AR1/TNFAIP6/C3AR1/SLAMF1/LBP/CMKLR1/S100A14/THBS4	9
GO:0008608	BP	GO:0008608	attachment of spindle microtubules to kinetochore	9/1211	52/18888	0.00536795	0.025675	0.0175298	ECT2/RACGAP1/BIRC5/CCNB1/NUF2/SGO1/SPC25/NDC80/SPC24	9
GO:0002066	BP	GO:0002066	columnar/cuboidal epithelial cell development	9/1211	53/18888	0.00610663	0.0281255	0.0192029	BMP4/GDF11/TLR9/INSM1/PRDM1/IL6ST/CDK6/TYMS/FASN	9
GO:0031103	BP	GO:0031103	axon regeneration	9/1211	54/18888	0.00692111	0.0312708	0.0213504	APOA4/MMP2/SPP1/PTPRS/PTN/KLF4/TNC/APOD/RTN4RL2	9
GO:0051703	BP	GO:0051703	biological process involved in intraspecies interaction between organisms	9/1211	54/18888	0.00692111	0.0312708	0.0213504	SHANK1/TREM2/KCNQ1/EXT1/SEPTIN5/LTF/CX3CR1/AVPR1A/SLC6A4	9
GO:0030857	BP	GO:0030857	negative regulation of epithelial cell differentiation	9/1211	55/18888	0.00781622	0.0338421	0.0231059	XDH/OSR1/FRZB/MSX2/SPRY1/ACVRL1/REG3G/GDF3/MMP9	9
GO:0002823	BP	GO:0002823	negative regulation of adaptive immune response based on somatic recombination of immune receptors built from immunoglobulin superfamily domains	9/1211	56/18888	0.00879684	0.0373098	0.0254735	CR2/ARG1/SVEP1/AHR/BCL6/LOXL3/SLAMF1/IL33/HAVCR2	9
GO:2000648	BP	GO:2000648	positive regulation of stem cell proliferation	9/1211	56/18888	0.00879684	0.0373098	0.0254735	VEGFC/CITED1/LTBP3/TGFBR1/CCNE1/EPCAM/PBX1/PRRX1/FERMT2	9
GO:0002707	BP	GO:0002707	negative regulation of lymphocyte mediated immunity	9/1211	57/18888	0.00986787	0.0406845	0.0277776	CR2/ARG1/SERPINB9/SVEP1/AHR/LGALS9/BCL6/SLAMF1/HAVCR2	9
GO:0031638	BP	GO:0031638	zymogen activation	9/1211	58/18888	0.0110342	0.0444213	0.030329	THBS1/KLK1/PLAT/SERPINE2/MMP14/SERPINE1/FGG/THBD/PLAUR	9
GO:0061005	BP	GO:0061005	cell differentiation involved in kidney development	9/1211	58/18888	0.0110342	0.0444213	0.030329	NPHS1/OSR1/ADIPOQ/CD34/GREM1/EXT1/EDNRA/ACTA2/MMP9	9
GO:0086065	BP	GO:0086065	cell communication involved in cardiac conduction	9/1211	58/18888	0.0110342	0.0444213	0.030329	ATP1A3/CXADR/PDE4D/GJA5/DSC2/KCNQ1/ATP1A2/ATP1B2/GJC1	9
GO:0045620	BP	GO:0045620	negative regulation of lymphocyte differentiation	9/1211	59/18888	0.0123009	0.0486253	0.0331993	SFRP1/BMP4/FGL2/LAG3/BCL6/ANXA1/LOXL3/RAG2/SOCS1	9
GO:0002281	BP	GO:0002281	macrophage activation involved in immune response	8/1211	19/18888	1.11472e-05	0.000155068	0.000105874	TYROBP/TREM2/TNF/IL33/LBP/DYSF/CX3CR1/HAVCR2	8
GO:0071605	BP	GO:0071605	monocyte chemotactic protein-1 production	8/1211	21/18888	2.67357e-05	0.000317748	0.000216945	CLEC7A/IL1B/LGALS9/OAS3/ADIPOQ/TWIST1/APOD/C1QTNF3	8
GO:0071637	BP	GO:0071637	regulation of monocyte chemotactic protein-1 production	8/1211	21/18888	2.67357e-05	0.000317748	0.000216945	CLEC7A/IL1B/LGALS9/OAS3/ADIPOQ/TWIST1/APOD/C1QTNF3	8
GO:0060143	BP	GO:0060143	positive regulation of syncytium formation by plasma membrane fusion	8/1211	23/18888	5.73995e-05	0.000610512	0.000416831	CXCL9/CD53/TYROBP/TREM2/GDF15/DCSTAMP/OCSTAMP/EHD2	8
GO:0034114	BP	GO:0034114	regulation of heterotypic cell-cell adhesion	8/1211	24/18888	8.12781e-05	0.000812335	0.000554627	IL1B/IL1RN/TNF/ADIPOQ/GCNT2/KLF4/FGG/BMP7	8
GO:2000810	BP	GO:2000810	regulation of bicellular tight junction assembly	8/1211	24/18888	8.12781e-05	0.000812335	0.000554627	PRKCH/CLDN3/TNF/ROCK2/EPHA2/ACVRL1/SNAI2/CLDN1	8
GO:0032331	BP	GO:0032331	negative regulation of chondrocyte differentiation	8/1211	25/18888	0.000112839	0.00106914	0.00072996	PTHLH/BMP4/LTBP3/EFEMP1/TGFBR1/GREM1/ADAMTS12/SNAI2	8
GO:0050927	BP	GO:0050927	positive regulation of positive chemotaxis	8/1211	25/18888	0.000112839	0.00106914	0.00072996	CXCL12/VEGFC/F7/CDH13/SMAD3/VEGFD/F3/PGF	8
GO:0071676	BP	GO:0071676	negative regulation of mononuclear cell migration	8/1211	25/18888	0.000112839	0.00106914	0.00072996	SLAMF8/CCL2/PLCB1/CCN3/DUSP1/GREM1/APOD/KLRK1	8
GO:0003181	BP	GO:0003181	atrioventricular valve morphogenesis	8/1211	26/18888	0.000153878	0.0013746	0.000938516	SLIT3/CCN1/BMPR2/HEYL/AXIN2/TWIST1/SOX4/BMP2	8
GO:0046629	BP	GO:0046629	gamma-delta T cell activation	8/1211	26/18888	0.000153878	0.0013746	0.000938516	EGR3/CCR9/GPR18/CXADR/TRGC1/ITK/SOX4/TRDC	8
GO:0050926	BP	GO:0050926	regulation of positive chemotaxis	8/1211	26/18888	0.000153878	0.0013746	0.000938516	CXCL12/VEGFC/F7/CDH13/SMAD3/VEGFD/F3/PGF	8
GO:0051894	BP	GO:0051894	positive regulation of focal adhesion assembly	8/1211	26/18888	0.000153878	0.0013746	0.000938516	SFRP1/NRP1/COL16A1/TEK/LIMS1/SDC4/SMAD3/FERMT2	8
GO:0060740	BP	GO:0060740	prostate gland epithelium morphogenesis	8/1211	26/18888	0.000153878	0.0013746	0.000938516	MMP2/SFRP1/BMP4/CYP7B1/FOXA1/TNC/ID4/BMP7	8
GO:1901623	BP	GO:1901623	regulation of lymphocyte chemotaxis	8/1211	26/18888	0.000153878	0.0013746	0.000938516	CXCL13/CCL3/CCL2/CCR2/CXCL10/CCL4/CCL7/KLRK1	8
GO:0010758	BP	GO:0010758	regulation of macrophage chemotaxis	8/1211	27/18888	0.000206456	0.00177747	0.00121358	SLAMF8/MTUS1/THBS1/STAP1/C5AR1/C3AR1/SLAMF1/CMKLR1	8
GO:0042730	BP	GO:0042730	fibrinolysis	8/1211	27/18888	0.000206456	0.00177747	0.00121358	SERPING1/THBS1/FAP/PLAT/SERPINE1/FGG/THBD/PLAUR	8
GO:0051984	BP	GO:0051984	positive regulation of chromosome segregation	8/1211	27/18888	0.000206456	0.00177747	0.00121358	NCAPD3/SMC6/CDK1/SMC2/BIRC5/CCNB1/NCAPG2/CDC6	8
GO:0003272	BP	GO:0003272	endocardial cushion formation	8/1211	28/18888	0.000272908	0.00224697	0.00153413	TMEM100/TGFBR1/MSX2/ENG/HEYL/SNAI2/BMP2/BMP7	8
GO:0060512	BP	GO:0060512	prostate gland morphogenesis	8/1211	28/18888	0.000272908	0.00224697	0.00153413	MMP2/SFRP1/BMP4/CYP7B1/FOXA1/TNC/ID4/BMP7	8
GO:0010955	BP	GO:0010955	negative regulation of protein processing	8/1211	30/18888	0.000458229	0.00345005	0.00235554	THBS1/IL1R2/PLAT/PRNP/SERPINE2/SERPINE1/TMEM98/GAS1	8
GO:0032607	BP	GO:0032607	interferon-alpha production	8/1211	30/18888	0.000458229	0.00345005	0.00235554	IFIH1/IRF7/PTPRS/MMP12/TLR8/TLR9/TLR7/HAVCR2	8
GO:0032647	BP	GO:0032647	regulation of interferon-alpha production	8/1211	30/18888	0.000458229	0.00345005	0.00235554	IFIH1/IRF7/PTPRS/MMP12/TLR8/TLR9/TLR7/HAVCR2	8
GO:0060441	BP	GO:0060441	epithelial tube branching involved in lung morphogenesis	8/1211	30/18888	0.000458229	0.00345005	0.00235554	BMP4/TNF/WNT2B/HHIP/FOXA1/SPRY1/EXT1/TNC	8
GO:1903318	BP	GO:1903318	negative regulation of protein maturation	8/1211	30/18888	0.000458229	0.00345005	0.00235554	THBS1/IL1R2/PLAT/PRNP/SERPINE2/SERPINE1/TMEM98/GAS1	8
GO:0001945	BP	GO:0001945	lymph vessel development	8/1211	31/18888	0.000583236	0.00418445	0.00285696	VEGFC/SVEP1/PDPN/EPHA2/BMPR2/ACVRL1/TMEM204/NR2F2	8
GO:0035590	BP	GO:0035590	purinergic nucleotide receptor signaling pathway	8/1211	31/18888	0.000583236	0.00418445	0.00285696	PTAFR/P2RY14/ADORA2B/P2RX1/GPR171/CTSG/NECAB2/P2RY12	8
GO:0090322	BP	GO:0090322	regulation of superoxide metabolic process	8/1211	31/18888	0.000583236	0.00418445	0.00285696	FPR2/CLEC7A/CD177/FBLN5/TYROBP/EGFR/PON3/BMP7	8
GO:0150117	BP	GO:0150117	positive regulation of cell-substrate junction organization	8/1211	31/18888	0.000583236	0.00418445	0.00285696	SFRP1/NRP1/COL16A1/TEK/LIMS1/SDC4/SMAD3/FERMT2	8
GO:0033032	BP	GO:0033032	regulation of myeloid cell apoptotic process	8/1211	32/18888	0.000734404	0.00511463	0.00349205	GAS6/IRF7/SLC7A11/ADIPOQ/CCR5/SNAI2/GATA1/HCAR2	8
GO:1902547	BP	GO:1902547	regulation of cellular response to vascular endothelial growth factor stimulus	8/1211	32/18888	0.000734404	0.00511463	0.00349205	DCN/XDH/SMOC2/IL12B/IL12A/EMILIN1/ADGRA2/ADAMTS12	8
GO:0002063	BP	GO:0002063	chondrocyte development	8/1211	33/18888	0.000915553	0.00611898	0.00417778	PTHLH/SFRP2/BPNT2/SERPINH1/MSX2/EXT1/BMPR2/AXIN2	8
GO:0060351	BP	GO:0060351	cartilage development involved in endochondral bone morphogenesis	8/1211	33/18888	0.000915553	0.00611898	0.00417778	MMP13/COL1A1/THBS3/SERPINH1/EXT1/FOSL2/AXIN2/STC1	8
GO:0010863	BP	GO:0010863	positive regulation of phospholipase C activity	8/1211	34/18888	0.0011308	0.0073161	0.00499512	FLT1/C5AR1/EGFR/PDGFRA/EDNRA/ITK/PDGFRB/AVPR1A	8
GO:0030212	BP	GO:0030212	hyaluronan metabolic process	8/1211	34/18888	0.0011308	0.0073161	0.00499512	IL1B/ITIH3/ITIH5/TNFAIP6/ITIH2/HMMR/ITIH4/LYVE1	8
GO:0034405	BP	GO:0034405	response to fluid shear stress	8/1211	34/18888	0.0011308	0.0073161	0.00499512	MMP2/ACE/SREBF2/TFPI2/ASS1/KLF4/PKD2/NOS3	8
GO:0048841	BP	GO:0048841	regulation of axon extension involved in axon guidance	8/1211	34/18888	0.0011308	0.0073161	0.00499512	CXCL12/SEMA3G/SEMA3F/NRP1/SEMA3B/SEMA4F/BMPR2/SEMA6B	8
GO:0001893	BP	GO:0001893	maternal placenta development	8/1211	35/18888	0.00138457	0.00858211	0.00585949	SPP1/PTN/STC2/CTSB/PRDM1/BMPR2/STC1/NR2F2	8
GO:0045577	BP	GO:0045577	regulation of B cell differentiation	8/1211	35/18888	0.00138457	0.00858211	0.00585949	SLAMF8/XBP1/IL7/SFRP1/BCL6/TLR9/MMP14/ZFP36L2	8
GO:1901099	BP	GO:1901099	negative regulation of signal transduction in absence of ligand	8/1211	35/18888	0.00138457	0.00858211	0.00585949	IL1B/IL7/TNF/CX3CL1/SNAI2/GATA1/UNC5B/PF4	8
GO:2001240	BP	GO:2001240	negative regulation of extrinsic apoptotic signaling pathway in absence of ligand	8/1211	35/18888	0.00138457	0.00858211	0.00585949	IL1B/IL7/TNF/CX3CL1/SNAI2/GATA1/UNC5B/PF4	8
GO:0034143	BP	GO:0034143	regulation of toll-like receptor 4 signaling pathway	8/1211	36/18888	0.00168153	0.0100799	0.00688215	NR1D1/CD14/ACOD1/TREM2/RAB7B/LBP/LTF/PTPN22	8
GO:1900274	BP	GO:1900274	regulation of phospholipase C activity	8/1211	36/18888	0.00168153	0.0100799	0.00688215	FLT1/C5AR1/EGFR/PDGFRA/EDNRA/ITK/PDGFRB/AVPR1A	8
GO:1901381	BP	GO:1901381	positive regulation of potassium ion transmembrane transport	8/1211	37/18888	0.00202664	0.0117369	0.00801347	FXYD2/GAL/TREM2/KCNQ1/KCNN4/ATP1B2/KCNMB1/LRRC26	8
GO:0032965	BP	GO:0032965	regulation of collagen biosynthetic process	8/1211	38/18888	0.00242513	0.0137676	0.0093999	BMP4/SCX/MYB/EMILIN1/ENG/CREB3L1/CYGB/RGCC	8
GO:0010737	BP	GO:0010737	protein kinase A signaling	8/1211	39/18888	0.00288241	0.0155867	0.0106419	GAL/RAMP3/EZR/ADIPOQ/LCP1/EDNRA/TCIM/AKAP12	8
GO:0032350	BP	GO:0032350	regulation of hormone metabolic process	8/1211	39/18888	0.00288241	0.0155867	0.0106419	GAL/EGR1/STC2/GFI1/DKK3/REST/H6PD/BMP2	8
GO:0033028	BP	GO:0033028	myeloid cell apoptotic process	8/1211	39/18888	0.00288241	0.0155867	0.0106419	GAS6/IRF7/SLC7A11/ADIPOQ/CCR5/SNAI2/GATA1/HCAR2	8
GO:0009595	BP	GO:0009595	detection of biotic stimulus	8/1211	40/18888	0.00340416	0.0179639	0.012265	CLEC7A/FAP/SSC5D/TREM2/TLR9/C4B/LBP/SRPX	8
GO:0032728	BP	GO:0032728	positive regulation of interferon-beta production	8/1211	40/18888	0.00340416	0.0179639	0.012265	IFIH1/IRF7/OAS2/OAS3/TLR8/TLR9/ISG15/TLR7	8
GO:0030851	BP	GO:0030851	granulocyte differentiation	8/1211	41/18888	0.00399622	0.0203106	0.0138672	TRIB1/CEBPE/ADIPOQ/FOSL2/C1QC/GATA1/TESC/FASN	8
GO:0032814	BP	GO:0032814	regulation of natural killer cell activation	8/1211	41/18888	0.00399622	0.0203106	0.0138672	GAS6/IL12B/TYROBP/IL12A/PRDM1/HAVCR2/PTPN22/AXL	8
GO:0032735	BP	GO:0032735	positive regulation of interleukin-12 production	8/1211	42/18888	0.00466461	0.0228507	0.0156015	CLEC7A/LTB/IL12B/MAPK11/LGALS9/PLCB1/TLR9/IDO1	8
GO:0042092	BP	GO:0042092	type 2 immune response	8/1211	42/18888	0.00466461	0.0228507	0.0156015	ARG1/CCR2/BCL6/ANXA1/MYB/IL33/RSAD2/IDO1	8
GO:0046006	BP	GO:0046006	regulation of activated T cell proliferation	8/1211	44/18888	0.00625508	0.0287124	0.0196036	ARG1/IGFBP2/IL12B/LGALS9/LRRC32/PRNP/SLAMF1/IL2RA	8
GO:0030261	BP	GO:0030261	chromosome condensation	8/1211	45/18888	0.00718979	0.0322449	0.0220154	NCAPD3/CDK1/SMC2/NCAPG2/TOP2A/PLK1/NUSAP1/CDCA5	8
GO:0043300	BP	GO:0043300	regulation of leukocyte degranulation	8/1211	45/18888	0.00718979	0.0322449	0.0220154	PTAFR/CD177/CCR2/LGALS9/ADORA2B/PRAM1/CD300A/GATA1	8
GO:0048701	BP	GO:0048701	embryonic cranial skeleton morphogenesis	8/1211	45/18888	0.00718979	0.0322449	0.0220154	BMP4/MTHFD1L/TGFBR1/PDGFRA/MMP14/SMAD3/PRRX1/TWIST1	8
GO:0030517	BP	GO:0030517	negative regulation of axon extension	8/1211	46/18888	0.00822602	0.0352484	0.0240661	SEMA3G/PTPRS/SEMA3F/NRP1/SEMA3B/SEMA4F/SEMA6B/DRAXIN	8
GO:0043029	BP	GO:0043029	T cell homeostasis	8/1211	46/18888	0.00822602	0.0352484	0.0240661	LGALS9/BCL2L11/GPR174/RAG1/PMAIP1/CHST3/IL2RA/CCNB2	8
GO:0045687	BP	GO:0045687	positive regulation of glial cell differentiation	8/1211	46/18888	0.00822602	0.0352484	0.0240661	BIN1/PTN/SERPINE2/IL33/IL6ST/EGR2/BMP2/ASPA	8
GO:0006509	BP	GO:0006509	membrane protein ectodomain proteolysis	8/1211	47/18888	0.0093702	0.0391344	0.0267193	IL1B/TIMP1/TNF/PRTN3/TIMP4/BACE2/TIMP2/TIMP3	8
GO:0006775	BP	GO:0006775	fat-soluble vitamin metabolic process	8/1211	47/18888	0.0093702	0.0391344	0.0267193	FGF23/RBP1/TNF/GFI1/LRAT/SNAI2/ALDH1A2/CYP11A1	8
GO:0050732	BP	GO:0050732	negative regulation of peptidyl-tyrosine phosphorylation	8/1211	47/18888	0.0093702	0.0391344	0.0267193	SFRP1/SFRP2/SOCS3/SAMSN1/CD300A/ERRFI1/CBLC/SOCS1	8
GO:0050798	BP	GO:0050798	activated T cell proliferation	8/1211	47/18888	0.0093702	0.0391344	0.0267193	ARG1/IGFBP2/IL12B/LGALS9/LRRC32/PRNP/SLAMF1/IL2RA	8
GO:0031670	BP	GO:0031670	cellular response to nutrient	8/1211	48/18888	0.0106288	0.0431385	0.0294531	FGF23/GAS6/XBP1/SFRP1/COL1A1/PIM1/TNC/SNAI2	8
GO:0043407	BP	GO:0043407	negative regulation of MAP kinase activity	8/1211	48/18888	0.0106288	0.0431385	0.0294531	IL1B/ADIPOQ/DUSP1/SPRY1/CD300A/CBLC/BMP2/PTPN22	8
GO:1902041	BP	GO:1902041	regulation of extrinsic apoptotic signaling pathway via death domain receptors	8/1211	48/18888	0.0106288	0.0431385	0.0294531	THBS1/SFRP1/ATF3/SFRP2/PMAIP1/SERPINE1/FGG/NOS3	8
GO:0033628	BP	GO:0033628	regulation of cell adhesion mediated by integrin	8/1211	49/18888	0.0120081	0.047675	0.0325505	CXCL13/SWAP70/SFRP2/EPHA2/SERPINE1/SNAI2/TESC/P2RY12	8
GO:0035272	BP	GO:0035272	exocrine system development	8/1211	49/18888	0.0120081	0.047675	0.0325505	FGF7/NRP1/TNF/CELA1/EGFR/PLXNA1/SNAI2/BMP7	8
GO:0045581	BP	GO:0045581	negative regulation of T cell differentiation	8/1211	49/18888	0.0120081	0.047675	0.0325505	BMP4/FGL2/LAG3/BCL6/ANXA1/LOXL3/RAG2/SOCS1	8
GO:0046596	BP	GO:0046596	regulation of viral entry into host cell	8/1211	49/18888	0.0120081	0.047675	0.0325505	IFITM3/PTX3/LGALS9/LGALS1/IFITM1/IFITM2/TMPRSS2/TRIM59	8
GO:0072537	BP	GO:0072537	fibroblast activation	7/1211	15/18888	1.78391e-05	0.000224715	0.000153425	ULK3/ZEB2/MYB/ACTA2/CYGB/RGCC/AKAP12	7
GO:0072109	BP	GO:0072109	glomerular mesangium development	7/1211	17/18888	4.81099e-05	0.000523938	0.000357722	BMP4/EGR1/CD34/PDGFD/ACTA2/PDGFRB/BMP7	7
GO:0072224	BP	GO:0072224	metanephric glomerulus development	7/1211	17/18888	4.81099e-05	0.000523938	0.000357722	OSR1/EGR1/ADIPOQ/CD34/PDGFRA/PDGFRB/AQP1	7
GO:0035455	BP	GO:0035455	response to interferon-alpha	7/1211	18/18888	7.43738e-05	0.000760003	0.000518897	GAS6/IFITM3/EIF2AK2/BST2/IFITM1/IFITM2/AXL	7
GO:0150078	BP	GO:0150078	positive regulation of neuroinflammatory response	7/1211	18/18888	7.43738e-05	0.000760003	0.000518897	MMP8/IL1B/CCL3/TREM2/TNF/STAP1/IL33	7
GO:1903236	BP	GO:1903236	regulation of leukocyte tethering or rolling	7/1211	18/18888	7.43738e-05	0.000760003	0.000518897	CXCL12/SELP/PTAFR/ELANE/CCR2/CHST4/ST3GAL4	7
GO:1902548	BP	GO:1902548	negative regulation of cellular response to vascular endothelial growth factor stimulus	7/1211	19/18888	0.000111256	0.00105964	0.00072348	DCN/XDH/IL12B/IL12A/EMILIN1/ADGRA2/ADAMTS12	7
GO:0030502	BP	GO:0030502	negative regulation of bone mineralization	7/1211	21/18888	0.000229214	0.00191607	0.00130821	FGF23/CCL3/LTBP3/CCR1/BCOR/GREM1/GATA1	7
GO:0060973	BP	GO:0060973	cell migration involved in heart development	7/1211	21/18888	0.000229214	0.00191607	0.00130821	BMP4/ENG/EDNRA/TWIST1/SNAI2/PDGFRB/BMP7	7
GO:2001044	BP	GO:2001044	regulation of integrin-mediated signaling pathway	7/1211	21/18888	0.000229214	0.00191607	0.00130821	CD177/TIMP1/LOXL3/LIMS1/LAMB1/LIMS2/NID1	7
GO:0030449	BP	GO:0030449	regulation of complement activation	7/1211	22/18888	0.000317674	0.0025243	0.00172349	SERPING1/CR2/IL1B/SVEP1/TREM2/CD55/CFH	7
GO:0072111	BP	GO:0072111	cell proliferation involved in kidney development	7/1211	22/18888	0.000317674	0.0025243	0.00172349	OSR1/BMP4/EGR1/PDGFD/PDGFRB/BMP2/BMP7	7
GO:0003177	BP	GO:0003177	pulmonary valve development	7/1211	23/18888	0.000431543	0.00330427	0.00225601	ADAMTS5/BMP4/GJA5/BMPR2/TNFRSF1A/HEYL/NOS3	7
GO:0071636	BP	GO:0071636	positive regulation of transforming growth factor beta production	7/1211	23/18888	0.000431543	0.00330427	0.00225601	THBS1/LUM/LGALS9/WNT11/MYB/CX3CL1/SMAD3	7
GO:0001779	BP	GO:0001779	natural killer cell differentiation	7/1211	24/18888	0.00057577	0.00418445	0.00285696	GAS6/MERTK/NFIL3/SLAMF1/PRDM1/PBX1/AXL	7
GO:0046885	BP	GO:0046885	regulation of hormone biosynthetic process	7/1211	24/18888	0.00057577	0.00418445	0.00285696	EGR1/STC2/GFI1/DKK3/REST/H6PD/BMP2	7
GO:0060252	BP	GO:0060252	positive regulation of glial cell proliferation	7/1211	24/18888	0.00057577	0.00418445	0.00285696	PRKCH/IL1B/VEGFC/TNF/MYB/LTA/EGFR	7
GO:0031954	BP	GO:0031954	positive regulation of protein autophosphorylation	7/1211	25/18888	0.000755799	0.00524908	0.00358385	VEGFC/GPNMB/PDGFC/PDGFD/GREM1/PRLR/RAP2A	7
GO:0090280	BP	GO:0090280	positive regulation of calcium ion import	7/1211	25/18888	0.000755799	0.00524908	0.00358385	CXCL12/CCL3/CCL2/MS4A1/P2RX1/PDGFRB/STC1	7
GO:0006929	BP	GO:0006929	substrate-dependent cell migration	7/1211	26/18888	0.00097756	0.00641575	0.0043804	VEGFC/FN1/NRP1/ITGA11/STON1/SNAI2/P2RY12	7
GO:1904996	BP	GO:1904996	positive regulation of leukocyte adhesion to vascular endothelial cell	7/1211	26/18888	0.00097756	0.00641575	0.0043804	SELP/PTAFR/ELANE/CCR2/TNF/CHST4/ST3GAL4	7
GO:0035929	BP	GO:0035929	steroid hormone secretion	7/1211	27/18888	0.00124745	0.00796704	0.00543955	SPP1/GAL/SELENOM/RETN/KCNQ1/FZD4/POMC	7
GO:0048745	BP	GO:0048745	smooth muscle tissue development	7/1211	27/18888	0.00124745	0.00796704	0.00543955	OSR1/BMP4/EFEMP2/COL3A1/ENG/FOSL2/PKD2	7
GO:0031664	BP	GO:0031664	regulation of lipopolysaccharide-mediated signaling pathway	7/1211	28/18888	0.00157229	0.00958274	0.00654268	CD14/TRIB1/ACOD1/CD180/CD55/CX3CL1/LTF	7
GO:0003094	BP	GO:0003094	glomerular filtration	7/1211	29/18888	0.00195934	0.0113712	0.00776379	GAS6/JCHAIN/GJA5/CD34/MCAM/EDNRA/AQP1	7
GO:0003401	BP	GO:0003401	axis elongation	7/1211	29/18888	0.00195934	0.0113712	0.00776379	SFRP1/BMP4/SFRP2/WNT11/SPRY1/TNC/AREG	7
GO:0006910	BP	GO:0006910	phagocytosis, recognition	7/1211	29/18888	0.00195934	0.0113712	0.00776379	CLEC7A/PTX3/TREM2/C4B/LBP/PLA2G5/COLEC12	7
GO:0007263	BP	GO:0007263	nitric oxide mediated signal transduction	7/1211	29/18888	0.00195934	0.0113712	0.00776379	FPR1/THBS1/GUCY1A1/EGFR/GUCY1B1/DDAH1/NOS3	7
GO:0071295	BP	GO:0071295	cellular response to vitamin	7/1211	30/18888	0.0024162	0.0137311	0.00937503	FGF23/GAS6/SFRP1/COL1A1/PIM1/TNC/SNAI2	7
GO:1900746	BP	GO:1900746	regulation of vascular endothelial growth factor signaling pathway	7/1211	30/18888	0.0024162	0.0137311	0.00937503	DCN/XDH/SMOC2/IL12B/IL12A/EMILIN1/ADGRA2	7
GO:0001516	BP	GO:0001516	prostaglandin biosynthetic process	7/1211	31/18888	0.00295081	0.0158624	0.0108302	IL1B/PTGS1/TBXAS1/PTGES/AVPR1A/PTGDS/FABP5	7
GO:0021602	BP	GO:0021602	cranial nerve morphogenesis	7/1211	31/18888	0.00295081	0.0158624	0.0108302	ATP8B1/TIFAB/SEMA3F/NRP1/MAFB/PLXNA1/EGR2	7
GO:0046457	BP	GO:0046457	prostanoid biosynthetic process	7/1211	31/18888	0.00295081	0.0158624	0.0108302	IL1B/PTGS1/TBXAS1/PTGES/AVPR1A/PTGDS/FABP5	7
GO:0098868	BP	GO:0098868	bone growth	7/1211	31/18888	0.00295081	0.0158624	0.0108302	MMP13/THBS3/MSX2/EXT1/FOSL2/STC1/LEPR	7
GO:1902751	BP	GO:1902751	positive regulation of cell cycle G2/M phase transition	7/1211	31/18888	0.00295081	0.0158624	0.0108302	RAD51B/PBX1/DYRK3/CDC25C/CDK1/CCNB1/DTL	7
GO:0010644	BP	GO:0010644	cell communication by electrical coupling	7/1211	32/18888	0.00357141	0.0185421	0.0126598	ATP1A3/PDE4D/GJA5/ATP1A2/ATP1B2/DBN1/GJC1	7
GO:0048710	BP	GO:0048710	regulation of astrocyte differentiation	7/1211	32/18888	0.00357141	0.0185421	0.0126598	NR1D1/BIN1/TREM2/SERPINE2/IL6ST/ID4/BMP2	7
GO:0061384	BP	GO:0061384	heart trabecula morphogenesis	7/1211	32/18888	0.00357141	0.0185421	0.0126598	ADAMTS1/FHL2/TGFBR1/ENG/TEK/RBP4/BMP7	7
GO:0070498	BP	GO:0070498	interleukin-1-mediated signaling pathway	7/1211	32/18888	0.00357141	0.0185421	0.0126598	IL1B/ZBP1/IL1RN/IL1R2/PLCB1/EGR1/IL1R1	7
GO:0097205	BP	GO:0097205	renal filtration	7/1211	32/18888	0.00357141	0.0185421	0.0126598	GAS6/JCHAIN/GJA5/CD34/MCAM/EDNRA/AQP1	7
GO:0045671	BP	GO:0045671	negative regulation of osteoclast differentiation	7/1211	33/18888	0.00428644	0.0214009	0.0146116	SFRP1/CCL3/FBN1/TNFAIP6/MAFB/FSTL3/LTF	7
GO:0048799	BP	GO:0048799	animal organ maturation	7/1211	33/18888	0.00428644	0.0214009	0.0146116	THBS3/GREM1/EXT1/LTF/ADAMTS12/BMP2/ALDH1A2	7
GO:0050869	BP	GO:0050869	negative regulation of B cell activation	7/1211	33/18888	0.00428644	0.0214009	0.0146116	TNFRSF13B/SFRP1/BANK1/TYROBP/BCL6/SAMSN1/CD300A	7
GO:0060055	BP	GO:0060055	angiogenesis involved in wound healing	7/1211	33/18888	0.00428644	0.0214009	0.0146116	XBP1/SMOC2/TNF/CX3CL1/CD34/MCAM/SERPINE1	7
GO:0002828	BP	GO:0002828	regulation of type 2 immune response	7/1211	34/18888	0.00510457	0.0247072	0.016869	ARG1/CCR2/BCL6/ANXA1/IL33/RSAD2/IDO1	7
GO:0007435	BP	GO:0007435	salivary gland morphogenesis	7/1211	34/18888	0.00510457	0.0247072	0.016869	FGF7/NRP1/TNF/EGFR/PLXNA1/SNAI2/BMP7	7
GO:0055075	BP	GO:0055075	potassium ion homeostasis	7/1211	34/18888	0.00510457	0.0247072	0.016869	FXYD2/ATP1A3/KCNQ1/ATP1A2/ATP1B2/KCNJ10/ATP6V1B1	7
GO:0034110	BP	GO:0034110	regulation of homotypic cell-cell adhesion	7/1211	35/18888	0.00603458	0.0278171	0.0189923	EMILIN2/PDPN/EMILIN1/SERPINE2/IL6ST/CTSG/PLAUR	7
GO:0048048	BP	GO:0048048	embryonic eye morphogenesis	7/1211	35/18888	0.00603458	0.0278171	0.0189923	ALDH1A3/MFAP2/EFEMP1/FBN1/MFAP5/TWIST1/BMP7	7
GO:0071425	BP	GO:0071425	hematopoietic stem cell proliferation	7/1211	36/18888	0.00708531	0.0319336	0.0218028	EIF2AK2/ACE/SFRP2/PIM1/WNT2B/CD34/SNAI2	7
GO:0003230	BP	GO:0003230	cardiac atrium development	7/1211	37/18888	0.00826567	0.0352484	0.0240661	GJA5/WNT11/CCN1/ENG/BMPR2/SOX4/BMP2	7
GO:0007431	BP	GO:0007431	salivary gland development	7/1211	37/18888	0.00826567	0.0352484	0.0240661	FGF7/NRP1/TNF/EGFR/PLXNA1/SNAI2/BMP7	7
GO:0010092	BP	GO:0010092	specification of animal organ identity	7/1211	37/18888	0.00826567	0.0352484	0.0240661	BMP4/WNT11/WNT2B/SPRY1/EXT1/AXIN2/BMP2	7
GO:0010934	BP	GO:0010934	macrophage cytokine production	7/1211	37/18888	0.00826567	0.0352484	0.0240661	LITAF/PRG2/TLR7/TWIST1/CARD9/EPX/AXL	7
GO:0010935	BP	GO:0010935	regulation of macrophage cytokine production	7/1211	37/18888	0.00826567	0.0352484	0.0240661	LITAF/PRG2/TLR7/TWIST1/CARD9/EPX/AXL	7
GO:0060391	BP	GO:0060391	positive regulation of SMAD protein signal transduction	7/1211	37/18888	0.00826567	0.0352484	0.0240661	BMP4/TGFBR1/ENG/BMPR2/ACVRL1/BMP2/BMP7	7
GO:0070269	BP	GO:0070269	pyroptosis	7/1211	37/18888	0.00826567	0.0352484	0.0240661	ELANE/ZBP1/TREM2/GBP2/ZEB2/GZMA/MEFV	7
GO:0070670	BP	GO:0070670	response to interleukin-4	7/1211	37/18888	0.00826567	0.0352484	0.0240661	XBP1/CCL11/CITED1/CD300LF/NFIL3/DCSTAMP/FASN	7
GO:0002369	BP	GO:0002369	T cell cytokine production	7/1211	38/18888	0.0095845	0.0398467	0.0272056	IL1B/ARG1/CCR2/CD55/SLAMF1/RSAD2/IL1R1	7
GO:0002724	BP	GO:0002724	regulation of T cell cytokine production	7/1211	38/18888	0.0095845	0.0398467	0.0272056	IL1B/ARG1/CCR2/CD55/SLAMF1/RSAD2/IL1R1	7
GO:0043516	BP	GO:0043516	regulation of DNA damage response, signal transduction by p53 class mediator	7/1211	38/18888	0.0095845	0.0398467	0.0272056	PLA2R1/PMAIP1/DYRK3/TWIST1/SNAI2/SOX4/ANKRD1	7
GO:1901223	BP	GO:1901223	negative regulation of non-canonical NF-kappaB signal transduction	7/1211	39/18888	0.0110506	0.0444544	0.0303515	LITAF/NLRP12/CCN3/ADGRG3/UACA/C1QTNF3/BMP7	7
GO:1902742	BP	GO:1902742	apoptotic process involved in development	7/1211	40/18888	0.0126725	0.0498782	0.0340547	SLIT3/BCL2L11/CCN1/CRYAB/TNFRSF1A/CHEK1/BMP7	7
GO:0048251	BP	GO:0048251	elastic fiber assembly	6/1211	10/18888	1.15181e-05	0.000158159	0.000107984	FBLN5/EFEMP2/COL3A1/MFAP4/EMILIN1/LOX	6
GO:0060346	BP	GO:0060346	bone trabecula formation	6/1211	10/18888	1.15181e-05	0.000158159	0.000107984	MMP2/SFRP1/COL1A1/THBS3/MSX2/GREM1	6
GO:1902460	BP	GO:1902460	regulation of mesenchymal stem cell proliferation	6/1211	10/18888	1.15181e-05	0.000158159	0.000107984	VEGFC/CITED1/LTBP3/TGFBR1/CCNE1/FERMT2	6
GO:2000508	BP	GO:2000508	regulation of dendritic cell chemotaxis	6/1211	10/18888	1.15181e-05	0.000158159	0.000107984	GAS6/SLAMF8/LGALS9/CCR6/IL12A/SLAMF1	6
GO:0097168	BP	GO:0097168	mesenchymal stem cell proliferation	6/1211	11/18888	2.39602e-05	0.000289162	0.000197427	VEGFC/CITED1/LTBP3/TGFBR1/CCNE1/FERMT2	6
GO:0061430	BP	GO:0061430	bone trabecula morphogenesis	6/1211	13/18888	7.95853e-05	0.000798335	0.000545069	MMP2/SFRP1/COL1A1/THBS3/MSX2/GREM1	6
GO:1903238	BP	GO:1903238	positive regulation of leukocyte tethering or rolling	6/1211	13/18888	7.95853e-05	0.000798335	0.000545069	SELP/PTAFR/ELANE/CCR2/CHST4/ST3GAL4	6
GO:1903977	BP	GO:1903977	positive regulation of glial cell migration	6/1211	13/18888	7.95853e-05	0.000798335	0.000545069	CCL3/CCR2/TREM2/CX3CL1/CX3CR1/P2RY12	6
GO:0070141	BP	GO:0070141	response to UV-A	6/1211	14/18888	0.00013172	0.00120622	0.000823554	MMP3/MMP2/TIMP1/EGFR/MME/MMP9	6
GO:0098883	BP	GO:0098883	synapse pruning	6/1211	14/18888	0.00013172	0.00120622	0.000823554	TREM2/CX3CL1/C1QB/C1QA/CX3CR1/C1QC	6
GO:0002430	BP	GO:0002430	complement receptor mediated signaling pathway	6/1211	15/18888	0.00020764	0.0017786	0.00121435	FPR2/CR2/FPR1/C5AR1/C3AR1/CMKLR1	6
GO:0003198	BP	GO:0003198	epithelial to mesenchymal transition involved in endocardial cushion formation	6/1211	15/18888	0.00020764	0.0017786	0.00121435	TMEM100/TGFBR1/MSX2/ENG/HEYL/SNAI2	6
GO:0071639	BP	GO:0071639	positive regulation of monocyte chemotactic protein-1 production	6/1211	15/18888	0.00020764	0.0017786	0.00121435	CLEC7A/IL1B/LGALS9/OAS3/ADIPOQ/TWIST1	6
GO:0007252	BP	GO:0007252	I-kappaB phosphorylation	6/1211	16/18888	0.00031425	0.00251907	0.00171991	TNF/PRDX4/CX3CL1/TLR7/CX3CR1/SIRPA	6
GO:0031645	BP	GO:0031645	negative regulation of nervous system process	6/1211	16/18888	0.00031425	0.00251907	0.00171991	GPR35/TNF/JAM2/CCN3/TMEM98/AVPR1A	6
GO:0034112	BP	GO:0034112	positive regulation of homotypic cell-cell adhesion	6/1211	16/18888	0.00031425	0.00251907	0.00171991	EMILIN2/PDPN/EMILIN1/IL6ST/CTSG/PLAUR	6
GO:0036005	BP	GO:0036005	response to macrophage colony-stimulating factor	6/1211	17/18888	0.000459417	0.00345005	0.00235554	SPP1/TREM2/TNF/STAP1/DCSTAMP/ALPL	6
GO:1900747	BP	GO:1900747	negative regulation of vascular endothelial growth factor signaling pathway	6/1211	17/18888	0.000459417	0.00345005	0.00235554	DCN/XDH/IL12B/IL12A/EMILIN1/ADGRA2	6
GO:1901550	BP	GO:1901550	regulation of endothelial cell development	6/1211	17/18888	0.000459417	0.00345005	0.00235554	IL1B/PLCB1/TNF/ROCK2/TNFRSF1A/VCL	6
GO:1903140	BP	GO:1903140	regulation of establishment of endothelial barrier	6/1211	17/18888	0.000459417	0.00345005	0.00235554	IL1B/PLCB1/TNF/ROCK2/TNFRSF1A/VCL	6
GO:0002827	BP	GO:0002827	positive regulation of T-helper 1 type immune response	6/1211	18/18888	0.000651939	0.00459891	0.00313993	IL1B/CCR2/IL12B/SLAMF1/SLC11A1/IL1R1	6
GO:0030730	BP	GO:0030730	sequestering of triglyceride	6/1211	18/18888	0.000651939	0.00459891	0.00313993	IL1B/OSBPL8/TREM2/TNF/CIDEA/FITM2	6
GO:0051917	BP	GO:0051917	regulation of fibrinolysis	6/1211	18/18888	0.000651939	0.00459891	0.00313993	THBS1/FAP/PLAT/SERPINE1/THBD/PLAUR	6
GO:0030903	BP	GO:0030903	notochord development	6/1211	19/18888	0.000901485	0.00604714	0.00412873	COL18A1/WNT11/EPHA2/ID3/STIL/GDF3	6
GO:0032695	BP	GO:0032695	negative regulation of interleukin-12 production	6/1211	19/18888	0.000901485	0.00604714	0.00412873	THBS1/LILRA5/TLR8/MEFV/SLAMF1/CMKLR1	6
GO:1903978	BP	GO:1903978	regulation of microglial cell activation	6/1211	19/18888	0.000901485	0.00604714	0.00412873	MMP8/NR1D1/CCL3/TREM2/STAP1/SPHK1	6
GO:0032332	BP	GO:0032332	positive regulation of chondrocyte differentiation	6/1211	20/18888	0.00121853	0.00780057	0.00532589	MUSTN1/LOXL2/PRKG2/SMAD3/ACVRL1/PKDCC	6
GO:0001780	BP	GO:0001780	neutrophil homeostasis	6/1211	21/18888	0.00161425	0.00975151	0.00665791	CCR2/SLC7A11/ANXA1/MERTK/HCAR2/AXL	6
GO:0032928	BP	GO:0032928	regulation of superoxide anion generation	6/1211	21/18888	0.00161425	0.00975151	0.00665791	FPR2/CLEC7A/CD177/TYROBP/EGFR/PON3	6
GO:0050765	BP	GO:0050765	negative regulation of phagocytosis	6/1211	21/18888	0.00161425	0.00975151	0.00665791	CD300LF/ADIPOQ/PRTN3/DYSF/CD300A/SIRPA	6
GO:0051383	BP	GO:0051383	kinetochore organization	6/1211	21/18888	0.00161425	0.00975151	0.00665791	CENPA/SMC2/NUF2/CENPW/CENPH/NDC80	6
GO:0071498	BP	GO:0071498	cellular response to fluid shear stress	6/1211	21/18888	0.00161425	0.00975151	0.00665791	MMP2/SREBF2/TFPI2/ASS1/KLF4/PKD2	6
GO:1905048	BP	GO:1905048	regulation of metallopeptidase activity	6/1211	21/18888	0.00161425	0.00975151	0.00665791	TIMP1/CLDN3/LRP1/TIMP2/CLDN4/TIMP3	6
GO:0010566	BP	GO:0010566	regulation of ketone biosynthetic process	6/1211	22/18888	0.00210047	0.0121259	0.00827907	DKKL1/EGR1/DKK3/REST/H6PD/BMP2	6
GO:0060445	BP	GO:0060445	branching involved in salivary gland morphogenesis	6/1211	22/18888	0.00210047	0.0121259	0.00827907	FGF7/NRP1/TNF/PLXNA1/SNAI2/BMP7	6
GO:0036303	BP	GO:0036303	lymph vessel morphogenesis	6/1211	23/18888	0.0026895	0.0147035	0.0100389	VEGFC/SVEP1/PDPN/EPHA2/BMPR2/ACVRL1	6
GO:0061760	BP	GO:0061760	antifungal innate immune response	6/1211	23/18888	0.0026895	0.0147035	0.0100389	CLEC7A/CLEC4D/CLEC4E/PLA2G5/CX3CR1/CARD9	6
GO:0010640	BP	GO:0010640	regulation of platelet-derived growth factor receptor signaling pathway	6/1211	24/18888	0.00339408	0.0179453	0.0122523	ADIPOQ/F7/LRP1/LOX/APOD/F3	6
GO:0032727	BP	GO:0032727	positive regulation of interferon-alpha production	6/1211	24/18888	0.00339408	0.0179453	0.0122523	IFIH1/IRF7/MMP12/TLR8/TLR9/TLR7	6
GO:0048634	BP	GO:0048634	regulation of muscle organ development	6/1211	24/18888	0.00339408	0.0179453	0.0122523	BMP4/TIFAB/LOX/SMAD3/TWIST1/RPL3L	6
GO:0061042	BP	GO:0061042	vascular wound healing	6/1211	24/18888	0.00339408	0.0179453	0.0122523	XBP1/SMOC2/TNF/CD34/MCAM/SERPINE1	6
GO:0061484	BP	GO:0061484	hematopoietic stem cell homeostasis	6/1211	24/18888	0.00339408	0.0179453	0.0122523	EMCN/CCN3/EXT1/FSTL1/ADGRG1/SOX4	6
GO:0008211	BP	GO:0008211	glucocorticoid metabolic process	6/1211	25/18888	0.00422722	0.021202	0.0144758	GAL/DKK3/REST/H6PD/BMP2/CYP11A1	6
GO:0045662	BP	GO:0045662	negative regulation of myoblast differentiation	6/1211	25/18888	0.00422722	0.021202	0.0144758	BMP4/CXCL10/TNF/ID3/SOX4/GDF3	6
GO:0086064	BP	GO:0086064	cell communication by electrical coupling involved in cardiac conduction	6/1211	25/18888	0.00422722	0.021202	0.0144758	ATP1A3/PDE4D/GJA5/ATP1A2/ATP1B2/GJC1	6
GO:2000353	BP	GO:2000353	positive regulation of endothelial cell apoptotic process	6/1211	25/18888	0.00422722	0.021202	0.0144758	CD40/THBS1/CCL2/CD248/ECSCR/RGCC	6
GO:0032967	BP	GO:0032967	positive regulation of collagen biosynthetic process	6/1211	26/18888	0.00520212	0.0250352	0.017093	BMP4/SCX/MYB/ENG/CREB3L1/RGCC	6
GO:0043931	BP	GO:0043931	ossification involved in bone maturation	6/1211	26/18888	0.00520212	0.0250352	0.017093	THBS3/GREM1/EXT1/LTF/ADAMTS12/BMP2	6
GO:0098581	BP	GO:0098581	detection of external biotic stimulus	6/1211	26/18888	0.00520212	0.0250352	0.017093	CLEC7A/SSC5D/TREM2/TLR9/C4B/LBP	6
GO:0010714	BP	GO:0010714	positive regulation of collagen metabolic process	6/1211	27/18888	0.00633203	0.0288958	0.0197288	BMP4/SCX/MYB/ENG/CREB3L1/RGCC	6
GO:0031639	BP	GO:0031639	plasminogen activation	6/1211	27/18888	0.00633203	0.0288958	0.0197288	THBS1/PLAT/SERPINE2/SERPINE1/FGG/PLAUR	6
GO:0032753	BP	GO:0032753	positive regulation of interleukin-4 production	6/1211	27/18888	0.00633203	0.0288958	0.0197288	CEBPB/LGALS9/PRG2/IL33/HAVCR2/EPX	6
GO:0051043	BP	GO:0051043	regulation of membrane protein ectodomain proteolysis	6/1211	27/18888	0.00633203	0.0288958	0.0197288	IL1B/TIMP1/TNF/TIMP4/TIMP2/TIMP3	6
GO:0071549	BP	GO:0071549	cellular response to dexamethasone stimulus	6/1211	27/18888	0.00633203	0.0288958	0.0197288	PCK1/SERPINF1/EGFR/ASS1/AXIN2/AQP1	6
GO:0001773	BP	GO:0001773	myeloid dendritic cell activation	6/1211	28/18888	0.00763014	0.0331385	0.0226255	CLEC4D/DCSTAMP/SLAMF1/LTBR/HAVCR2/BATF2	6
GO:0003416	BP	GO:0003416	endochondral bone growth	6/1211	28/18888	0.00763014	0.0331385	0.0226255	MMP13/THBS3/MSX2/EXT1/FOSL2/STC1	6
GO:0010971	BP	GO:0010971	positive regulation of G2/M transition of mitotic cell cycle	6/1211	28/18888	0.00763014	0.0331385	0.0226255	RAD51B/PBX1/CDC25C/CDK1/CCNB1/DTL	6
GO:0030325	BP	GO:0030325	adrenal gland development	6/1211	28/18888	0.00763014	0.0331385	0.0226255	WNT11/INSM1/DKK3/PDGFRA/SMAD3/PBX1	6
GO:0032703	BP	GO:0032703	negative regulation of interleukin-2 production	6/1211	28/18888	0.00763014	0.0331385	0.0226255	EZR/PRNP/LAG3/CD34/HOMER2/HAVCR2	6
GO:0048843	BP	GO:0048843	negative regulation of axon extension involved in axon guidance	6/1211	28/18888	0.00763014	0.0331385	0.0226255	SEMA3G/SEMA3F/NRP1/SEMA3B/SEMA4F/SEMA6B	6
GO:0050995	BP	GO:0050995	negative regulation of lipid catabolic process	6/1211	28/18888	0.00763014	0.0331385	0.0226255	IL1B/TNF/CIDEC/APOC1/CIDEA/HCAR2	6
GO:0051873	BP	GO:0051873	killing by host of symbiont cells	6/1211	28/18888	0.00763014	0.0331385	0.0226255	ARG1/ELANE/TREM1/CAMP/CTSG/PF4	6
GO:0090330	BP	GO:0090330	regulation of platelet aggregation	6/1211	28/18888	0.00763014	0.0331385	0.0226255	EMILIN2/PDPN/EMILIN1/SERPINE2/IL6ST/CTSG	6
GO:0120255	BP	GO:0120255	olefinic compound biosynthetic process	6/1211	28/18888	0.00763014	0.0331385	0.0226255	DKKL1/EGR1/DKK3/REST/H6PD/BMP2	6
GO:1903901	BP	GO:1903901	negative regulation of viral life cycle	6/1211	28/18888	0.00763014	0.0331385	0.0226255	IFITM3/PTX3/BST2/IFITM1/IFITM2/TRIM59	6
GO:0045672	BP	GO:0045672	positive regulation of osteoclast differentiation	6/1211	29/18888	0.00910948	0.0383679	0.0261959	IL12B/TYROBP/TREM2/TNF/CCR1/OCSTAMP	6
GO:0070977	BP	GO:0070977	bone maturation	6/1211	29/18888	0.00910948	0.0383679	0.0261959	THBS3/GREM1/EXT1/LTF/ADAMTS12/BMP2	6
GO:1901201	BP	GO:1901201	regulation of extracellular matrix assembly	6/1211	29/18888	0.00910948	0.0383679	0.0261959	ANTXR1/PHLDB2/TGFBR1/EMILIN1/SMAD3/RGCC	6
GO:0002507	BP	GO:0002507	tolerance induction	6/1211	30/18888	0.0107828	0.0436017	0.0297694	ACOD1/LGALS9/AIRE/IL2RA/HAVCR2/IDO1	6
GO:0010894	BP	GO:0010894	negative regulation of steroid biosynthetic process	6/1211	30/18888	0.0107828	0.0436017	0.0297694	DKKL1/GFI1/DKK3/REST/SNAI2/BMP2	6
GO:0070723	BP	GO:0070723	response to cholesterol	6/1211	30/18888	0.0107828	0.0436017	0.0297694	MLC1/INHBB/CCL3/F7/TGFBR1/CCR5	6
GO:0097421	BP	GO:0097421	liver regeneration	6/1211	30/18888	0.0107828	0.0436017	0.0297694	CEBPB/SERPINA10/TNF/EGFR/TYMS/CLDN1	6
GO:0035767	BP	GO:0035767	endothelial cell chemotaxis	6/1211	31/18888	0.0126625	0.0498782	0.0340547	EGR3/THBS1/SMOC2/CXCL13/NRP1/CCN3	6
GO:0042744	BP	GO:0042744	hydrogen peroxide catabolic process	6/1211	31/18888	0.0126625	0.0498782	0.0340547	APOA4/PXDN/PRDX4/MPO/HP/EPX	6
GO:1900745	BP	GO:1900745	positive regulation of p38MAPK cascade	6/1211	31/18888	0.0126625	0.0498782	0.0340547	XDH/IL1B/BMP4/RELL1/SPHK1/BMP2	6
GO:0035747	BP	GO:0035747	natural killer cell chemotaxis	5/1211	10/18888	0.000206279	0.00177747	0.00121358	CCL3/CCL2/CCL4/CCL7/KLRK1	5
GO:2000739	BP	GO:2000739	regulation of mesenchymal stem cell differentiation	5/1211	10/18888	0.000206279	0.00177747	0.00121358	FZD1/LTBP3/PDGFRA/REST/SLC4A11	5
GO:0031943	BP	GO:0031943	regulation of glucocorticoid metabolic process	5/1211	11/18888	0.000358212	0.00280968	0.00191833	GAL/DKK3/REST/H6PD/BMP2	5
GO:0034350	BP	GO:0034350	regulation of glial cell apoptotic process	5/1211	11/18888	0.000358212	0.00280968	0.00191833	GAS6/PRKCH/CCL2/TREM2/AKAP12	5
GO:0071492	BP	GO:0071492	cellular response to UV-A	5/1211	11/18888	0.000358212	0.00280968	0.00191833	MMP3/MMP2/TIMP1/MME/MMP9	5
GO:1901731	BP	GO:1901731	positive regulation of platelet aggregation	5/1211	11/18888	0.000358212	0.00280968	0.00191833	EMILIN2/PDPN/EMILIN1/IL6ST/CTSG	5
GO:1904238	BP	GO:1904238	pericyte cell differentiation	5/1211	11/18888	0.000358212	0.00280968	0.00191833	OSR1/BMP4/EPHA2/CD34/ACTA2	5
GO:0002551	BP	GO:0002551	mast cell chemotaxis	5/1211	12/18888	0.00058171	0.00418445	0.00285696	VEGFC/CCL11/SWAP70/VEGFD/PGF	5
GO:0007320	BP	GO:0007320	insemination	5/1211	12/18888	0.00058171	0.00418445	0.00285696	SERPINE2/P2RX1/DDO/AVPR1A/SLC6A4	5
GO:0034650	BP	GO:0034650	cortisol metabolic process	5/1211	12/18888	0.00058171	0.00418445	0.00285696	DKK3/REST/H6PD/BMP2/CYP11A1	5
GO:0040015	BP	GO:0040015	negative regulation of multicellular organism growth	5/1211	12/18888	0.00058171	0.00418445	0.00285696	PLAC8/STC2/GDF15/SOCS2/ADRB3	5
GO:0072110	BP	GO:0072110	glomerular mesangial cell proliferation	5/1211	12/18888	0.00058171	0.00418445	0.00285696	BMP4/EGR1/PDGFD/PDGFRB/BMP7	5
GO:0072497	BP	GO:0072497	mesenchymal stem cell differentiation	5/1211	12/18888	0.00058171	0.00418445	0.00285696	FZD1/LTBP3/PDGFRA/REST/SLC4A11	5
GO:2001046	BP	GO:2001046	positive regulation of integrin-mediated signaling pathway	5/1211	12/18888	0.00058171	0.00418445	0.00285696	LOXL3/LIMS1/LAMB1/LIMS2/NID1	5
GO:0003174	BP	GO:0003174	mitral valve development	5/1211	13/18888	0.000895538	0.00602944	0.00411664	GJA5/BMPR2/AXIN2/TWIST1/SOX4	5
GO:0032490	BP	GO:0032490	detection of molecule of bacterial origin	5/1211	13/18888	0.000895538	0.00602944	0.00411664	SSC5D/TREM2/TLR9/C4B/LBP	5
GO:0070278	BP	GO:0070278	extracellular matrix constituent secretion	5/1211	13/18888	0.000895538	0.00602944	0.00411664	ENG/TNFRSF1A/CREB3L1/BMP2/RGCC	5
GO:0070486	BP	GO:0070486	leukocyte aggregation	5/1211	13/18888	0.000895538	0.00602944	0.00411664	IL1B/S100A9/S100A8/JAM2/BMP7	5
GO:0034116	BP	GO:0034116	positive regulation of heterotypic cell-cell adhesion	5/1211	14/18888	0.00131988	0.00830356	0.00566931	IL1B/TNF/GCNT2/FGG/BMP7	5
GO:0051231	BP	GO:0051231	spindle elongation	5/1211	14/18888	0.00131988	0.00830356	0.00566931	KIF11/RACGAP1/BIRC5/PRC1/KIF23	5
GO:0007567	BP	GO:0007567	parturition	5/1211	15/18888	0.001876	0.0110044	0.00751334	MMP2/PTAFR/PTGFR/HPGD/MAFF	5
GO:0010838	BP	GO:0010838	positive regulation of keratinocyte proliferation	5/1211	15/18888	0.001876	0.0110044	0.00751334	FGF7/LRG1/CDH3/REG3G/AREG	5
GO:0033689	BP	GO:0033689	negative regulation of osteoblast proliferation	5/1211	15/18888	0.001876	0.0110044	0.00751334	SFRP1/EIF2AK2/GREM1/SMAD3/AXIN2	5
GO:0071732	BP	GO:0071732	cellular response to nitric oxide	5/1211	15/18888	0.001876	0.0110044	0.00751334	MMP3/DPEP1/GUCY1B1/AQP1/CCNA2	5
GO:0097531	BP	GO:0097531	mast cell migration	5/1211	15/18888	0.001876	0.0110044	0.00751334	VEGFC/CCL11/SWAP70/VEGFD/PGF	5
GO:1901203	BP	GO:1901203	positive regulation of extracellular matrix assembly	5/1211	15/18888	0.001876	0.0110044	0.00751334	PHLDB2/TGFBR1/EMILIN1/SMAD3/RGCC	5
GO:0006704	BP	GO:0006704	glucocorticoid biosynthetic process	5/1211	16/18888	0.00258589	0.0142224	0.00971044	DKK3/REST/H6PD/BMP2/CYP11A1	5
GO:0030033	BP	GO:0030033	microvillus assembly	5/1211	16/18888	0.00258589	0.0142224	0.00971044	ATP8B1/EZR/STK26/FSCN1/RAP2A	5
GO:0030728	BP	GO:0030728	ovulation	5/1211	16/18888	0.00258589	0.0142224	0.00971044	MMP2/INHBB/ADAMTS1/HPGD/NOS3	5
GO:0034349	BP	GO:0034349	glial cell apoptotic process	5/1211	16/18888	0.00258589	0.0142224	0.00971044	GAS6/PRKCH/CCL2/TREM2/AKAP12	5
GO:0051895	BP	GO:0051895	negative regulation of focal adhesion assembly	5/1211	16/18888	0.00258589	0.0142224	0.00971044	THBS1/PHLDB2/MMP14/ACVRL1/APOD	5
GO:0150118	BP	GO:0150118	negative regulation of cell-substrate junction organization	5/1211	16/18888	0.00258589	0.0142224	0.00971044	THBS1/PHLDB2/MMP14/ACVRL1/APOD	5
GO:0002679	BP	GO:0002679	respiratory burst involved in defense response	5/1211	17/18888	0.00347192	0.0181116	0.0123658	SLAMF8/TREM2/S100A9/MPO/LBP	5
GO:0003128	BP	GO:0003128	heart field specification	5/1211	17/18888	0.00347192	0.0181116	0.0123658	BMP4/WNT11/EXT1/AXIN2/BMP2	5
GO:0003159	BP	GO:0003159	morphogenesis of an endothelium	5/1211	17/18888	0.00347192	0.0181116	0.0123658	ITGAX/RHOB/CXCL10/ACVRL1/ADAMTS12	5
GO:0032905	BP	GO:0032905	transforming growth factor beta1 production	5/1211	17/18888	0.00347192	0.0181116	0.0123658	THBS1/LUM/TYROBP/COL3A1/CX3CL1	5
GO:0033623	BP	GO:0033623	regulation of integrin activation	5/1211	17/18888	0.00347192	0.0181116	0.0123658	SELP/CXCL13/FERMT2/FBLIM1/P2RY12	5
GO:0061154	BP	GO:0061154	endothelial tube morphogenesis	5/1211	17/18888	0.00347192	0.0181116	0.0123658	ITGAX/RHOB/CXCL10/ACVRL1/ADAMTS12	5
GO:1900120	BP	GO:1900120	regulation of receptor binding	5/1211	17/18888	0.00347192	0.0181116	0.0123658	NRP1/ADIPOQ/ADAM15/GREM2/MMP9	5
GO:1902170	BP	GO:1902170	cellular response to reactive nitrogen species	5/1211	17/18888	0.00347192	0.0181116	0.0123658	MMP3/DPEP1/GUCY1B1/AQP1/CCNA2	5
GO:0001946	BP	GO:0001946	lymphangiogenesis	5/1211	18/18888	0.00455653	0.0224622	0.0153362	VEGFC/PDPN/EPHA2/BMPR2/ACVRL1	5
GO:0002923	BP	GO:0002923	regulation of humoral immune response mediated by circulating immunoglobulin	5/1211	18/18888	0.00455653	0.0224622	0.0153362	CR2/SVEP1/TREM2/TNF/LTA	5
GO:0010755	BP	GO:0010755	regulation of plasminogen activation	5/1211	18/18888	0.00455653	0.0224622	0.0153362	THBS1/PLAT/SERPINE2/SERPINE1/PLAUR	5
GO:0010759	BP	GO:0010759	positive regulation of macrophage chemotaxis	5/1211	18/18888	0.00455653	0.0224622	0.0153362	THBS1/C5AR1/C3AR1/SLAMF1/CMKLR1	5
GO:0032930	BP	GO:0032930	positive regulation of superoxide anion generation	5/1211	18/18888	0.00455653	0.0224622	0.0153362	FPR2/CLEC7A/CD177/TYROBP/EGFR	5
GO:0034162	BP	GO:0034162	toll-like receptor 9 signaling pathway	5/1211	18/18888	0.00455653	0.0224622	0.0153362	PTPRS/TLR9/RAB7B/HAVCR2/RSAD2	5
GO:0051930	BP	GO:0051930	regulation of sensory perception of pain	5/1211	18/18888	0.00455653	0.0224622	0.0153362	CCL3/TMEM100/CCN3/GPR171/FABP5	5
GO:0051931	BP	GO:0051931	regulation of sensory perception	5/1211	18/18888	0.00455653	0.0224622	0.0153362	CCL3/TMEM100/CCN3/GPR171/FABP5	5
GO:0097094	BP	GO:0097094	craniofacial suture morphogenesis	5/1211	18/18888	0.00455653	0.0224622	0.0153362	BMP4/TIFAB/MSX2/MMP14/TWIST1	5
GO:0002693	BP	GO:0002693	positive regulation of cellular extravasation	5/1211	19/18888	0.0058619	0.0271125	0.0185113	PTAFR/CCR2/PDGFD/IL1R1/LYVE1	5
GO:0003184	BP	GO:0003184	pulmonary valve morphogenesis	5/1211	19/18888	0.0058619	0.0271125	0.0185113	ADAMTS5/BMP4/GJA5/HEYL/NOS3	5
GO:0007076	BP	GO:0007076	mitotic chromosome condensation	5/1211	19/18888	0.0058619	0.0271125	0.0185113	NCAPD3/SMC2/PLK1/NUSAP1/CDCA5	5
GO:0007620	BP	GO:0007620	copulation	5/1211	19/18888	0.0058619	0.0271125	0.0185113	SERPINE2/P2RX1/DDO/AVPR1A/SLC6A4	5
GO:0016202	BP	GO:0016202	regulation of striated muscle tissue development	5/1211	19/18888	0.0058619	0.0271125	0.0185113	BMP4/LOX/SMAD3/TWIST1/RPL3L	5
GO:0035743	BP	GO:0035743	CD4-positive, alpha-beta T cell cytokine production	5/1211	19/18888	0.0058619	0.0271125	0.0185113	IL1B/ARG1/SLAMF1/RSAD2/IL1R1	5
GO:0045721	BP	GO:0045721	negative regulation of gluconeogenesis	5/1211	19/18888	0.0058619	0.0271125	0.0185113	ADIPOQ/SERPINA12/SIK1/LEPR/C1QTNF3	5
GO:0060263	BP	GO:0060263	regulation of respiratory burst	5/1211	19/18888	0.0058619	0.0271125	0.0185113	CLEC7A/JCHAIN/SLAMF8/S100A9/LBP	5
GO:1905038	BP	GO:1905038	regulation of membrane lipid metabolic process	5/1211	19/18888	0.0058619	0.0271125	0.0185113	ORMDL1/TNF/CCN1/SPHK1/TNFRSF1A	5
GO:0002755	BP	GO:0002755	MyD88-dependent toll-like receptor signaling pathway	5/1211	20/18888	0.00740969	0.0329072	0.0224676	CD300LF/IRF7/TLR9/CD300A/REG3G	5
GO:0006700	BP	GO:0006700	C21-steroid hormone biosynthetic process	5/1211	20/18888	0.00740969	0.0329072	0.0224676	EGR1/DKK3/REST/BMP2/CYP11A1	5
GO:0010224	BP	GO:0010224	response to UV-B	5/1211	20/18888	0.00740969	0.0329072	0.0224676	IL12B/MAPK11/IL12A/MFAP4/MME	5
GO:0071731	BP	GO:0071731	response to nitric oxide	5/1211	20/18888	0.00740969	0.0329072	0.0224676	MMP3/DPEP1/GUCY1B1/AQP1/CCNA2	5
GO:0140131	BP	GO:0140131	positive regulation of lymphocyte chemotaxis	5/1211	20/18888	0.00740969	0.0329072	0.0224676	CXCL13/CCL3/CCR2/CCL4/CCL7	5
GO:1901739	BP	GO:1901739	regulation of myoblast fusion	5/1211	20/18888	0.00740969	0.0329072	0.0224676	CXCL9/CD53/CXCL10/GDF15/EHD2	5
GO:0002888	BP	GO:0002888	positive regulation of myeloid leukocyte mediated immunity	5/1211	21/18888	0.00922077	0.0386876	0.0264142	PTAFR/CD177/ARG1/TYROBP/STAP1	5
GO:0033033	BP	GO:0033033	negative regulation of myeloid cell apoptotic process	5/1211	21/18888	0.00922077	0.0386876	0.0264142	GAS6/IRF7/CCR5/SNAI2/GATA1	5
GO:0042359	BP	GO:0042359	vitamin D metabolic process	5/1211	21/18888	0.00922077	0.0386876	0.0264142	FGF23/TNF/GFI1/SNAI2/CYP11A1	5
GO:0044321	BP	GO:0044321	response to leptin	5/1211	21/18888	0.00922077	0.0386876	0.0264142	FGF23/NR1D1/INHBB/LEPR/CCNA2	5
GO:1901018	BP	GO:1901018	positive regulation of potassium ion transmembrane transporter activity	5/1211	21/18888	0.00922077	0.0386876	0.0264142	FXYD2/GAL/TREM2/ATP1B2/LRRC26	5
GO:0006883	BP	GO:0006883	intracellular sodium ion homeostasis	5/1211	22/18888	0.011315	0.0452185	0.0308733	FXYD2/ATP1A3/ATP1A2/ATP1B2/TMPRSS3	5
GO:0019430	BP	GO:0019430	removal of superoxide radicals	5/1211	22/18888	0.011315	0.0452185	0.0308733	APOA4/FBLN5/MPO/NOS3/BMP7	5
GO:0048485	BP	GO:0048485	sympathetic nervous system development	5/1211	22/18888	0.011315	0.0452185	0.0308733	SEMA3F/NRP1/INSM1/EDNRA/SOX4	5
GO:0071305	BP	GO:0071305	cellular response to vitamin D	5/1211	22/18888	0.011315	0.0452185	0.0308733	FGF23/SFRP1/PIM1/TNC/SNAI2	5
GO:1902644	BP	GO:1902644	tertiary alcohol metabolic process	5/1211	22/18888	0.011315	0.0452185	0.0308733	DKK3/REST/H6PD/BMP2/CYP11A1	5
GO:0003253	BP	GO:0003253	cardiac neural crest cell migration involved in outflow tract morphogenesis	4/1211	10/18888	0.00258257	0.0142224	0.00971044	BMP4/EDNRA/TWIST1/BMP7	4
GO:0014012	BP	GO:0014012	peripheral nervous system axon regeneration	4/1211	10/18888	0.00258257	0.0142224	0.00971044	APOA4/MMP2/TNC/APOD	4
GO:0031055	BP	GO:0031055	chromatin remodeling at centromere	4/1211	10/18888	0.00258257	0.0142224	0.00971044	CENPI/CENPA/CENPN/CENPW	4
GO:0032353	BP	GO:0032353	negative regulation of hormone biosynthetic process	4/1211	10/18888	0.00258257	0.0142224	0.00971044	GFI1/DKK3/REST/BMP2	4
GO:0034080	BP	GO:0034080	CENP-A containing chromatin assembly	4/1211	10/18888	0.00258257	0.0142224	0.00971044	CENPI/CENPA/CENPN/CENPW	4
GO:0034163	BP	GO:0034163	regulation of toll-like receptor 9 signaling pathway	4/1211	10/18888	0.00258257	0.0142224	0.00971044	PTPRS/TLR9/RAB7B/RSAD2	4
GO:0034351	BP	GO:0034351	negative regulation of glial cell apoptotic process	4/1211	10/18888	0.00258257	0.0142224	0.00971044	GAS6/PRKCH/CCL2/TREM2	4
GO:0034651	BP	GO:0034651	cortisol biosynthetic process	4/1211	10/18888	0.00258257	0.0142224	0.00971044	DKK3/REST/H6PD/BMP2	4
GO:0035696	BP	GO:0035696	monocyte extravasation	4/1211	10/18888	0.00258257	0.0142224	0.00971044	CCR2/PLCB1/PDGFD/SIRPA	4
GO:0044837	BP	GO:0044837	actomyosin contractile ring organization	4/1211	10/18888	0.00258257	0.0142224	0.00971044	IQGAP3/ECT2/RACGAP1/ANLN	4
GO:0060075	BP	GO:0060075	regulation of resting membrane potential	4/1211	10/18888	0.00258257	0.0142224	0.00971044	ATP1A3/TREM2/KCNJ10/KCNK1	4
GO:0061299	BP	GO:0061299	retina vasculature morphogenesis in camera-type eye	4/1211	10/18888	0.00258257	0.0142224	0.00971044	COL4A1/NRP1/FZD4/RHOJ	4
GO:0072203	BP	GO:0072203	cell proliferation involved in metanephros development	4/1211	10/18888	0.00258257	0.0142224	0.00971044	OSR1/EGR1/PDGFRB/BMP7	4
GO:0090179	BP	GO:0090179	planar cell polarity pathway involved in neural tube closure	4/1211	10/18888	0.00258257	0.0142224	0.00971044	SFRP1/FZD1/SFRP2/FZD2	4
GO:1901329	BP	GO:1901329	regulation of odontoblast differentiation	4/1211	10/18888	0.00258257	0.0142224	0.00971044	CEBPB/BMP4/SERPINE1/BMP2	4
GO:1902645	BP	GO:1902645	tertiary alcohol biosynthetic process	4/1211	10/18888	0.00258257	0.0142224	0.00971044	DKK3/REST/H6PD/BMP2	4
GO:1903980	BP	GO:1903980	positive regulation of microglial cell activation	4/1211	10/18888	0.00258257	0.0142224	0.00971044	MMP8/CCL3/TREM2/STAP1	4
GO:2000425	BP	GO:2000425	regulation of apoptotic cell clearance	4/1211	10/18888	0.00258257	0.0142224	0.00971044	CD300LF/CCL2/TREM2/C4B	4
GO:2000659	BP	GO:2000659	regulation of interleukin-1-mediated signaling pathway	4/1211	10/18888	0.00258257	0.0142224	0.00971044	ZBP1/IL1RN/IL1R2/IL1R1	4
GO:0002887	BP	GO:0002887	negative regulation of myeloid leukocyte mediated immunity	4/1211	11/18888	0.00385364	0.0197264	0.0134684	CCR2/LGALS9/CD300A/CX3CR1	4
GO:0021603	BP	GO:0021603	cranial nerve formation	4/1211	11/18888	0.00385364	0.0197264	0.0134684	ATP8B1/TIFAB/MAFB/PLXNA1	4
GO:0034154	BP	GO:0034154	toll-like receptor 7 signaling pathway	4/1211	11/18888	0.00385364	0.0197264	0.0134684	TREML4/TLR7/HAVCR2/RSAD2	4
GO:0039530	BP	GO:0039530	MDA-5 signaling pathway	4/1211	11/18888	0.00385364	0.0197264	0.0134684	IFIH1/IRF7/OAS3/DHX58	4
GO:0051256	BP	GO:0051256	mitotic spindle midzone assembly	4/1211	11/18888	0.00385364	0.0197264	0.0134684	RACGAP1/BIRC5/PRC1/KIF23	4
GO:0070601	BP	GO:0070601	centromeric sister chromatid cohesion	4/1211	11/18888	0.00385364	0.0197264	0.0134684	BUB1B/AXIN2/BUB1/SGO1	4
GO:0071349	BP	GO:0071349	cellular response to interleukin-12	4/1211	11/18888	0.00385364	0.0197264	0.0134684	IL12B/PLCB1/IL12A/SIRPA	4
GO:0072124	BP	GO:0072124	regulation of glomerular mesangial cell proliferation	4/1211	11/18888	0.00385364	0.0197264	0.0134684	BMP4/EGR1/PDGFD/BMP7	4
GO:0090178	BP	GO:0090178	regulation of establishment of planar polarity involved in neural tube closure	4/1211	11/18888	0.00385364	0.0197264	0.0134684	SFRP1/FZD1/SFRP2/FZD2	4
GO:1905049	BP	GO:1905049	negative regulation of metallopeptidase activity	4/1211	11/18888	0.00385364	0.0197264	0.0134684	TIMP1/LRP1/TIMP2/TIMP3	4
GO:0000022	BP	GO:0000022	mitotic spindle elongation	4/1211	12/18888	0.0054896	0.0258054	0.0176188	RACGAP1/BIRC5/PRC1/KIF23	4
GO:0001553	BP	GO:0001553	luteinization	4/1211	12/18888	0.0054896	0.0258054	0.0176188	MMP2/RETN/FZD4/PDGFRA	4
GO:0003183	BP	GO:0003183	mitral valve morphogenesis	4/1211	12/18888	0.0054896	0.0258054	0.0176188	BMPR2/AXIN2/TWIST1/SOX4	4
GO:0010739	BP	GO:0010739	positive regulation of protein kinase A signaling	4/1211	12/18888	0.0054896	0.0258054	0.0176188	RAMP3/ADIPOQ/TCIM/AKAP12	4
GO:0010936	BP	GO:0010936	negative regulation of macrophage cytokine production	4/1211	12/18888	0.0054896	0.0258054	0.0176188	PRG2/TWIST1/EPX/AXL	4
GO:0021670	BP	GO:0021670	lateral ventricle development	4/1211	12/18888	0.0054896	0.0258054	0.0176188	NUMBL/ATP1B2/CDK6/AQP1	4
GO:0032351	BP	GO:0032351	negative regulation of hormone metabolic process	4/1211	12/18888	0.0054896	0.0258054	0.0176188	GFI1/DKK3/REST/BMP2	4
GO:0035933	BP	GO:0035933	glucocorticoid secretion	4/1211	12/18888	0.0054896	0.0258054	0.0176188	GAL/SELENOM/KCNQ1/POMC	4
GO:0043380	BP	GO:0043380	regulation of memory T cell differentiation	4/1211	12/18888	0.0054896	0.0258054	0.0176188	IL12B/FGL2/BCL6/PCK1	4
GO:0043589	BP	GO:0043589	skin morphogenesis	4/1211	12/18888	0.0054896	0.0258054	0.0176188	COL1A2/COL1A1/AHDC1/ERRFI1	4
GO:0045906	BP	GO:0045906	negative regulation of vasoconstriction	4/1211	12/18888	0.0054896	0.0258054	0.0176188	MMP2/SVEP1/BMPR2/ITGA9	4
GO:0061309	BP	GO:0061309	cardiac neural crest cell development involved in outflow tract morphogenesis	4/1211	12/18888	0.0054896	0.0258054	0.0176188	BMP4/EDNRA/TWIST1/BMP7	4
GO:0070671	BP	GO:0070671	response to interleukin-12	4/1211	12/18888	0.0054896	0.0258054	0.0176188	IL12B/PLCB1/IL12A/SIRPA	4
GO:0070943	BP	GO:0070943	neutrophil-mediated killing of symbiont cell	4/1211	12/18888	0.0054896	0.0258054	0.0176188	ARG1/ELANE/TREM1/CTSG	4
GO:0090177	BP	GO:0090177	establishment of planar polarity involved in neural tube closure	4/1211	12/18888	0.0054896	0.0258054	0.0176188	SFRP1/FZD1/SFRP2/FZD2	4
GO:0097048	BP	GO:0097048	dendritic cell apoptotic process	4/1211	12/18888	0.0054896	0.0258054	0.0176188	GAS6/CXCL12/LGALS9/AXL	4
GO:1902043	BP	GO:1902043	positive regulation of extrinsic apoptotic signaling pathway via death domain receptors	4/1211	12/18888	0.0054896	0.0258054	0.0176188	THBS1/SFRP1/ATF3/PMAIP1	4
GO:2000668	BP	GO:2000668	regulation of dendritic cell apoptotic process	4/1211	12/18888	0.0054896	0.0258054	0.0176188	GAS6/CXCL12/LGALS9/AXL	4
GO:0009415	BP	GO:0009415	response to water	4/1211	13/18888	0.0075314	0.0330982	0.022598	COL18A1/KRT8/PKD2/AVPR1A	4
GO:0018158	BP	GO:0018158	protein oxidation	4/1211	13/18888	0.0075314	0.0330982	0.022598	LOXL1/LOXL2/LOXL3/LOX	4
GO:0032494	BP	GO:0032494	response to peptidoglycan	4/1211	13/18888	0.0075314	0.0330982	0.022598	TREM2/C5AR1/CAMP/CARD9	4
GO:0033690	BP	GO:0033690	positive regulation of osteoblast proliferation	4/1211	13/18888	0.0075314	0.0330982	0.022598	CCN1/LTF/GATA1/BMP2	4
GO:0034145	BP	GO:0034145	positive regulation of toll-like receptor 4 signaling pathway	4/1211	13/18888	0.0075314	0.0330982	0.022598	CD14/LBP/LTF/PTPN22	4
GO:0035589	BP	GO:0035589	G protein-coupled purinergic nucleotide receptor signaling pathway	4/1211	13/18888	0.0075314	0.0330982	0.022598	PTAFR/P2RY14/GPR171/P2RY12	4
GO:0042492	BP	GO:0042492	gamma-delta T cell differentiation	4/1211	13/18888	0.0075314	0.0330982	0.022598	EGR3/CCR9/GPR18/SOX4	4
GO:0043379	BP	GO:0043379	memory T cell differentiation	4/1211	13/18888	0.0075314	0.0330982	0.022598	IL12B/FGL2/BCL6/PCK1	4
GO:0045916	BP	GO:0045916	negative regulation of complement activation	4/1211	13/18888	0.0075314	0.0330982	0.022598	SERPING1/CR2/SVEP1/CD55	4
GO:0046541	BP	GO:0046541	saliva secretion	4/1211	13/18888	0.0075314	0.0330982	0.022598	TIFAB/AQP5/KCNN4/AQP1	4
GO:0048711	BP	GO:0048711	positive regulation of astrocyte differentiation	4/1211	13/18888	0.0075314	0.0330982	0.022598	BIN1/SERPINE2/IL6ST/BMP2	4
GO:0051918	BP	GO:0051918	negative regulation of fibrinolysis	4/1211	13/18888	0.0075314	0.0330982	0.022598	THBS1/PLAT/SERPINE1/THBD	4
GO:0032908	BP	GO:0032908	regulation of transforming growth factor beta1 production	4/1211	14/18888	0.010016	0.0408638	0.0279001	THBS1/LUM/TYROBP/CX3CL1	4
GO:0034309	BP	GO:0034309	primary alcohol biosynthetic process	4/1211	14/18888	0.010016	0.0408638	0.0279001	DKK3/REST/H6PD/BMP2	4
GO:0034616	BP	GO:0034616	response to laminar fluid shear stress	4/1211	14/18888	0.010016	0.0408638	0.0279001	ACE/SREBF2/ASS1/KLF4	4
GO:0035791	BP	GO:0035791	platelet-derived growth factor receptor-beta signaling pathway	4/1211	14/18888	0.010016	0.0408638	0.0279001	PDGFRL/LRP1/LOX/PDGFRB	4
GO:0050930	BP	GO:0050930	induction of positive chemotaxis	4/1211	14/18888	0.010016	0.0408638	0.0279001	CXCL12/VEGFC/VEGFD/PGF	4
GO:0051255	BP	GO:0051255	spindle midzone assembly	4/1211	14/18888	0.010016	0.0408638	0.0279001	RACGAP1/BIRC5/PRC1/KIF23	4
GO:0070593	BP	GO:0070593	dendrite self-avoidance	4/1211	14/18888	0.010016	0.0408638	0.0279001	IGSF9/NEXN/EMB/EXT1	4
GO:0070942	BP	GO:0070942	neutrophil mediated cytotoxicity	4/1211	14/18888	0.010016	0.0408638	0.0279001	ARG1/ELANE/TREM1/CTSG	4
GO:0090175	BP	GO:0090175	regulation of establishment of planar polarity	4/1211	14/18888	0.010016	0.0408638	0.0279001	SFRP1/FZD1/SFRP2/FZD2	4
GO:0090715	BP	GO:0090715	immunological memory formation process	4/1211	14/18888	0.010016	0.0408638	0.0279001	IL12B/FGL2/BCL6/PCK1	4
GO:1900272	BP	GO:1900272	negative regulation of long-term synaptic potentiation	4/1211	14/18888	0.010016	0.0408638	0.0279001	PTN/TYROBP/PRNP/CX3CR1	4
GO:1900426	BP	GO:1900426	positive regulation of defense response to bacterium	4/1211	14/18888	0.010016	0.0408638	0.0279001	EMILIN2/EMILIN1/MMRN2/HAVCR2	4
GO:0062023	CC	GO:0062023	collagen-containing extracellular matrix	144/1257	428/19894	9.58821e-67	4.73658e-64	3.88575e-64	ADAMTS5/DPT/APOA4/MMP8/CXCL12/DCN/SERPING1/LOXL1/MMP2/THBS1/IL7/FBLN5/MFAP2/THBS2/EMILIN2/SFRP1/SERPINB9/SMOC2/COL4A1/MGP/ADAMTS2/ELANE/FMOD/LGALS3BP/SPON1/COL18A1/LUM/PRELP/ADAMTS15/IGFBP7/PXDN/EFEMP2/FN1/FGL2/LAMA4/COL5A2/COL1A2/TIMP1/COL4A2/SMOC1/FBLN1/SSC5D/FBLN2/LGALS9/S100A9/S100A8/COL6A1/ADAMTS1/BGN/COL6A3/ADIPOQ/COL5A1/LTBP3/SFRP2/F7/LGALS1/COL3A1/AEBP1/GDF15/PRTN3/ADAMTS20/HSPG2/COL1A1/C…	144
GO:0009897	CC	GO:0009897	external side of plasma membrane	78/1257	405/19894	4.79969e-19	4.7421e-17	3.89028e-17	F10/ITGAX/CXCL12/CCR9/SELP/CD40/CD14/ANTXR1/CD79B/THBS1/CSF3R/IL21R/CLEC4D/CD79A/CXCL9/TRGC1/ACE/CCR2/CTSK/IL12B/ITGA1/CCRL2/BTNL9/CXCL10/TLR8/TRGC2/LRRC32/TNF/PRNP/LAG3/ITGAD/CCR1/ITGA11/CCR6/SDC1/OSMR/TRGV2/CDH13/SLAMF9/CCR5/ACKR3/CD248/CTSB/MS4A1/CCR3/CSF2RA/CSF2RB/CD34/CD302/ENG/SLAMF1/PDGFRA/CLEC4E/ACKR2/MCAM/P2RX1/ATP1B2/IL6ST/IL2RB/ITGA5/FGG/ITGA9/CRLF1/CX3CR1/PRLR/THBD/ADGRE1/CD8A/KLRK1/I…	78
GO:0005788	CC	GO:0005788	endoplasmic reticulum lumen	68/1257	313/19894	1.16474e-19	1.43845e-17	1.18006e-17	FGF23/F10/GAS6/ADAMTS5/APOA4/SERPING1/THBS1/SPP1/COL4A1/BMP4/SPON1/COL18A1/TXNDC5/IGFBP7/IL12B/FN1/CHRDL1/COL5A2/COL1A2/TIMP1/COL4A2/SERPINA10/COL6A1/COL6A3/COL5A1/STC2/F7/LGALS1/SELENOM/COL3A1/COL1A1/COL16A1/PDGFC/P4HA3/FKBP10/PRSS23/IL12A/FBN1/SERPINH1/GPX7/FMO1/ARSI/PDGFD/IGFBP4/CCN1/COL28A1/BPIFB2/RCN3/SPARCL1/TNC/FSTL1/ADAMTSL4/ITIH2/FSTL3/COL10A1/MXRA8/COL6A2/H6PD/FGG/COL12A1/COL9A2/COL14A1…	68
GO:0005925	CC	GO:0005925	focal adhesion	65/1257	421/19894	1.8308e-11	1.50735e-09	1.23659e-09	TNFSF13B/SORBS2/NPHS1/FBLN7/RHOB/FAP/ASAP3/FLT1/ITGA1/FZD1/ITGB5/PRAG1/NRP1/EZR/PHLDB2/TSPAN9/LCP1/MRC2/HSPG2/BCAR3/ITGA11/CDH13/FHL2/ANXA1/SCARF2/YES1/EPHA2/FZD2/LRP1/PDLIM1/SNTB1/EGFR/NEXN/CSRP2/ENG/TEK/MME/LIMS1/LAYN/PARVB/MMP14/MCAM/SDC4/ZYX/TNC/ITGA5/CDC42EP1/TNS3/VCL/PARVA/TGFB1I1/PDGFRB/CAV2/CPNE3/FERMT2/LIMS2/RHOU/WASF1/KIF23/AIF1L/PLAUR/ITGBL1/FBLIM1/AKAP12/SLC6A4	65
GO:0030055	CC	GO:0030055	cell-substrate junction	65/1257	431/19894	5.16419e-11	3.64444e-09	2.9898e-09	TNFSF13B/SORBS2/NPHS1/FBLN7/RHOB/FAP/ASAP3/FLT1/ITGA1/FZD1/ITGB5/PRAG1/NRP1/EZR/PHLDB2/TSPAN9/LCP1/MRC2/HSPG2/BCAR3/ITGA11/CDH13/FHL2/ANXA1/SCARF2/YES1/EPHA2/FZD2/LRP1/PDLIM1/SNTB1/EGFR/NEXN/CSRP2/ENG/TEK/MME/LIMS1/LAYN/PARVB/MMP14/MCAM/SDC4/ZYX/TNC/ITGA5/CDC42EP1/TNS3/VCL/PARVA/TGFB1I1/PDGFRB/CAV2/CPNE3/FERMT2/LIMS2/RHOU/WASF1/KIF23/AIF1L/PLAUR/ITGBL1/FBLIM1/AKAP12/SLC6A4	65
GO:0045177	CC	GO:0045177	apical part of cell	52/1257	468/19894	5.36176e-05	0.000854423	0.000700943	SLC16A3/ATP6V0D2/SORBS2/CHL1/SLCO3A1/IGFBP2/PDE4D/ATP8B1/KCNE4/CTSK/FN1/AQP5/FAP/SLC39A14/SLC7A11/EZR/PLAT/SLC4A8/DPEP1/BST2/PDPN/TLR9/OSMR/ANXA1/C1QTNF5/C5AR1/PRKG2/STK26/CRB3/CTSB/KCNQ1/SLC6A8/EGFR/CD34/PROM2/TEK/SLC4A11/SLC22A4/EPCAM/ATP1B2/BMPR2/CLDN4/FABP1/HOMER2/PDGFRB/AQP1/KCNK1/ASPM/ATP6V1B1/SLC44A4/STC1/CLDN1	52
GO:0031983	CC	GO:0031983	vesicle lumen	46/1257	326/19894	2.56733e-07	7.46037e-06	6.12027e-06	PLAC8/GAS6/MMP8/SERPING1/THBS1/VEGFC/ARG1/PRSS57/ELANE/LGALS3BP/TXNDC5/OLFM4/FN1/PTX3/LRG1/TIMP1/HK3/S100A9/LCN2/S100A8/ITIH3/PRTN3/PRDX4/CFD/RETN/MPO/EGFR/VWF/TIMP2/ALDOC/SERPINE1/CRISP3/SPARC/LTF/FGG/CAMP/VEGFD/VCL/CTSG/HP/POMC/EPX/ITIH4/TIMP3/FABP5/PF4	46
GO:0034774	CC	GO:0034774	secretory granule lumen	45/1257	322/19894	4.55574e-07	1.2503e-05	1.02571e-05	PLAC8/GAS6/MMP8/SERPING1/THBS1/VEGFC/ARG1/PRSS57/ELANE/LGALS3BP/TXNDC5/OLFM4/FN1/PTX3/LRG1/TIMP1/HK3/S100A9/LCN2/S100A8/ITIH3/PRTN3/PRDX4/CFD/RETN/MPO/VWF/TIMP2/ALDOC/SERPINE1/CRISP3/SPARC/LTF/FGG/CAMP/VEGFD/VCL/CTSG/HP/POMC/EPX/ITIH4/TIMP3/FABP5/PF4	45
GO:0060205	CC	GO:0060205	cytoplasmic vesicle lumen	45/1257	325/19894	5.93063e-07	1.54196e-05	1.26498e-05	PLAC8/GAS6/MMP8/SERPING1/THBS1/VEGFC/ARG1/PRSS57/ELANE/LGALS3BP/TXNDC5/OLFM4/FN1/PTX3/LRG1/TIMP1/HK3/S100A9/LCN2/S100A8/ITIH3/PRTN3/PRDX4/CFD/RETN/MPO/VWF/TIMP2/ALDOC/SERPINE1/CRISP3/SPARC/LTF/FGG/CAMP/VEGFD/VCL/CTSG/HP/POMC/EPX/ITIH4/TIMP3/FABP5/PF4	45
GO:0016324	CC	GO:0016324	apical plasma membrane	45/1257	402/19894	0.000140397	0.0019816	0.00162565	SLC16A3/ATP6V0D2/SORBS2/SLCO3A1/IGFBP2/PDE4D/ATP8B1/KCNE4/CTSK/FN1/AQP5/SLC39A14/EZR/SLC4A8/DPEP1/BST2/PDPN/TLR9/OSMR/ANXA1/C1QTNF5/PRKG2/STK26/CRB3/CTSB/KCNQ1/SLC6A8/EGFR/CD34/PROM2/TEK/SLC4A11/SLC22A4/EPCAM/ATP1B2/BMPR2/CLDN4/PDGFRB/AQP1/KCNK1/ASPM/ATP6V1B1/SLC44A4/STC1/CLDN1	45
GO:0045178	CC	GO:0045178	basal part of cell	44/1257	305/19894	2.48258e-07	7.46037e-06	6.12027e-06	SLC16A3/MLC1/SLCO3A1/CXADR/ACE/SLCO4A1/AQP5/FAP/SLC39A14/ITGA1/EZR/PHLDB2/SLC4A8/TACSTD2/PDPN/TLR9/HPGD/ANXA1/C5AR1/KCNQ1/LRP1/EGFR/CD34/SLC43A3/PROM2/TEK/SLC4A11/SLC22A4/EPCAM/BMPR2/KCNE3/SLC40A1/PALM/CLDN4/ITGA9/KCNJ10/PKD2/AQP1/SLC13A3/ATP6V1B1/CLDN1/LEPR/AQP7/SLC4A1	44
GO:0045121	CC	GO:0045121	membrane raft	43/1257	286/19894	1.04639e-07	3.69226e-06	3.02902e-06	CD14/MYOF/CD177/MLC1/ENTPD1/CD79A/CXADR/LAT2/TREM2/TNF/EZR/PRNP/CAVIN3/BST2/PDPN/PRTN3/CD55/CDH13/TGFBR1/SERPINH1/KCNQ1/MS4A1/EGFR/PROM2/TEK/MME/ATP1A2/IL6ST/BMPR2/EHD2/TNFRSF1A/KCNE3/ADCYAP1R1/ARC/CBLC/CAV2/CD8A/ADGRG1/CAVIN1/NOS3/UNC5B/RTN4RL2/SLC6A4	43
GO:0098857	CC	GO:0098857	membrane microdomain	43/1257	287/19894	1.15724e-07	3.81118e-06	3.12658e-06	CD14/MYOF/CD177/MLC1/ENTPD1/CD79A/CXADR/LAT2/TREM2/TNF/EZR/PRNP/CAVIN3/BST2/PDPN/PRTN3/CD55/CDH13/TGFBR1/SERPINH1/KCNQ1/MS4A1/EGFR/PROM2/TEK/MME/ATP1A2/IL6ST/BMPR2/EHD2/TNFRSF1A/KCNE3/ADCYAP1R1/ARC/CBLC/CAV2/CD8A/ADGRG1/CAVIN1/NOS3/UNC5B/RTN4RL2/SLC6A4	43
GO:0030667	CC	GO:0030667	secretory granule membrane	42/1257	317/19894	4.38538e-06	9.84716e-05	8.07833e-05	FPR2/ITGAX/LAIR1/SELP/CD14/CLEC12A/FPR1/ATP8B4/PTAFR/CD177/CLEC4D/CD53/SERPINB10/TYROBP/PCDH7/TARM1/BST2/CD55/RHOF/PTPRB/C5AR1/HGSNAT/SYT1/ADGRG3/C3AR1/MS4A3/MME/RAB44/P2RX1/CD300A/SPARC/CD93/LHFPL2/SIRPA/CAV2/CPNE3/SVIP/SLC11A1/RND2/PLAUR/ZG16/FABP5	42
GO:0009925	CC	GO:0009925	basal plasma membrane	40/1257	286/19894	1.91584e-06	4.73211e-05	3.88209e-05	SLC16A3/MLC1/SLCO3A1/CXADR/ACE/SLCO4A1/AQP5/SLC39A14/EZR/SLC4A8/TACSTD2/PDPN/TLR9/HPGD/ANXA1/C5AR1/KCNQ1/LRP1/EGFR/CD34/SLC43A3/PROM2/TEK/SLC4A11/SLC22A4/EPCAM/BMPR2/SLC40A1/PALM/CLDN4/ITGA9/KCNJ10/PKD2/AQP1/SLC13A3/ATP6V1B1/CLDN1/LEPR/AQP7/SLC4A1	40
GO:0005604	CC	GO:0005604	basement membrane	36/1257	92/19894	6.14003e-20	1.01106e-17	8.29442e-18	LOXL1/THBS2/SMOC2/COL4A1/COL18A1/PXDN/EFEMP2/FN1/LAMA4/TIMP1/COL4A2/SMOC1/FBLN1/COL6A1/ADAMTS1/COL5A1/HSPG2/LOXL2/APLP1/FBN1/SERPINF1/MATN2/COL28A1/MMRN2/TNC/TGFBI/SPARC/ACTA2/COL8A1/LAMB1/CCDC80/NID2/THBS4/TIMP3/ACHE/NID1	36
GO:0005581	CC	GO:0005581	collagen trimer	35/1257	86/19894	4.36684e-20	1.01106e-17	8.29442e-18	EMILIN2/COL4A1/COL18A1/LUM/COL5A2/COL1A2/COL4A2/COL6A1/COL6A3/ADIPOQ/COL5A1/COL3A1/C1QTNF7/COL1A1/COL16A1/C1QTNF5/EMILIN1/COL28A1/C1QB/LOX/COL10A1/COL6A2/COL12A1/C1QA/COL9A2/COL14A1/COLEC12/COL8A1/C1QC/COL6A5/COL5A3/MSR1/C1QTNF3/COL26A1/C1QTNF2	35
GO:0030139	CC	GO:0030139	endocytic vesicle	35/1257	350/19894	0.00490889	0.0418102	0.0342999	ATP6V0D2/CSF3R/ELANE/ITGB5/TLR9/KIF5B/STON1/MPO/FZD2/LRP1/SYT1/TLR7/ATP6V0E2/EGFR/RAB7B/FZD4/SLAMF1/CLEC4E/MPEG1/SPHK1/RAB8B/DYSF/PIK3C2B/ZYX/EHD2/SPARC/LTF/PLA2G5/COLEC12/AREG/HP/NOS3/AVPR1A/SLC11A1/MSR1	35
GO:0070820	CC	GO:0070820	tertiary granule	32/1257	164/19894	9.45038e-09	5.18721e-07	4.25544e-07	FPR2/ITGAX/MMP8/LAIR1/CLEC12A/FPR1/ATP8B4/PTAFR/CD177/CLEC4D/CD53/SERPINB10/OLFM4/PTX3/LRG1/TARM1/CD55/PTPRB/HGSNAT/TNFAIP6/TIMP2/ALDOC/CD300A/CRISP3/LTF/CAMP/CD93/HP/SIRPA/SVIP/SLC11A1/MMP9	32
GO:0016323	CC	GO:0016323	basolateral plasma membrane	32/1257	255/19894	0.000163786	0.0022475	0.00184379	SLC16A3/MLC1/SLCO3A1/CXADR/SLCO4A1/SLC39A14/EZR/SLC4A8/PDPN/TLR9/HPGD/ANXA1/C5AR1/KCNQ1/LRP1/EGFR/SLC43A3/PROM2/TEK/SLC4A11/EPCAM/SLC40A1/PALM/KCNJ10/PKD2/AQP1/SLC13A3/ATP6V1B1/CLDN1/LEPR/AQP7/SLC4A1	32
GO:0042581	CC	GO:0042581	specific granule	31/1257	160/19894	1.90754e-08	9.42324e-07	7.73055e-07	FPR2/MMP8/LAIR1/CLEC12A/ATP8B4/CD177/ARG1/CLEC4D/CD53/ELANE/OLFM4/PTX3/LRG1/LCN2/TARM1/RETN/PTPRB/HGSNAT/ADGRG3/C3AR1/MS4A3/TIMP2/RAB44/P2RX1/CRISP3/LTF/CAMP/CD93/VCL/HP/PLAUR	31
GO:0043292	CC	GO:0043292	contractile fiber	28/1257	250/19894	0.00235933	0.0237859	0.0195133	SORBS2/MMP2/BIN1/SYNPO/COL6A1/FHL2/FBXL22/TPM1/KCNJ8/KRT19/PDLIM1/CALD1/NEXN/CSRP2/KRT8/PARVB/SDC4/CRYAB/MYL9/ACTA2/VCL/PARVA/FERMT2/FHL5/ANKRD1/SLC4A1/MYBPC1/IDO1	28
GO:0098858	CC	GO:0098858	actin-based cell projection	26/1257	226/19894	0.00228724	0.0235395	0.0193111	ANTXR1/CXADR/ATP8B1/RAPH1/AQP5/SLC7A11/EZR/DPEP1/EPS8/PDPN/LCP1/CD302/PROM2/TEK/ADGRA2/FOXA1/PDGFRA/MYO1F/CEACAM16/PALM/ACTA2/ACTG2/FSCN1/HOMER2/TUBB3/ATP6V1B1	26
GO:0030016	CC	GO:0030016	myofibril	26/1257	240/19894	0.0051467	0.0424504	0.0348251	SORBS2/MMP2/BIN1/SYNPO/COL6A1/FHL2/FBXL22/TPM1/KCNJ8/KRT19/PDLIM1/CALD1/NEXN/CSRP2/KRT8/PARVB/SDC4/CRYAB/MYL9/VCL/PARVA/FERMT2/FHL5/ANKRD1/SLC4A1/MYBPC1	26
GO:0005775	CC	GO:0005775	vacuolar lumen	25/1257	176/19894	0.000119957	0.00179571	0.00147315	PLAC8/DCN/ARG1/PRSS57/EPDR1/ELANE/FMOD/TXNDC5/LUM/PRELP/CTSK/BGN/PRTN3/HSPG2/SDC1/RETN/HGSNAT/MPO/CTSB/SDC4/CTSG/PDGFRB/NSG1/SDC3/FABP5	25
GO:0072686	CC	GO:0072686	mitotic spindle	22/1257	184/19894	0.00298666	0.0295082	0.0242077	CD180/FAM83D/TUBB6/EML1/TUBB2B/KIF11/SMC6/PKD2/ECT2/CKAP2/TPX2/ASPM/TUBB3/CDK1/RACGAP1/PRC1/KIF23/GPSM2/CKAP2L/CDC6/PLK1/NUSAP1	22
GO:0101002	CC	GO:0101002	ficolin-1-rich granule	22/1257	185/19894	0.00319301	0.0309284	0.0253728	FPR2/ITGAX/FPR1/CLEC4D/SERPINB10/FGL2/LRG1/HK3/PRDX4/CD55/CFD/PRG2/CTSB/TNFAIP6/TIMP2/ALDOC/CD300A/CD93/VCL/SIRPA/SLC11A1/MMP9	22
GO:0072562	CC	GO:0072562	blood microparticle	21/1257	144/19894	0.000282375	0.00325212	0.00266794	APOA4/JCHAIN/SERPING1/IGHM/LGALS3BP/IGHD/FN1/IGKC/C4B/ENG/C1QB/IGLC1/CFH/IGHG3/ITIH2/FGG/ACTG2/HP/C1QC/ITIH4/SLC4A1	21
GO:0005796	CC	GO:0005796	Golgi lumen	19/1257	106/19894	3.28047e-05	0.000578769	0.000474806	FGF23/F10/GAS6/DCN/FMOD/LUM/PRELP/BGN/F7/BPNT2/HSPG2/SDC1/MMP14/SDC4/HS3ST1/PODXL2/LALBA/SDC3/ZG16	19
GO:0031091	CC	GO:0031091	platelet alpha granule	18/1257	91/19894	1.30868e-05	0.000258595	0.000212144	GAS6/SELP/SERPING1/THBS1/VEGFC/THBS2/FN1/TIMP1/PCDH7/CFD/VWF/SERPINE2/SERPINE1/SPARC/FGG/VEGFD/LHFPL2/PF4	18
GO:0044853	CC	GO:0044853	plasma membrane raft	18/1257	113/19894	0.000250054	0.00310183	0.00254465	MYOF/CD177/MLC1/ENTPD1/TREM2/EZR/CAVIN3/PRTN3/CDH13/MS4A1/ATP1A2/BMPR2/EHD2/ADCYAP1R1/CAV2/CD8A/CAVIN1/NOS3	18
GO:0031674	CC	GO:0031674	I band	18/1257	145/19894	0.00461336	0.0400196	0.0328309	SORBS2/BIN1/SYNPO/FHL2/FBXL22/KRT19/PDLIM1/NEXN/CSRP2/KRT8/PARVB/CRYAB/MYL9/PARVA/FERMT2/FHL5/ANKRD1/SLC4A1	18
GO:0098636	CC	GO:0098636	protein complex involved in cell adhesion	17/1257	57/19894	4.56853e-08	2.05168e-06	1.68314e-06	ITGAX/EMILIN2/ITGA1/ITGB5/ITGAD/LGALS1/ITGA11/JAM2/EMILIN1/MMRN2/TNC/ITGA5/ITGA9/LAMB1/PLAUR/ITGBL1/NID1	17
GO:0070821	CC	GO:0070821	tertiary granule membrane	17/1257	73/19894	2.20722e-06	5.19222e-05	4.25955e-05	FPR2/ITGAX/LAIR1/CLEC12A/ATP8B4/PTAFR/CD177/CLEC4D/CD53/TARM1/PTPRB/HGSNAT/CD300A/CD93/SIRPA/SVIP/SLC11A1	17
GO:0035579	CC	GO:0035579	specific granule membrane	17/1257	91/19894	4.87715e-05	0.000803104	0.000658843	FPR2/LAIR1/CLEC12A/ATP8B4/CD177/CLEC4D/CD53/TARM1/PTPRB/HGSNAT/ADGRG3/C3AR1/MS4A3/RAB44/P2RX1/CD93/PLAUR	17
GO:0070160	CC	GO:0070160	tight junction	17/1257	131/19894	0.00368706	0.0337298	0.0276709	CXADR/SYNPO/CLDN3/PLXDC1/TGFBR1/C1QTNF5/JAM2/EPHA2/CRB3/EPCAM/AMOTL2/MXRA8/CLDN4/FRMD4A/ADCYAP1R1/ECT2/CLDN1	17
GO:0042641	CC	GO:0042641	actomyosin	16/1257	91/19894	0.000169761	0.00226654	0.0018594	LIMCH1/RAI14/SYNPO/LCP1/TPM1/PDLIM1/CALD1/TEK/ZYX/MYL9/DBN1/ACTA2/FSCN1/CTTNBP2NL/FERMT2/FBLIM1	16
GO:0032432	CC	GO:0032432	actin filament bundle	16/1257	95/19894	0.000283584	0.00325212	0.00266794	LIMCH1/RAI14/SYNPO/LCP1/TPM1/PDLIM1/CALD1/TEK/CRYAB/ZYX/MYL9/ACTA2/FSCN1/CTTNBP2NL/FERMT2/FBLIM1	16
GO:0043202	CC	GO:0043202	lysosomal lumen	16/1257	98/19894	0.000407582	0.00437708	0.00359083	DCN/EPDR1/FMOD/TXNDC5/LUM/PRELP/CTSK/BGN/HSPG2/SDC1/HGSNAT/CTSB/SDC4/PDGFRB/NSG1/SDC3	16
GO:0005923	CC	GO:0005923	bicellular tight junction	16/1257	126/19894	0.00587961	0.0461036	0.0378221	CXADR/SYNPO/CLDN3/PLXDC1/TGFBR1/C1QTNF5/JAM2/CRB3/EPCAM/AMOTL2/MXRA8/CLDN4/FRMD4A/ADCYAP1R1/ECT2/CLDN1	16
GO:0001725	CC	GO:0001725	stress fiber	15/1257	85/19894	0.000257439	0.00310183	0.00254465	LIMCH1/RAI14/SYNPO/LCP1/TPM1/PDLIM1/CALD1/TEK/ZYX/MYL9/ACTA2/FSCN1/CTTNBP2NL/FERMT2/FBLIM1	15
GO:0097517	CC	GO:0097517	contractile actin filament bundle	15/1257	85/19894	0.000257439	0.00310183	0.00254465	LIMCH1/RAI14/SYNPO/LCP1/TPM1/PDLIM1/CALD1/TEK/ZYX/MYL9/ACTA2/FSCN1/CTTNBP2NL/FERMT2/FBLIM1	15
GO:0035580	CC	GO:0035580	specific granule lumen	14/1257	62/19894	2.49525e-05	0.000456537	0.00037453	MMP8/ARG1/ELANE/OLFM4/PTX3/LRG1/LCN2/RETN/TIMP2/CRISP3/LTF/CAMP/VCL/HP	14
GO:0032587	CC	GO:0032587	ruffle membrane	14/1257	100/19894	0.00405136	0.0363886	0.0298521	FAP/EZR/EPS8/PDPN/PACSIN1/LCP1/PSD/TPM1/EPHA2/EGFR/ITGA5/TESC/AIF1L/PSD2	14
GO:0031093	CC	GO:0031093	platelet alpha granule lumen	13/1257	67/19894	0.000248455	0.00310183	0.00254465	GAS6/SERPING1/THBS1/VEGFC/FN1/TIMP1/CFD/VWF/SERPINE1/SPARC/FGG/VEGFD/PF4	13
GO:0016328	CC	GO:0016328	lateral plasma membrane	13/1257	68/19894	0.000289662	0.00325212	0.00266794	SLC16A3/CLDN3/TACSTD2/ANXA1/C1QTNF5/IQGAP3/EPCAM/ATP1B2/CLDN4/NSG1/ATP6V1B1/CLDN1/GPSM2	13
GO:0098644	CC	GO:0098644	complex of collagen trimers	12/1257	21/19894	6.63375e-10	4.09634e-08	3.36052e-08	COL4A1/LUM/COL5A2/COL1A2/COL4A2/COL5A1/COL3A1/COL1A1/COL28A1/COL10A1/COL8A1/COL5A3	12
GO:1904724	CC	GO:1904724	tertiary granule lumen	12/1257	55/19894	0.000133325	0.00193713	0.00158917	MMP8/OLFM4/PTX3/LRG1/TNFAIP6/TIMP2/ALDOC/CRISP3/LTF/CAMP/HP/MMP9	12
GO:0005901	CC	GO:0005901	caveola	12/1257	82/19894	0.00524185	0.0424504	0.0348251	MYOF/MLC1/ENTPD1/CAVIN3/CDH13/ATP1A2/BMPR2/EHD2/ADCYAP1R1/CAV2/CAVIN1/NOS3	12
GO:0101003	CC	GO:0101003	ficolin-1-rich granule membrane	10/1257	61/19894	0.00461765	0.0400196	0.0328309	FPR2/ITGAX/FPR1/CLEC4D/SERPINB10/CD55/CD300A/CD93/SIRPA/SLC11A1	10
GO:0008305	CC	GO:0008305	integrin complex	9/1257	31/19894	8.83883e-05	0.00136449	0.00111939	ITGAX/ITGA1/ITGB5/ITGAD/ITGA11/EMILIN1/ITGA5/ITGA9/ITGBL1	9
GO:0005583	CC	GO:0005583	fibrillar collagen trimer	8/1257	12/19894	9.789e-08	3.69226e-06	3.02902e-06	LUM/COL5A2/COL1A2/COL5A1/COL3A1/COL1A1/COL28A1/COL5A3	8
GO:0098643	CC	GO:0098643	banded collagen fibril	8/1257	12/19894	9.789e-08	3.69226e-06	3.02902e-06	LUM/COL5A2/COL1A2/COL5A1/COL3A1/COL1A1/COL28A1/COL5A3	8
GO:0000940	CC	GO:0000940	outer kinetochore	8/1257	20/19894	1.5773e-05	0.000299687	0.000245854	BUB1B/BUB1/CCNB1/NUF2/PLK1/SPC25/NDC80/SPC24	8
GO:0001527	CC	GO:0001527	microfibril	7/1257	13/19894	4.84098e-06	0.000103976	8.52988e-05	MFAP2/EFEMP2/FBN1/MFAP4/LTBP4/MFAP5/ADAMTSL5	7
GO:0098637	CC	GO:0098637	protein complex involved in cell-matrix adhesion	7/1257	17/19894	4.38241e-05	0.00074652	0.000612423	EMILIN2/EMILIN1/MMRN2/TNC/LAMB1/PLAUR/NID1	7
GO:0016327	CC	GO:0016327	apicolateral plasma membrane	7/1257	23/19894	0.00039505	0.00433677	0.00355776	CXADR/CLDN3/KRT19/KRT8/PALM/CLDN4/THBD	7
GO:0071753	CC	GO:0071753	IgM immunoglobulin complex	6/1257	10/19894	1.05907e-05	0.000217992	0.000178834	JCHAIN/CD79B/IGHM/CD79A/IGKC/IGLC1	6
GO:1905286	CC	GO:1905286	serine-type peptidase complex	5/1257	13/19894	0.000838015	0.00880808	0.00722589	F7/CFH/THBD/F3/PLAUR	5
GO:0000939	CC	GO:0000939	inner kinetochore	5/1257	17/19894	0.00325908	0.0309612	0.0253997	CENPI/CENPM/CENPN/CENPW/CENPH	5
GO:0090533	CC	GO:0090533	cation-transporting ATPase complex	5/1257	19/19894	0.00551104	0.0439106	0.0360229	FXYD2/ATP1A3/KCNJ8/ATP1A2/ATP1B2	5
GO:0005614	CC	GO:0005614	interstitial matrix	4/1257	11/19894	0.003655	0.0337298	0.0276709	TNC/ADAMTSL4/COL14A1/CCDC80	4
GO:0005890	CC	GO:0005890	sodium:potassium-exchanging ATPase complex	4/1257	12/19894	0.00521054	0.0424504	0.0348251	FXYD2/ATP1A3/ATP1A2/ATP1B2	4
GO:0005539	MF	GO:0005539	glycosaminoglycan binding	71/1222	239/18522	3.82816e-28	1.7667e-25	1.53328e-25	ADAMTS5/JCHAIN/SELP/DCN/THBS1/FGF7/PRSS57/THBS2/SFRP1/IGHM/SMOC2/CXCL13/FBLN7/PTPRS/ELANE/BMP4/PRELP/ADAMTS15/EFEMP2/FN1/PTN/SMOC1/SERPINA10/TREM2/CXCL10/NRP1/SLIT3/ADAMTS1/BGN/COL5A1/PRNP/GPNMB/THBS3/PCOLCE/PRG2/MPO/APLP1/FBN1/CCN3/TNFAIP6/CCN2/CCN1/ENG/COL28A1/LTBP4/LAYN/SERPINE2/CFH/FSTL1/ITIH2/REG3G/PODXL2/LTF/ADAMTSL5/PCOLCE2/CCN5/CCL7/CTSG/ADGRG1/CCDC80/HMMR/COL5A3/THBS4/RSPO3/LYVE1/GREM2/Z…	71
GO:0005201	MF	GO:0005201	extracellular matrix structural constituent	69/1222	166/18522	6.27433e-38	5.79121e-35	5.02607e-35	DPT/DCN/THBS1/FBLN5/MFAP2/THBS2/EMILIN2/COL4A1/MGP/FMOD/SPON1/COL18A1/LUM/PRELP/IGFBP7/PXDN/EFEMP2/FN1/FGL2/LAMA4/COL5A2/COL1A2/COL4A2/FBLN1/FBLN2/COL6A1/BGN/COL6A3/ADIPOQ/COL5A1/COL3A1/AEBP1/HSPG2/COL1A1/EFEMP1/COL16A1/THBS3/PCOLCE/PRG2/FBN1/MFAP4/EMILIN1/VWF/MATN2/CCN1/TFPI2/COL28A1/LTBP4/PODN/MMRN2/MFAP5/TNC/TINAGL1/TGFBI/COL10A1/SPARC/COL6A2/FGG/COL12A1/COL9A2/COL14A1/COL8A1/LAMB1/COL6A5/COL5…	69
GO:1901681	MF	GO:1901681	sulfur compound binding	63/1222	267/18522	2.52592e-19	3.33061e-17	2.89057e-17	ADAMTS5/SELP/THBS1/FGF7/PRSS57/THBS2/SFRP1/SMOC2/CXCL13/FBLN7/PTPRS/ELANE/BMP4/PRELP/ADAMTS15/EFEMP2/FN1/PTN/SMOC1/SERPINA10/CXCL10/NRP1/SLIT3/ADAMTS1/COL5A1/GPNMB/THBS3/PCOLCE/PRG2/MPO/APLP1/FBN1/LRP1/CCN3/PTGES/CCN2/CD34/METTL5/CCN1/PANK3/COL28A1/SERPINE2/CFH/P2RX1/FSTL1/LTF/ADAMTSL5/PCOLCE2/MGST2/CCN5/CCL7/CTSG/ADGRG1/CCDC80/COL5A3/DBI/THBS4/RSPO3/GREM2/CCL8/PGF/PF4/BMP7	63
GO:0005543	MF	GO:0005543	phospholipid binding	56/1222	487/18522	3.47133e-05	0.000712009	0.000617938	F10/GAS6/APOA4/JCHAIN/MYOF/OSBPL8/PTAFR/THBS1/EPDR1/SNAP91/IGHM/CD300LF/BIN1/PXK/RUBCNL/ATP8B1/ALOX15/PXDC1/WIPI1/TREM2/PLCB1/STAP1/RUBCN/SH3PXD2B/DPEP1/GGA2/PACSIN1/ANXA1/PSD/MAP1LC3A/KCNQ1/SYT1/SYT13/MARK1/SYT15/PLEKHF1/ADAP2/MME/RAG2/DYSF/CIDEC/PIK3C2B/CD300A/APOC1/UCP1/CIDEA/PLA2G5/FABP1/CPNE3/FERMT2/RACGAP1/F3/PSD2/AXL/SNX22/CPNE8	56
GO:0008201	MF	GO:0008201	heparin binding	55/1222	174/18522	1.60568e-23	4.94013e-21	4.28744e-21	ADAMTS5/SELP/THBS1/FGF7/PRSS57/THBS2/SFRP1/SMOC2/CXCL13/FBLN7/PTPRS/ELANE/BMP4/PRELP/ADAMTS15/EFEMP2/FN1/PTN/SMOC1/SERPINA10/CXCL10/NRP1/SLIT3/ADAMTS1/COL5A1/GPNMB/THBS3/PCOLCE/PRG2/MPO/APLP1/FBN1/CCN3/CCN2/CCN1/COL28A1/SERPINE2/CFH/FSTL1/LTF/ADAMTSL5/PCOLCE2/CCN5/CCL7/CTSG/ADGRG1/CCDC80/COL5A3/THBS4/RSPO3/GREM2/CCL8/PGF/PF4/BMP7	55
GO:0005126	MF	GO:0005126	cytokine receptor binding	52/1222	273/18522	3.18532e-12	2.45004e-10	2.12634e-10	TNFSF13B/CXCL12/IL1B/VEGFC/IL7/CCL11/LTB/CD300LF/CXCL9/CXCL13/CCL3/CCL2/CCL24/CCR2/PXDN/IL12B/LRG1/IL1RN/LEFTY1/CCRL2/CXCL10/TNF/STAP1/CCL4/TLR9/OSMR/TGFBR1/IL12A/CX3CL1/CXCL14/CXCL5/LTA/ENG/GREM1/IL33/SOCS2/IL6ST/SMAD3/ITGA5/RASL11B/VEGFD/CRLF1/CX3CR1/CCL7/TNFSF8/FERMT2/S100A14/CCL22/CCL1/CCL8/PGF/PF4	52
GO:0004175	MF	GO:0004175	endopeptidase activity	50/1222	388/18522	4.23666e-06	0.000108623	9.42719e-05	MMP3/F10/ADAMTS5/MMP8/MMP2/CASP12/PRSS57/SFRP1/ADAMTS2/ELANE/ACE/ADAMTS15/CTSK/FAP/MMP19/MMP12/BMP1/NRIP2/KLK1/ADAMTS1/PLAT/MMP13/F7/ADAM15/PRTN3/ADAMTS20/CFD/ADAMTS4/PRSS23/CELA1/CTSB/ADAM12/TPSB2/GZMA/RHBDL2/BACE2/MME/TMPRSS2/MMP14/LTF/ADAMTS12/CFI/PIK3IP1/ADAMTS9/CTSG/HP/CMA1/F3/TMPRSS3/MMP9	50
GO:0005178	MF	GO:0005178	integrin binding	48/1222	157/18522	5.24972e-20	8.07583e-18	7.00884e-18	ADAMTS5/ITGAX/CXCL12/IL1B/THBS1/CD177/FBLN5/SPP1/CXADR/SVEP1/FN1/FAP/PTN/FBLN1/ITGA1/ITGB5/COL5A1/SFRP2/ITGAD/ADAM15/COL3A1/LCP1/ITGA11/GPNMB/COL16A1/JAM2/ISG15/FBN1/CCN3/CX3CL1/CCN2/EMILIN1/EGFR/VWF/CCN1/MADCAM1/LTBP4/MMP14/TNC/TGFBI/ITGA5/ITGA9/CCN5/FERMT2/GFRA1/THBS4/ITGBL1/SLC6A4	48
GO:0019955	MF	GO:0019955	cytokine binding	47/1222	145/18522	8.44074e-21	1.55816e-18	1.35229e-18	MMP8/CCR9/THBS1/CSF3R/ELANE/CCR2/PXDN/IL12B/CHRDL1/IL1RN/CCRL2/IL1R2/NRP1/LRRC32/BGN/LTBP3/CCR1/PDPN/CCR6/OSMR/ACKR1/TGFBR1/CCR5/ACKR3/IL12A/CCR3/CSF2RA/FZD4/ENG/GREM1/LTBP4/ACKR2/IL6ST/BMPR2/TNFRSF1A/ACVRL1/IL2RB/IL22RA2/CRLF1/VASN/CX3CR1/PRLR/IL2RA/LEPR/IL1R1/GREM2/ACKR4	47
GO:0005125	MF	GO:0005125	cytokine activity	46/1222	238/18522	3.39987e-11	2.24148e-09	1.94534e-09	TNFSF13B/CXCL12/IL1B/IL7/CCL11/SPP1/LTB/CXCL9/CXCL13/INHBB/CCL3/CCL2/BMP4/CCL24/IL12B/IL1RN/TIMP1/LEFTY1/BMP1/CXCL10/TNF/ADIPOQ/GDF11/CCL4/GDF15/WNT11/WNT2B/IL12A/CX3CL1/CXCL14/CXCL5/LTA/GREM1/IL33/CRLF1/CCL7/AREG/TNFSF8/BMP2/CCL22/CCL1/GREM2/GDF3/CCL8/PF4/BMP7	46
GO:0001664	MF	GO:0001664	G protein-coupled receptor binding	44/1222	291/18522	2.09451e-07	6.66632e-06	5.78556e-06	CXCL12/FPR1/CCL11/SFRP1/CXCL9/CXCL13/CCL3/CCL2/PDE4D/ACE/CCL24/CCR2/GAL/RTP4/FZD1/SHANK1/CCRL2/NTS/CXCL10/PRNP/CCL4/WNT11/WNT2B/APLP1/CX3CL1/CXCL14/CXCL5/NPB/PALM/CX3CR1/CCL7/HOMER2/POMC/S100A14/ADRB3/SCT/AVPR1A/CCL22/CCL1/RSPO3/MRAP/CCL8/NECAB2/PF4	44
GO:0004857	MF	GO:0004857	enzyme inhibitor activity	43/1222	389/18522	0.000624982	0.00848321	0.0073624	SERPING1/THBS1/TRIB1/SERPINB9/BIN1/SERPINB10/PTN/TIMP1/SERPINA10/SH3BP5/ITIH3/COL6A3/PRNP/BST2/SOCS3/WFDC2/TIMP4/GBP2/SERPINA12/ANXA1/C4B/SERPINH1/ITIH5/SERPINF1/TFPI2/TIMP2/COL28A1/SERPINE2/MANSC4/SERPINE1/APOC1/ITIH2/WFDC1/PPP1R1A/LTF/PARVA/PI16/SCG5/TESC/BIRC5/ITIH4/TIMP3/SOCS1	43
GO:0140375	MF	GO:0140375	immune receptor activity	41/1222	151/18522	2.82404e-15	2.60659e-13	2.2622e-13	FCMR/FPR2/CCR9/CR2/FPR1/CSF3R/IL21R/GPR35/CCR2/IL12B/LILRA5/IL17RB/CCRL2/IL1R2/CCR1/CCR6/OSMR/CCR5/ACKR3/C5AR1/CCR3/CSF2RA/CSF2RB/C3AR1/FZD4/ACKR2/IL6ST/IL2RB/IL22RA2/CRLF1/CX3CR1/CMKLR1/PRLR/KLRK1/IL2RA/LEPR/GFRA1/F3/IL1R1/IL17RE/ACKR4	41
GO:0019838	MF	GO:0019838	growth factor binding	40/1222	135/18522	2.28177e-16	2.63259e-14	2.28477e-14	THBS1/COL4A1/CXCL13/IGFBP2/IGFBP7/PXDN/CHRDL1/FLT1/COL1A2/IL1RN/IL1R2/NRP1/LRRC32/COL6A1/COL5A1/LTBP3/COL3A1/IGFALS/COL1A1/OSMR/TGFBR1/EPHA2/CCN2/EGFR/IGFBP4/CCN1/ENG/TEK/PDGFRA/LTBP4/IL6ST/BMPR2/ACVRL1/IL2RB/HAP1/VASN/PDGFRB/IL2RA/IGFBP6/IL1R1	40
GO:0061134	MF	GO:0061134	peptidase regulator activity	40/1222	232/18522	1.98049e-08	8.70473e-07	7.55466e-07	SERPING1/THBS1/SERPINB9/BIN1/SERPINB10/TIFAB/CTSK/FN1/TIMP1/FBLN1/SERPINA10/ITIH3/COL6A3/PRNP/SFRP2/BST2/WFDC2/TIMP4/GBP2/NLRP12/SERPINA12/PCOLCE/C4B/SERPINH1/ITIH5/SERPINF1/TFPI2/TIMP2/COL28A1/SERPINE2/MANSC4/SERPINE1/ITIH2/WFDC1/LTF/PCOLCE2/PI16/BIRC5/ITIH4/TIMP3	40
GO:0030246	MF	GO:0030246	carbohydrate binding	36/1222	279/18522	8.78268e-05	0.00155333	0.00134811	CLEC7A/SELP/CLEC12A/PLA2R1/GALNT9/CLEC4D/PLOD2/PTN/PTX3/HK3/LGALS9/P3H3/LGALS1/MRC2/LOXL2/P4HA3/PRG2/C4B/CD248/NPTX2/ADGRL2/CD34/CD302/ALPK1/ENG/CLEC4E/LAYN/REG3G/LGALSL/H6PD/CD93/COLEC12/CD72/KLRK1/EGLN2/ZG16	36
GO:0017171	MF	GO:0017171	serine hydrolase activity	34/1222	195/18522	1.71022e-07	5.8464e-06	5.07397e-06	MMP3/F10/MMP8/MMP2/PRSS57/ELANE/ACE/CTSK/FAP/MMP19/MMP12/BMP1/KLK1/PLAT/MMP13/F7/PRTN3/CFD/PRSS23/CELA1/TPSB2/GZMA/RHBDL2/TMPRSS2/MMP14/LTF/CFI/CTSG/HP/CMA1/F3/ACHE/TMPRSS3/MMP9	34
GO:0005518	MF	GO:0005518	collagen binding	33/1222	68/18522	2.11209e-21	4.87366e-19	4.22975e-19	ANTXR1/THBS1/LUM/CTSK/FN1/MMP12/ITGA1/COL6A1/MMP13/AEBP1/MRC2/HSPG2/ITGA11/PCOLCE/SERPINH1/CTSB/VWF/PODN/LOX/SPARCL1/SMAD3/COCH/TGFBI/SPARC/COL6A2/PCOLCE2/COL14A1/ADGRG1/COL5A3/NID2/ACHE/NID1/MMP9	33
GO:0004896	MF	GO:0004896	cytokine receptor activity	33/1222	96/18522	7.24982e-16	7.4351e-14	6.45277e-14	CCR9/CSF3R/IL21R/GPR35/CCR2/IL12B/IL17RB/CCRL2/IL1R2/CCR1/CCR6/OSMR/CCR5/ACKR3/CCR3/CSF2RA/CSF2RB/FZD4/ACKR2/IL6ST/IL2RB/IL22RA2/CRLF1/CX3CR1/CMKLR1/PRLR/IL2RA/LEPR/GFRA1/F3/IL1R1/IL17RE/ACKR4	33
GO:0008236	MF	GO:0008236	serine-type peptidase activity	33/1222	191/18522	3.21765e-07	9.58031e-06	8.31455e-06	MMP3/F10/MMP8/MMP2/PRSS57/ELANE/ACE/CTSK/FAP/MMP19/MMP12/BMP1/KLK1/PLAT/MMP13/F7/PRTN3/CFD/PRSS23/CELA1/TPSB2/GZMA/RHBDL2/TMPRSS2/MMP14/LTF/CFI/CTSG/HP/CMA1/F3/TMPRSS3/MMP9	33
GO:0004252	MF	GO:0004252	serine-type endopeptidase activity	32/1222	174/18522	1.10572e-07	4.0823e-06	3.54294e-06	MMP3/F10/MMP8/MMP2/PRSS57/ELANE/CTSK/FAP/MMP19/MMP12/BMP1/KLK1/PLAT/MMP13/F7/PRTN3/CFD/PRSS23/CELA1/TPSB2/GZMA/RHBDL2/TMPRSS2/MMP14/LTF/CFI/CTSG/HP/CMA1/F3/TMPRSS3/MMP9	32
GO:0030414	MF	GO:0030414	peptidase inhibitor activity	32/1222	176/18522	1.45472e-07	5.16427e-06	4.48196e-06	SERPING1/THBS1/SERPINB9/BIN1/SERPINB10/TIMP1/SERPINA10/ITIH3/COL6A3/PRNP/BST2/WFDC2/TIMP4/GBP2/SERPINA12/C4B/SERPINH1/ITIH5/SERPINF1/TFPI2/TIMP2/COL28A1/SERPINE2/MANSC4/SERPINE1/ITIH2/WFDC1/LTF/PI16/BIRC5/ITIH4/TIMP3	32
GO:0061135	MF	GO:0061135	endopeptidase regulator activity	32/1222	186/18522	5.33245e-07	1.53808e-05	1.33487e-05	SERPING1/THBS1/SERPINB9/BIN1/SERPINB10/TIMP1/SERPINA10/ITIH3/COL6A3/PRNP/SFRP2/BST2/WFDC2/TIMP4/GBP2/SERPINA12/C4B/SERPINH1/ITIH5/SERPINF1/TFPI2/TIMP2/COL28A1/SERPINE2/MANSC4/SERPINE1/ITIH2/WFDC1/LTF/BIRC5/ITIH4/TIMP3	32
GO:0004866	MF	GO:0004866	endopeptidase inhibitor activity	31/1222	169/18522	1.84742e-07	6.08988e-06	5.28528e-06	SERPING1/THBS1/SERPINB9/BIN1/SERPINB10/TIMP1/SERPINA10/ITIH3/COL6A3/PRNP/BST2/WFDC2/TIMP4/GBP2/SERPINA12/C4B/SERPINH1/ITIH5/SERPINF1/TFPI2/TIMP2/COL28A1/SERPINE2/MANSC4/SERPINE1/ITIH2/WFDC1/LTF/BIRC5/ITIH4/TIMP3	31
GO:0019207	MF	GO:0019207	kinase regulator activity	31/1222	270/18522	0.00187349	0.0214488	0.018615	TRIB1/TREM2/SH3BP5/CXCL10/STAP1/RUBCN/ADIPOQ/SOCS3/WNT11/TAOK1/FAM20A/EGFR/AFAP1L2/CISH/GREM1/CCNE1/SOCS2/IL6ST/LTF/SLA2/PIK3IP1/PARVA/AREG/CCNE2/BMP2/TESC/CCNB2/CCNB1/CCNA2/RGCC/SOCS1	31
GO:0008237	MF	GO:0008237	metallopeptidase activity	27/1222	183/18522	6.93008e-05	0.00125421	0.0010885	MMP3/ADAMTS5/MMP8/MMP2/ADAMTS2/ACE/ADAMTS15/AMZ1/MMP19/MMP12/BMP1/ADAMTS1/MMP13/CPM/DPEP1/ADAM15/AEBP1/ADAMTS20/ADAMTS4/ADAM12/MME/CPZ/DPEP2/MMP14/ADAMTS12/ADAMTS9/MMP9	27
GO:0043177	MF	GO:0043177	organic acid binding	27/1222	208/18522	0.000580487	0.00799686	0.00694031	FABP7/RBP1/SELP/EPDR1/PLOD2/S100A9/S100A8/ADIPOQ/P3H3/ALOX5AP/P4HA3/PCK1/ID3/ASS1/P2RX1/DDAH1/APOC1/UCP1/FABP1/LRAT/TYMS/EGLN2/NOS3/FABP4/PTGDS/NR2F2/FABP5	27
GO:0002020	MF	GO:0002020	protease binding	26/1222	140/18522	1.38406e-06	3.75731e-05	3.26089e-05	CHL1/THBS1/CD177/SERPINB9/BANK1/ELANE/BIN1/SYVN1/FN1/FAP/COL1A2/TIMP1/TNF/PRNP/COL3A1/TIMP4/COL1A1/ADAMTS4/VWF/TIMP2/SERPINE1/ADAMTSL4/CTSG/F3/IL1R1/TIMP3	26
GO:0008083	MF	GO:0008083	growth factor activity	26/1222	162/18522	2.16528e-05	0.000475847	0.000412978	FGF23/CXCL12/VEGFC/IL7/FGF7/INHBB/BMP4/IL12B/PTN/TIMP1/LEFTY1/BMP1/GDF11/GDF15/EFEMP1/PDGFC/IL12A/CCN3/PDGFD/VEGFD/AREG/BMP2/THBS4/GDF3/PGF/BMP7	26
GO:0031406	MF	GO:0031406	carboxylic acid binding	26/1222	196/18522	0.000522002	0.00741243	0.0064331	FABP7/RBP1/SELP/EPDR1/PLOD2/S100A9/S100A8/ADIPOQ/P3H3/ALOX5AP/P4HA3/PCK1/ID3/ASS1/DDAH1/APOC1/UCP1/FABP1/LRAT/TYMS/EGLN2/NOS3/FABP4/PTGDS/NR2F2/FABP5	26
GO:0070851	MF	GO:0070851	growth factor receptor binding	25/1222	138/18522	3.50408e-06	9.24075e-05	8.01985e-05	FGF23/IL1B/VEGFC/IL7/FGF7/GRAP/CD300LF/IL12B/IL1RN/TLR9/EFEMP1/PDGFC/IL12A/MS4A1/PDGFD/GREM1/PDGFRA/IL6ST/ITGA5/VEGFD/AREG/CBLC/PDGFRB/IL1R1/PGF	25
GO:0050840	MF	GO:0050840	extracellular matrix binding	23/1222	64/18522	6.13224e-12	4.35389e-10	3.77865e-10	ADAMTS5/DCN/THBS1/SPP1/SMOC2/ADAMTS15/PXDN/SMOC1/SSC5D/FBLN2/OLFML2B/BGN/LGALS1/CD248/CCN1/SPARCL1/TINAGL1/TGFBI/SPARC/ADAMTSL5/ADGRG1/ACHE/NID1	23
GO:0042379	MF	GO:0042379	chemokine receptor binding	21/1222	74/18522	7.05902e-09	3.61971e-07	3.14147e-07	CXCL12/CCL11/CXCL9/CXCL13/CCL3/CCL2/CCL24/CCR2/CCRL2/CXCL10/CCL4/CX3CL1/CXCL14/CXCL5/CX3CR1/CCL7/S100A14/CCL22/CCL1/CCL8/PF4	21
GO:0004222	MF	GO:0004222	metalloendopeptidase activity	21/1222	110/18522	8.94909e-06	0.000217369	0.00018865	MMP3/ADAMTS5/MMP8/MMP2/ADAMTS2/ACE/ADAMTS15/MMP19/MMP12/BMP1/ADAMTS1/MMP13/ADAM15/ADAMTS20/ADAMTS4/ADAM12/MME/MMP14/ADAMTS12/ADAMTS9/MMP9	21
GO:0030020	MF	GO:0030020	extracellular matrix structural constituent conferring tensile strength	20/1222	45/18522	1.35747e-12	1.13904e-10	9.88551e-11	COL4A1/COL18A1/COL5A2/COL1A2/COL4A2/COL6A1/COL6A3/COL5A1/COL3A1/COL1A1/COL16A1/COL28A1/COL10A1/COL6A2/COL12A1/COL9A2/COL14A1/COL8A1/COL6A5/COL5A3	20
GO:0004867	MF	GO:0004867	serine-type endopeptidase inhibitor activity	19/1222	101/18522	2.92855e-05	0.000614329	0.000533164	SERPING1/SERPINB9/SERPINB10/SERPINA10/ITIH3/COL6A3/WFDC2/SERPINA12/SERPINH1/ITIH5/SERPINF1/TFPI2/COL28A1/SERPINE2/MANSC4/SERPINE1/ITIH2/WFDC1/ITIH4	19
GO:0020037	MF	GO:0020037	heme binding	19/1222	142/18522	0.00252292	0.0277221	0.0240594	NR1D1/PTGS1/COX1/STEAP4/PXDN/GUCY1A1/CYP7B1/TBXAS1/CYP2U1/STC2/SUOX/CYP2E1/MPO/GUCY1B1/NOS3/EPX/CYGB/CYP11A1/IDO1	19
GO:0072341	MF	GO:0072341	modified amino acid binding	18/1222	101/18522	9.82991e-05	0.00168019	0.0014582	GAS6/OSBPL8/THBS1/CD300LF/TREM2/DPEP1/ANXA1/SYT1/SYT13/MARK1/SYT15/PTGES/MME/CD300A/MGST2/TYMS/FASN/AXL	18
GO:0004713	MF	GO:0004713	protein tyrosine kinase activity	18/1222	138/18522	0.004253	0.0428857	0.0372196	EIF2AK2/FLT1/NRP1/PDGFRL/EFEMP1/MERTK/YES1/EPHA2/EGFR/TEK/PDGFRA/ITK/PBK/DYRK3/PKDCC/PDGFRB/TTK/AXL	18
GO:0008009	MF	GO:0008009	chemokine activity	17/1222	49/18522	6.56532e-09	3.56458e-07	3.09363e-07	CXCL12/CCL11/CXCL9/CXCL13/CCL3/CCL2/CCL24/CXCL10/CCL4/CX3CL1/CXCL14/CXCL5/CCL7/CCL22/CCL1/CCL8/PF4	17
GO:0098631	MF	GO:0098631	cell adhesion mediator activity	17/1222	67/18522	1.09591e-06	3.06521e-05	2.66024e-05	CXADR/SVEP1/ITGA1/DSC2/ITGA11/KRT18/ANXA1/IGSF9/PDLIM1/EMILIN1/NEXN/EMB/MADCAM1/EPCAM/ITGA9/CDC42EP1/SIRPA	17
GO:0019199	MF	GO:0019199	transmembrane receptor protein kinase activity	16/1222	79/18522	4.82831e-05	0.000928444	0.000805777	FLT1/NRP1/PDGFRL/EFEMP1/TGFBR1/MERTK/EPHA2/EGFR/ENG/TEK/PDGFRA/LTBP4/BMPR2/ACVRL1/PDGFRB/AXL	16
GO:0016209	MF	GO:0016209	antioxidant activity	16/1222	85/18522	0.000121222	0.00203432	0.00176555	APOA4/PTGS1/PXDN/GSTT1/S100A9/IPCEF1/ALOX5AP/PRDX4/MPO/GPX7/PTGES/FABP1/MGST2/HP/EPX/CYGB	16
GO:0046332	MF	GO:0046332	SMAD binding	15/1222	78/18522	0.000152553	0.0025144	0.00218219	CITED1/COL5A2/COL1A2/COL3A1/TGFBR1/LDLRAD4/SMAD3/ACVRL1/PMEPA1/AXIN2/CREB3L1/TGFB1I1/FERMT2/ANKRD1/RGCC	15
GO:0038024	MF	GO:0038024	cargo receptor activity	14/1222	73/18522	0.000258338	0.00411114	0.00356798	LGALS3BP/SSC5D/SDC1/LRP12/APOBR/SCARF2/ACKR3/LRP1/ACKR2/COLEC12/HMMR/MSR1/LYVE1/ACKR4	14
GO:0033293	MF	GO:0033293	monocarboxylic acid binding	14/1222	81/18522	0.000778527	0.0102654	0.00890916	FABP7/RBP1/S100A9/S100A8/ALOX5AP/ID3/APOC1/UCP1/FABP1/LRAT/FABP4/PTGDS/NR2F2/FABP5	14
GO:0001637	MF	GO:0001637	G protein-coupled chemoattractant receptor activity	13/1222	26/18522	1.95175e-09	1.12591e-07	9.77158e-08	CCR9/GPR35/CCR2/CCRL2/CCR1/CCR6/CCR5/ACKR3/CCR3/ACKR2/CX3CR1/CMKLR1/ACKR4	13
GO:0004950	MF	GO:0004950	chemokine receptor activity	13/1222	26/18522	1.95175e-09	1.12591e-07	9.77158e-08	CCR9/GPR35/CCR2/CCRL2/CCR1/CCR6/CCR5/ACKR3/CCR3/ACKR2/CX3CR1/CMKLR1/ACKR4	13
GO:0001968	MF	GO:0001968	fibronectin binding	13/1222	30/18522	1.75172e-08	8.0842e-07	7.01611e-07	MMP2/THBS1/MFAP2/CTSK/FBLN1/SSC5D/SFRP2/LOXL3/TNFAIP6/SDC4/FSTL3/CCDC80/IGFBP6	13
GO:0019956	MF	GO:0019956	chemokine binding	13/1222	33/18522	6.95619e-08	2.67524e-06	2.32178e-06	CCR9/CCR2/CCRL2/CCR1/PDPN/CCR6/ACKR1/CCR5/ACKR3/CCR3/ACKR2/CX3CR1/ACKR4	13
GO:0043394	MF	GO:0043394	proteoglycan binding	13/1222	36/18522	2.32741e-07	7.16066e-06	6.21459e-06	THBS1/FBLN7/PTPRS/CTSK/FN1/COL5A1/GPNMB/CTSB/LRP1/CFH/TNC/COL5A3/NID1	13
GO:0048020	MF	GO:0048020	CCR chemokine receptor binding	13/1222	50/18522	1.50125e-05	0.000337963	0.000293311	CCL11/CXCL13/CCL3/CCL2/CCL24/CCR2/CCRL2/CCL4/CX3CL1/CCL7/CCL22/CCL1/CCL8	13
GO:0001786	MF	GO:0001786	phosphatidylserine binding	13/1222	69/18522	0.000507897	0.00732482	0.00635706	GAS6/OSBPL8/THBS1/CD300LF/TREM2/ANXA1/SYT1/SYT13/MARK1/SYT15/MME/CD300A/AXL	13
GO:0001618	MF	GO:0001618	virus receptor activity	13/1222	79/18522	0.00188229	0.0214488	0.018615	CR2/CXADR/ITGB5/CD55/CCR5/EPHA2/EGFR/SLAMF1/ITGA5/CDK1/CLDN1/GPR15/AXL	13
GO:0140272	MF	GO:0140272	exogenous protein binding	13/1222	80/18522	0.00211464	0.0238026	0.0206578	CR2/CXADR/ITGB5/CD55/CCR5/EPHA2/EGFR/SLAMF1/ITGA5/CDK1/CLDN1/GPR15/AXL	13
GO:0019957	MF	GO:0019957	C-C chemokine binding	12/1222	24/18522	8.29699e-09	4.03059e-07	3.49807e-07	CCR9/CCR2/CCRL2/CCR1/CCR6/ACKR1/CCR5/ACKR3/CCR3/ACKR2/CX3CR1/ACKR4	12
GO:0005504	MF	GO:0005504	fatty acid binding	12/1222	49/18522	6.05953e-05	0.00111859	0.0009708	FABP7/RBP1/S100A9/S100A8/ALOX5AP/ID3/APOC1/UCP1/FABP1/FABP4/PTGDS/FABP5	12
GO:0004601	MF	GO:0004601	peroxidase activity	12/1222	57/18522	0.000284705	0.00445394	0.00386548	PTGS1/PXDN/GSTT1/IPCEF1/ALOX5AP/PRDX4/MPO/GPX7/PTGES/MGST2/EPX/CYGB	12
GO:0016684	MF	GO:0016684	oxidoreductase activity, acting on peroxide as acceptor	12/1222	59/18522	0.000398845	0.00593764	0.00515316	PTGS1/PXDN/GSTT1/IPCEF1/ALOX5AP/PRDX4/MPO/GPX7/PTGES/MGST2/EPX/CYGB	12
GO:0016493	MF	GO:0016493	C-C chemokine receptor activity	11/1222	23/18522	6.37325e-08	2.55761e-06	2.2197e-06	CCR9/CCR2/CCRL2/CCR1/CCR6/CCR5/ACKR3/CCR3/ACKR2/CX3CR1/ACKR4	11
GO:0098632	MF	GO:0098632	cell-cell adhesion mediator activity	11/1222	52/18522	0.000484219	0.00709419	0.0061569	CXADR/DSC2/KRT18/ANXA1/IGSF9/PDLIM1/NEXN/EMB/EPCAM/CDC42EP1/SIRPA	11
GO:0015026	MF	GO:0015026	coreceptor activity	11/1222	57/18522	0.00109299	0.0134511	0.0116739	RAMP3/NRP1/CCR5/ACKR3/CSF2RB/ENG/LBP/IL6ST/IL2RB/CD8A/GPR15	11
GO:0004714	MF	GO:0004714	transmembrane receptor protein tyrosine kinase activity	11/1222	60/18522	0.00169389	0.0197907	0.0171759	FLT1/NRP1/PDGFRL/EFEMP1/MERTK/EPHA2/EGFR/TEK/PDGFRA/PDGFRB/AXL	11
GO:0017147	MF	GO:0017147	Wnt-protein binding	10/1222	32/18522	2.54356e-05	0.000545977	0.000473842	SFRP4/SFRP1/FRZB/FZD1/WIF1/SFRP2/FZD2/FZD4/FZD10/NID1	10
GO:0038187	MF	GO:0038187	pattern recognition receptor activity	10/1222	34/18522	4.57988e-05	0.00089941	0.000780579	CLEC7A/IFIH1/CD14/PTAFR/CLEC4D/TLR8/TLR9/TLR7/CLEC4E/COLEC12	10
GO:0030021	MF	GO:0030021	extracellular matrix structural constituent conferring compression resistance	9/1222	22/18522	5.21591e-06	0.000130116	0.000112925	DCN/FMOD/LUM/PRELP/BGN/HSPG2/PRG2/PODN/ASPN	9
GO:0050431	MF	GO:0050431	transforming growth factor beta binding	9/1222	24/18522	1.21539e-05	0.000280632	0.000243555	THBS1/CHRDL1/LRRC32/LTBP3/TGFBR1/ENG/LTBP4/ACVRL1/VASN	9
GO:0005044	MF	GO:0005044	scavenger receptor activity	9/1222	27/18522	3.63737e-05	0.000729846	0.000633418	LGALS3BP/SSC5D/SCARF2/ACKR3/LRP1/ACKR2/COLEC12/MSR1/ACKR4	9
GO:0042056	MF	GO:0042056	chemoattractant activity	9/1222	41/18522	0.00117772	0.0141174	0.0122522	VEGFC/FGF7/CCL3/BMP4/CXCL10/GPNMB/CX3CL1/VEGFD/PGF	9
GO:0048407	MF	GO:0048407	platelet-derived growth factor binding	8/1222	11/18522	4.84229e-08	2.03156e-06	1.76315e-06	COL4A1/COL1A2/COL6A1/COL5A1/COL3A1/COL1A1/PDGFRA/PDGFRB	8
GO:0005161	MF	GO:0005161	platelet-derived growth factor receptor binding	7/1222	14/18522	1.21617e-05	0.000280632	0.000243555	PDGFC/PDGFD/PDGFRA/ITGA5/VEGFD/PDGFRB/IL1R1	7
GO:0045236	MF	GO:0045236	CXCR chemokine receptor binding	7/1222	18/18522	8.91947e-05	0.00155333	0.00134811	CXCL12/CXCL9/CXCL13/CXCL10/CX3CL1/CXCL5/PF4	7
GO:0005160	MF	GO:0005160	transforming growth factor beta receptor binding	7/1222	26/18522	0.00115684	0.0140495	0.0121933	LRG1/LEFTY1/TGFBR1/ENG/SMAD3/RASL11B/FERMT2	7
GO:0043236	MF	GO:0043236	laminin binding	7/1222	29/18522	0.00230728	0.0256581	0.0222681	THBS1/PXDN/SSC5D/LGALS1/TINAGL1/ACHE/NID1	7
GO:0004875	MF	GO:0004875	complement receptor activity	6/1222	12/18522	5.32703e-05	0.00100344	0.000870863	FPR2/CR2/FPR1/C5AR1/C3AR1/CMKLR1	6
GO:0016641	MF	GO:0016641	oxidoreductase activity, acting on the CH-NH2 group of donors, oxygen as acceptor	6/1222	16/18522	0.000366991	0.00555299	0.00481933	LOXL1/LOXL2/LOXL3/DAO/LOX/DDO	6
GO:0034987	MF	GO:0034987	immunoglobulin receptor binding	6/1222	16/18522	0.000366991	0.00555299	0.00481933	JCHAIN/CR2/IGHM/CLEC4D/TARM1/IGHG3	6
GO:0036041	MF	GO:0036041	long-chain fatty acid binding	6/1222	17/18522	0.000535643	0.00749089	0.00650119	S100A9/S100A8/ALOX5AP/UCP1/FABP1/FABP4	6
GO:0005520	MF	GO:0005520	insulin-like growth factor binding	6/1222	19/18522	0.00104764	0.0130671	0.0113407	IGFBP2/IGFBP7/IGFALS/CCN2/IGFBP4/IGFBP6	6
GO:0016638	MF	GO:0016638	oxidoreductase activity, acting on the CH-NH2 group of donors	6/1222	20/18522	0.00141378	0.0167297	0.0145194	LOXL1/LOXL2/LOXL3/DAO/LOX/DDO	6
GO:0016702	MF	GO:0016702	oxidoreductase activity, acting on single donors with incorporation of molecular oxygen, incorporation of two atoms of oxygen	6/1222	24/18522	0.00391266	0.0403029	0.0349781	PTGS1/ALOX15/ALOX5AP/PIR/CDO1/IDO1	6
GO:0016701	MF	GO:0016701	oxidoreductase activity, acting on single donors with incorporation of molecular oxygen	6/1222	25/18522	0.00486533	0.0482871	0.0419073	PTGS1/ALOX15/ALOX5AP/PIR/CDO1/IDO1	6
GO:0030023	MF	GO:0030023	extracellular matrix constituent conferring elasticity	5/1222	10/18522	0.000236098	0.00382313	0.00331801	FBLN5/EMILIN2/FBLN2/FBN1/EMILIN1	5
GO:0097493	MF	GO:0097493	structural molecule activity conferring elasticity	5/1222	12/18522	0.000663666	0.00887774	0.00770481	FBLN5/EMILIN2/FBLN2/FBN1/EMILIN1	5
GO:0005024	MF	GO:0005024	transforming growth factor beta receptor activity	5/1222	13/18522	0.00102008	0.0128977	0.0111937	TGFBR1/ENG/LTBP4/BMPR2/ACVRL1	5
GO:0005172	MF	GO:0005172	vascular endothelial growth factor receptor binding	5/1222	13/18522	0.00102008	0.0128977	0.0111937	VEGFC/GREM1/ITGA5/VEGFD/PGF	5
GO:0039706	MF	GO:0039706	co-receptor binding	5/1222	13/18522	0.00102008	0.0128977	0.0111937	DKKL1/BMP4/DKK3/BMP2/DKK2	5
GO:0008191	MF	GO:0008191	metalloendopeptidase inhibitor activity	5/1222	16/18522	0.00293156	0.0311015	0.0269924	TIMP1/BST2/TIMP4/TIMP2/TIMP3	5
GO:0042813	MF	GO:0042813	Wnt receptor activity	5/1222	16/18522	0.00293156	0.0311015	0.0269924	FZD1/FZD2/FZD4/FZD10/NID1	5
GO:0046935	MF	GO:0046935	1-phosphatidylinositol-3-kinase regulator activity	5/1222	16/18522	0.00293156	0.0311015	0.0269924	SOCS3/CISH/SOCS2/SLA2/SOCS1	5
GO:0030169	MF	GO:0030169	low-density lipoprotein particle binding	5/1222	17/18522	0.00392986	0.0403029	0.0349781	THBS1/TREM2/CDH13/COLEC12/MSR1	5
GO:0070492	MF	GO:0070492	oligosaccharide binding	5/1222	17/18522	0.00392986	0.0403029	0.0349781	SELP/LGALS9/LGALS1/LOXL2/REG3G	5
GO:0048185	MF	GO:0048185	activin binding	4/1222	11/18522	0.00427463	0.0428857	0.0372196	TGFBR1/ENG/ACVRL1/FSTL3	4

## Sheet: KEGG enrichment
	category	subcategory	ID	Description	GeneRatio	BgRatio	pvalue	p.adjust	qvalue	geneID	Count
hsa04060	Environmental Information Processing	Signaling molecules and interaction	hsa04060	Cytokine-cytokine receptor interaction	69/648	298/8848	1.44945e-18	1.44945e-18	3.75332e-16	10673/6387/10803/958/23495/3553/3574/6356/4050/1441/50615/4283/10563/3625/6348/6347/652/6369/729230/3593/3557/55540/7850/3627/7124/1230/10220/6351/9518/1235/9180/608/7046/1234/57007/3592/1232/1438/6376/1439/9547/6374/4049/768211/90865/3572/659/7132/94/4055/3560/51330/1524/6354/5618/8718/944/3559/650/3953/6367/6346/3554/132014/51554/9573/6355/5196/655	69
hsa04151	Environmental Information Processing	Signal transduction	hsa04151	PI3K-Akt signaling pathway	56/648	362/8848	5.11526e-08	5.11526e-08	1.65573e-06	8074/7057/7424/3574/2252/7058/6696/1441/1282/2335/3910/2321/1278/1284/3672/3693/1291/1293/10018/22801/1277/9180/29941/23566/7059/56034/2791/5105/1969/4602/1956/7450/80310/7010/5156/898/10161/3371/3560/1292/3678/3680/1021/2277/1298/5618/90993/374/3912/256076/5159/9134/3559/4846/7060/5228	56
hsa04820			hsa04820	Cytoskeleton in muscle cells	50/648	232/8848	1.89711e-12	1.89711e-12	1.6375e-10	1634/7057/7058/478/1282/2335/1290/1278/1284/2192/3672/2199/3693/1824/1291/633/1293/1289/1281/3339/22801/6382/1277/2274/7059/7168/2200/91010/9124/6641/1466/477/482/6385/7791/1292/3678/3680/10398/1298/72/7414/256076/50509/9672/27063/22795/7060/4811/4604	50
hsa05165	Human Diseases	Infectious disease: viral	hsa05165	Human papillomavirus infection	49/648	333/8848	1.64718e-06	1.64718e-06	3.55443e-05	245972/7057/7058/6696/1282/5610/2335/3910/1278/1284/3672/8321/3693/7124/1291/1293/7481/22801/1277/7059/9636/7482/92359/2535/155066/1956/7450/8322/898/3371/7132/4854/1292/26508/3678/3680/1021/1298/8313/90993/3912/256076/5159/9134/534/525/890/11211/7060	49
hsa04510	Cellular Processes	Cellular community - eukaryotes	hsa04510	Focal adhesion	42/648	203/8848	4.62753e-10	4.62753e-10	1.99714e-08	7057/7424/7058/6696/1282/93408/2335/3910/2321/1278/1284/2012/3672/3693/1291/1293/22801/1277/7059/56034/9475/1956/7450/80310/5156/29780/7791/3371/1292/3678/3680/10398/2277/1298/7414/55742/3912/256076/5159/858/7060/5228	42
hsa05171	Human Diseases	Infectious disease: viral	hsa05171	Coronavirus disease - COVID-19	34/648	238/8848	0.00011967	0.00011967	0.00221344	4314/6403/64135/3553/5610/6347/1636/3593/5600/730/4939/4940/3627/51311/8829/7124/1675/9636/728/721/3592/51284/719/1956/7450/713/7113/3572/7132/2266/712/6144/714/6123	34
hsa04061	Environmental Information Processing	Signaling molecules and interaction	hsa04061	Viral protein interaction with cytokine and cytokine receptor	33/648	100/8848	4.24984e-14	4.24984e-14	5.50243e-12	6387/10803/6356/4283/10563/6348/6347/6369/729230/3627/7124/1230/6351/1235/1234/57007/1232/6376/9547/6374/4049/3572/7132/4055/3560/1524/6354/3559/6367/6346/51554/6355/5196	33
hsa05022	Human Diseases	Neurodegenerative disease	hsa05022	Pathways of neurodegeneration - multiple diseases	33/648	483/8848	0.691165	0.691165	0.835314	3553/7494/100506742/4512/5600/55062/8321/23236/7124/5621/7481/3799/1339/56901/7482/84557/5332/84617/2535/2882/4540/8322/4514/5413/347733/7132/9001/4539/8313/23401/10381/11211/27123	33
hsa05010	Human Diseases	Neurodegenerative disease	hsa05010	Alzheimer disease	32/648	391/8848	0.278914	0.278914	0.596893	3553/7494/100506742/5610/4512/23516/55062/8321/23236/7124/7481/3799/1339/56901/7482/5332/84617/2535/4035/4540/25825/8322/4311/4514/347733/7132/4539/8313/23401/10381/11211/27123	32
hsa05205	Human Diseases	Cancer: overview	hsa05205	Proteoglycans in cancer	31/648	204/8848	7.45268e-05	7.45268e-05	0.0014845	1634/4313/7057/4060/3593/2335/5600/1278/8321/3693/7124/7430/3339/7481/6382/1277/9475/7482/3316/2535/1956/8322/6385/3678/117581/7291/858/11211/5329/7078/4318	31
hsa04974	Organismal Systems	Digestive system	hsa04974	Protein digestion and absorption	30/648	105/8848	3.91897e-11	3.91897e-11	2.02962e-09	486/478/1282/80781/1290/1278/1284/1291/1293/1289/1281/1277/1307/153201/3784/4311/340267/477/3783/482/10008/1300/1292/1303/1298/7373/1295/256076/50509/136227	30
hsa04062	Organismal Systems	Immune system	hsa04062	Chemokine signaling pathway	29/648	193/8848	0.000154538	0.000154538	0.00266782	6387/10803/6356/4283/10563/6348/6347/6369/729230/23236/3627/1230/6351/1235/2791/1234/9475/5332/1232/6376/9547/6374/3702/1524/6354/6367/6346/6355/5196	29
hsa04080	Environmental Information Processing	Signaling molecules and interaction	hsa04080	Neuroactive ligand-receptor interaction	29/648	368/8848	0.366773	0.366773	0.673582	2358/2357/79924/5724/5737/2859/51083/4922/9934/23566/728/136/3001/719/256933/10161/5023/1269/57105/1909/117/5618/1511/4886/5443/155/6343/552/3953	29
hsa04512	Environmental Information Processing	Signaling molecules and interaction	hsa04512	ECM-receptor interaction	28/648	89/8848	1.37825e-11	1.37825e-11	8.92235e-10	7057/7058/6696/1282/2335/3910/1278/1284/3672/3693/1291/1293/3339/22801/6382/1277/7059/7450/6385/3371/1292/3678/3680/1298/3912/256076/3161/7060	28
hsa04010	Environmental Information Processing	Signal transduction	hsa04010	MAPK signaling pathway	27/648	300/8848	0.153561	0.153561	0.427571	8074/929/3553/7424/2252/55799/8491/5600/2321/7124/25780/1847/57551/7046/56034/1969/1956/80310/1843/7010/5156/7132/2277/374/5159/3554/5228	27
hsa04810	Cellular Processes	Cell motility	hsa04810	Regulation of actin cytoskeleton	25/648	230/8848	0.0298588	0.0298588	0.138069	8074/3687/6387/2252/93408/2335/730/3672/3693/7430/3681/22801/56034/9475/1956/80310/128239/5156/3678/3680/10398/7414/5159/8936/28984	25
hsa04610	Organismal Systems	Immune system	hsa04610	Complement and coagulation cascades	24/648	88/8848	9.98768e-09	9.98768e-09	3.69469e-07	2159/3687/710/1380/730/5327/2155/1604/1675/728/721/719/7450/713/5270/3075/5054/2266/712/3426/7056/714/2152/5329	24
hsa05206	Human Diseases	Cancer: overview	hsa05206	MicroRNAs in cancer	24/648	312/8848	0.431534	0.431534	0.730357	7057/7430/10018/5292/7168/9839/1956/5156/898/659/3371/4854/3678/1021/6624/995/5159/9134/6659/9493/7078/113130/4318/8651	24
hsa04933	Human Diseases	Endocrine and metabolic disease	hsa04933	AGE-RAGE signaling pathway in diabetic complications	23/648	101/8848	7.25137e-07	7.25137e-07	2.08636e-05	3553/4313/7424/1282/6347/2335/5600/1278/1284/23236/1958/7124/1281/1277/7046/5292/5332/5054/4088/2277/7056/4846/2152	23
hsa05146	Human Diseases	Infectious disease: parasitic	hsa05146	Amoebiasis	23/648	103/8848	1.04799e-06	1.04799e-06	2.71375e-05	929/3553/383/5272/1282/5273/3593/2335/3910/1278/1284/7850/23236/7124/1281/1277/3592/5332/338382/7414/1511/3912/3554	23
hsa04148	Cellular Processes	Transport and catabolism	hsa04148	Efferocytosis	23/648	157/8848	0.00103298	0.00103298	0.0127375	2621/1051/7057/383/246/5600/3693/51454/1847/10461/4035/6376/338382/713/8877/5087/712/1524/140885/714/84868/64805/558	23
hsa04630	Environmental Information Processing	Signal transduction	hsa04630	JAK-STAT signaling pathway	22/648	168/8848	0.00542453	0.00542453	0.0430296	3574/1441/50615/3593/9021/9180/5292/3592/1438/1439/1956/1154/5156/8835/3572/3560/116379/5618/5159/3559/3953/8651	22
hsa05417	Human Diseases	Cardiovascular disease	hsa05417	Lipid and atherosclerosis	22/648	216/8848	0.0713962	0.0713962	0.259859	4314/337/6403/958/929/3553/7494/3665/6348/6347/3593/5600/23236/7124/9475/3592/5332/3929/6258/7132/4846/4318	22
hsa05166	Human Diseases	Infectious disease: viral	hsa05166	Human T-cell leukemia virus 1 infection	22/648	223/8848	0.0929953	0.0929953	0.308729	958/7850/8829/1958/7124/7046/4049/4488/898/4088/7132/701/4055/3560/90993/1959/9134/3559/9133/890/3554/1111	22
hsa04020	Environmental Information Processing	Signal transduction	hsa04020	Calcium signaling pathway	22/648	254/8848	0.234316	0.234316	0.543223	8074/5724/7424/2252/5737/2321/23236/56034/5332/136/1956/80310/5156/8877/5023/57105/1909/2277/5159/4846/155/552	22
hsa05020	Human Diseases	Neurodegenerative disease	hsa05020	Prion disease	22/648	278/8848	0.383788	0.383788	0.676061	3553/100506742/4512/5600/730/1958/7124/5621/3799/1339/56901/84617/4540/4514/713/347733/712/4539/90993/714/858/10381	22
hsa05418	Human Diseases	Cardiovascular disease	hsa05418	Fluid shear stress and atherosclerosis	21/648	141/8848	0.00135973	0.00135973	0.014084	3553/4313/6347/652/5600/7850/2952/7124/5327/6382/1843/445/6385/659/7132/4258/7056/858/4846/3554/4318	21
hsa04145	Cellular Processes	Transport and catabolism	hsa04145	Phagosome	21/648	157/8848	0.00509358	0.00509358	0.0430296	64581/929/245972/7057/7058/22925/3693/9902/7059/4353/84617/155066/338382/347733/3678/81035/534/10381/525/4481/7060	21
hsa04110	Cellular Processes	Cell growth and death	hsa04110	Cell cycle	21/648	158/8848	0.00548365	0.00548365	0.0430296	114799/6502/898/4088/701/1021/4998/995/9134/699/9133/983/7272/891/890/990/5347/113130/1111/151648/10403	21
hsa05164	Human Diseases	Infectious disease: viral	hsa05164	Influenza A	21/648	172/8848	0.0140342	0.0140342	0.0931825	64135/3553/5610/3665/6347/3593/8106/4939/4940/3627/7124/9021/6041/3592/64499/51284/7113/90865/7132/1021/91543	21
hsa04621	Organismal Systems	Immune system	hsa04621	NOD-like receptor signaling pathway	21/648	189/8848	0.0358375	0.0358375	0.157288	388646/84168/3553/100506742/3665/6347/5600/4939/115361/4940/23236/7124/2634/91662/6041/84557/5332/1508/4210/820/64170	21
hsa05202	Human Diseases	Cancer: overview	hsa05202	Transcriptional misregulation in cancer	21/648	193/8848	0.0434527	0.0434527	0.178886	4314/958/929/1051/1991/2321/1053/7850/5327/604/3087/3248/4353/7113/6258/5087/3560/5218/890/4318/2118	21
hsa05203	Human Diseases	Cancer: overview	hsa05203	Viral carcinogenesis	21/648	205/8848	0.0732569	0.0732569	0.259859	1960/245972/5610/3665/1234/6502/1232/8344/898/5366/3572/4055/1021/440689/90993/1959/9134/983/890/8360/1111	21
hsa04015	Environmental Information Processing	Signal transduction	hsa04015	Rap1 signaling pathway	21/648	212/8848	0.0959055	0.0959055	0.309392	8074/2357/7057/7424/2252/5600/2321/23236/25780/23566/56034/1969/5332/136/1956/80310/7010/5156/2277/5159/5228	21
hsa05163	Human Diseases	Infectious disease: viral	hsa05163	Human cytomegalovirus infection	21/648	226/8848	0.153457	0.153457	0.427571	6387/3553/6348/6347/5600/23236/7124/1230/6351/2791/1234/9475/5332/1232/6376/1956/5156/7132/1021/90993/3554	21
hsa04310	Environmental Information Processing	Signal transduction	hsa04310	Wnt signaling pathway	20/648	174/8848	0.0292298	0.0292298	0.137618	6424/6422/2487/8321/23236/11197/6423/7481/9475/7482/5332/2535/5176/8322/4088/8313/23401/11211/27123/84870	20
hsa05152	Human Diseases	Infectious disease: bacterial	hsa05152	Tuberculosis	20/648	180/8848	0.0398483	0.0398483	0.169158	64581/3687/929/3553/245972/1051/1054/22925/3593/5600/7124/9902/54106/3592/26253/8877/3929/7132/820/64170	20
hsa04613	Organismal Systems	Immune system	hsa04613	Neutrophil extracellular trap formation	20/648	192/8848	0.0690903	0.0690903	0.259286	2358/64581/6403/2357/1991/5600/23236/51311/23569/728/4353/5332/51284/7450/8344/2266/820/440689/1511/8360	20
hsa05131	Human Diseases	Infectious disease: bacterial	hsa05131	Shigellosis	20/648	249/8848	0.366312	0.366312	0.673582	929/3553/93408/5600/55062/3101/23236/7124/9475/84557/5332/1956/7132/3678/10398/7414/664/8936/92610/3554	20
hsa04350	Environmental Information Processing	Signal transduction	hsa04350	TGF-beta signaling pathway	19/648	108/8848	0.000280369	0.000280369	0.00427063	1634/7057/3625/2331/652/10637/2615/7124/57817/7046/2200/3399/26585/659/4088/3400/650/64388/655	19
hsa04926	Organismal Systems	Endocrine system	hsa04926	Relaxin signaling pathway	19/648	130/8848	0.00281269	0.00281269	0.0280131	4313/7424/1282/5600/1278/1284/23236/4322/1281/1277/7046/2791/5332/1956/2277/59/90993/4846/4318	19
hsa04934	Human Diseases	Endocrine and metabolic disease	hsa04934	Cushing syndrome	19/648	155/8848	0.0181493	0.0181493	0.102168	8321/196/23236/7481/7482/5332/2535/1956/8322/898/5087/1021/8313/90993/9134/5443/1583/11211/56246	19
hsa04390	Environmental Information Processing	Signal transduction	hsa04390	Hippo signaling pathway	19/648	157/8848	0.0205203	0.0205203	0.108447	652/8321/7481/7046/7482/2535/1490/8322/659/5054/4088/8313/374/6591/650/166824/332/11211/655	19
hsa05415	Human Diseases	Cardiovascular disease	hsa05415	Diabetic cardiomyopathy	19/648	205/8848	0.170771	0.170771	0.455882	4313/4512/1636/5600/1278/23236/1281/1277/7046/1339/56901/5332/4540/4514/4088/4539/4846/1215/4318	19
hsa05016	Human Diseases	Neurodegenerative disease	hsa05016	Huntington disease	19/648	311/8848	0.827816	0.827816	0.835314	4512/55062/23236/3799/1339/56901/5332/84617/2882/4540/4514/5978/347733/7350/9001/4539/3766/90993/10381	19
hsa05014	Human Diseases	Neurodegenerative disease	hsa05014	Amyotrophic lateral sclerosis	19/648	371/8848	0.966608	0.966608	0.835314	7494/100506742/4512/5600/55062/7124/3799/1339/56901/84557/84617/2882/4540/4514/347733/7132/9001/4539/10381	19
hsa04640	Organismal Systems	Immune system	hsa04640	Hematopoietic cell lineage	18/648	99/8848	0.000264179	0.000264179	0.00427063	929/1380/3553/3574/1791/1441/3672/7850/7124/1604/931/1438/947/4311/3678/925/3559/3554	18
hsa05150	Human Diseases	Infectious disease: bacterial	hsa05150	Staphylococcus aureus infection	18/648	100/8848	0.000300689	0.000300689	0.0043257	2358/6403/2357/5724/54474/3875/1675/728/721/3880/719/713/3075/2266/820/712/3426/714	18
hsa04620	Organismal Systems	Immune system	hsa04620	Toll-like receptor signaling pathway	18/648	109/8848	0.000879779	0.000879779	0.0113908	958/929/3553/6696/4283/3665/6348/1513/3593/5600/3627/51311/7124/6351/54106/3592/51284/3929	18
hsa04550	Cellular Processes	Cellular community - eukaryotes	hsa04550	Signaling pathways regulating pluripotency of stem cells	18/648	144/8848	0.0176007	0.0176007	0.102168	3625/652/5600/8321/10637/7481/7482/2535/3399/8322/5978/9314/3572/659/4088/3400/8313/11211	18
hsa04936	Human Diseases	Endocrine and metabolic disease	hsa04936	Alcoholic liver disease	18/648	144/8848	0.0176007	0.0176007	0.102168	929/3553/3593/5600/7124/9370/1571/728/721/3592/719/713/3929/7132/712/2168/714/2194	18
hsa05169	Human Diseases	Infectious disease: viral	hsa05169	Epstein-Barr virus infection	18/648	203/8848	0.230906	0.230906	0.543223	958/1380/953/5610/3665/5600/4939/4940/3627/7124/10018/9636/6502/898/1021/956/9134/890	18
hsa05132	Human Diseases	Infectious disease: bacterial	hsa05132	Salmonella infection	18/648	251/8848	0.573356	0.573356	0.835314	929/3553/93408/388/5600/7124/54106/3799/9475/84617/338382/79443/57381/5287/347733/7132/10398/10381	18
hsa04657	Organismal Systems	Immune system	hsa04657	IL-17 signaling pathway	17/648	95/8848	0.000471187	0.000471187	0.00642171	4314/3553/1051/6356/6347/5600/55540/6280/3627/3934/6279/7124/4322/6374/6354/132014/4318	17
hsa05142	Human Diseases	Infectious disease: parasitic	hsa05142	Chagas disease	17/648	103/8848	0.00121898	0.00121898	0.0131521	3553/6348/6347/1636/3593/5600/23236/7124/54106/7046/3592/5332/713/5054/7132/712/714	17
hsa04668	Environmental Information Processing	Signal transduction	hsa04668	TNF signaling pathway	17/648	119/8848	0.00579094	0.00579094	0.0441044	4314/3553/1051/7424/6347/5600/3627/7124/9021/6376/6374/4049/4323/7132/2277/90993/4318	17
hsa04611	Organismal Systems	Immune system	hsa04611	Platelet activation	17/648	126/8848	0.0101908	0.0101908	0.0713214	5742/5600/2982/1278/6916/23236/1281/1277/9475/5593/5332/7450/2983/5023/2266/4846/64805	17
hsa04068	Environmental Information Processing	Signal transduction	hsa04068	FoxO signaling pathway	17/648	133/8848	0.0169109	0.0169109	0.102168	5600/10018/604/7046/5105/6502/1956/5896/5897/4088/80854/10733/9455/664/9133/891/5347	17
hsa04270	Organismal Systems	Circulatory system	hsa04270	Vascular smooth muscle contraction	17/648	134/8848	0.0181002	0.0181002	0.102168	5583/79924/2982/10268/23236/9475/5332/136/800/2983/1909/5322/10398/59/72/552/3779	17
hsa04371	Environmental Information Processing	Signal transduction	hsa04371	Apelin signaling pathway	17/648	140/8848	0.0266401	0.0266401	0.127748	6696/23236/1958/5327/5346/7046/2791/84557/5332/1490/8877/5054/4088/4854/7350/59/4846	17
hsa04022	Environmental Information Processing	Signal transduction	hsa04022	cGMP-PKG signaling pathway	17/648	166/8848	0.0996245	0.0996245	0.314604	486/478/2982/23236/9475/5593/3764/5332/2983/477/482/1909/10398/90993/4846/155/3779	17
hsa05323	Human Diseases	Immune disease	hsa05323	Rheumatoid arthritis	16/648	94/8848	0.00120085	0.00120085	0.0131521	4314/10673/6387/3553/245972/4050/6348/6347/1513/2321/7124/6374/155066/7010/534/525	16
hsa05162	Human Diseases	Infectious disease: viral	hsa05162	Measles	16/648	139/8848	0.0470964	0.0470964	0.190554	64135/3553/5610/3665/3593/4939/4940/54106/3592/51284/6504/898/3560/1021/9134/3559	16
hsa05226	Human Diseases	Cancer: specific types	hsa05226	Gastric cancer	16/648	150/8848	0.0819698	0.0819698	0.283012	8074/2252/8321/7481/7046/7482/2535/1956/8322/898/6258/4088/8313/9134/23401/11211	16
hsa04514	Environmental Information Processing	Signaling molecules and interaction	hsa04514	Cell adhesion molecules	16/648	157/8848	0.111178	0.111178	0.346859	6403/958/5802/1365/6382/58494/947/8174/6385/1001/1364/3680/4359/925/9672/9076	16
hsa05160	Human Diseases	Infectious disease: viral	hsa05160	Hepatitis C	16/648	159/8848	0.12055	0.12055	0.371619	5610/3665/4939/4940/3627/1365/7124/9021/6041/3434/1956/7132/1364/1021/9076/91543	16
hsa05161	Human Diseases	Infectious disease: viral	hsa05161	Hepatitis B	16/648	163/8848	0.140644	0.140644	0.403039	1960/64135/100506742/3665/5600/7124/3339/7046/898/4088/90993/1959/9134/332/890/4318	16
hsa05207	Human Diseases	Cancer: overview	hsa05207	Chemical carcinogenesis - receptor activation	16/648	215/8848	0.511588	0.511588	0.818632	2252/79852/196/2952/54852/604/2053/1956/9314/253152/6258/4258/90993/155/332/990	16
hsa04014	Environmental Information Processing	Signal transduction	hsa04014	Ras signaling pathway	16/648	238/8848	0.677346	0.677346	0.835314	8074/7424/2252/2321/25780/56034/2791/1969/1956/80310/7010/5156/5322/2277/5159/5228	16
hsa05144	Human Diseases	Infectious disease: parasitic	hsa05144	Malaria	15/648	50/8848	1.60024e-06	1.60024e-06	3.55443e-05	6403/958/3553/7057/7058/6347/7124/54106/6382/2532/7059/3592/4035/22914/7060	15
hsa04380	Organismal Systems	Development and regeneration	hsa04380	Osteoclast differentiation	15/648	142/8848	0.095903	0.095903	0.309392	3553/1513/5600/353514/7305/54209/7124/9021/2274/7046/2355/7132/140885/3554/8651	15
hsa05225	Human Diseases	Cancer: specific types	hsa05225	Hepatocellular carcinoma	15/648	170/8848	0.262742	0.262742	0.576579	8321/2952/7481/55193/7046/7482/2535/1956/8322/4088/1021/4258/8313/23401/11211	15
hsa04360	Organismal Systems	Development and regeneration	hsa04360	Axon guidance	15/648	184/8848	0.371291	0.371291	0.675087	6387/56920/6405/8829/6586/9475/1969/7869/10505/659/10501/10398/5361/219699/655	15
hsa05130	Human Diseases	Infectious disease: bacterial	hsa05130	Pathogenic Escherichia coli infection	15/648	203/8848	0.525084	0.525084	0.822257	3553/5600/1365/7124/7430/9475/84617/4542/347733/7132/1364/10381/8936/9076/3554	15
hsa05208	Human Diseases	Cancer: overview	hsa05208	Chemical carcinogenesis - reactive oxygen species	15/648	226/8848	0.69317	0.69317	0.835314	4512/5600/79852/196/2952/1571/2053/1339/56901/4540/1956/4514/253152/4258/4539	15
hsa04144	Cellular Processes	Transport and catabolism	hsa04144	Endocytosis	15/648	252/8848	0.833928	0.833928	0.835314	274/55616/3799/7046/1234/5662/1956/5156/4088/30846/3560/23624/858/3559/84249	15
hsa04540	Cellular Processes	Cellular community - eukaryotes	hsa04540	Gap junction	14/648	92/8848	0.00674398	0.00674398	0.0498953	2982/23236/56034/5593/5332/84617/1956/80310/2983/5156/347733/5159/10381/983	14
hsa04064	Environmental Information Processing	Signal transduction	hsa04064	NF-kappa B signaling pathway	14/648	105/8848	0.0205212	0.0205212	0.108447	10673/6387/958/929/3553/4050/7124/6351/4049/3929/7132/4055/3554/128178	14
hsa04670	Organismal Systems	Immune system	hsa04670	Leukocyte transendothelial migration	14/648	116/8848	0.0435216	0.0435216	0.178886	6387/4313/93408/5600/1365/7430/58494/9475/1364/10398/3702/7414/9076/4318	14
hsa05224	Human Diseases	Cancer: specific types	hsa05224	Breast cancer	14/648	148/8848	0.19479	0.19479	0.493515	8074/2252/8321/7481/7482/2535/1956/8322/4854/26508/1021/8313/23401/11211	14
hsa04261	Organismal Systems	Circulatory system	hsa04261	Adrenergic signaling in cardiomyocytes	14/648	154/8848	0.237053	0.237053	0.543223	486/55799/478/6332/5600/23236/7168/5332/3784/477/482/5502/1390/90993	14
hsa04932	Human Diseases	Endocrine and metabolic disease	hsa04932	Non-alcoholic fatty liver disease	14/648	157/8848	0.259462	0.259462	0.576579	3553/7494/4512/5600/7124/9370/1571/10018/9021/1339/56901/4514/7132/3953	14
hsa04024	Environmental Information Processing	Signal transduction	hsa04024	cAMP signaling pathway	14/648	226/8848	0.781202	0.781202	0.835314	486/478/5144/9475/64399/477/482/1909/10398/117/90993/4886/5443/338442	14
hsa05012	Human Diseases	Neurodegenerative disease	hsa05012	Parkinson disease	14/648	271/8848	0.939696	0.939696	0.835314	7494/4512/23516/3799/1339/56901/84617/4540/1843/4514/5413/347733/4539/10381	14
hsa05133	Human Diseases	Infectious disease: bacterial	hsa05133	Pertussis	13/648	78/8848	0.00405867	0.00405867	0.0389253	710/929/3553/3593/5600/7124/721/3592/6374/713/3678/712/714	13
hsa04970	Organismal Systems	Digestive system	hsa04970	Salivary secretion	13/648	97/8848	0.0240845	0.0240845	0.122287	486/478/362/2982/23236/5593/5332/2983/477/3783/482/820/155	13
hsa05215	Human Diseases	Cancer: specific types	hsa05215	Prostate cancer	13/648	98/8848	0.025984	0.025984	0.126953	4314/7850/5327/56034/1956/80310/5156/898/7113/90993/5159/9134/4318	13
hsa04218	Cellular Processes	Cell growth and death	hsa04218	Cellular senescence	13/648	157/8848	0.363982	0.363982	0.673582	5600/7046/898/5054/4088/1021/9134/9133/983/891/890/1111/678	13
hsa04814	Cellular Processes	Cell motility	hsa04814	Motor proteins	13/648	197/8848	0.693364	0.693364	0.835314	93408/55605/3799/7168/84617/4542/347733/10398/59/72/3832/10381/9493	13
hsa04714	Organismal Systems	Environmental adaptation	hsa04714	Thermogenesis	13/648	235/8848	0.8877	0.8877	0.835314	4512/51241/5600/5346/1339/56901/5593/4540/4514/7350/4539/90993/155	13
hsa03320	Organismal Systems	Endocrine system	hsa03320	PPAR signaling pathway	12/648	76/8848	0.00875197	0.00875197	0.0629527	2173/9370/5346/5105/6258/7350/2168/2167/729359/1622/364/2171	12
hsa04520	Cellular Processes	Cellular community - eukaryotes	hsa04520	Adherens junction	12/648	93/8848	0.0381539	0.0381539	0.164664	93408/7046/7525/5787/9475/1956/4088/9411/10398/7414/6591/8936	12
hsa04625	Organismal Systems	Immune system	hsa04625	C-type lectin receptor signaling pathway	12/648	105/8848	0.0815912	0.0815912	0.283012	1960/64581/3553/338339/3593/5600/7124/3592/26253/64170/1959/6367	12
hsa04928	Organismal Systems	Endocrine system	hsa04928	Parathyroid hormone synthesis, secretion and action	12/648	115/8848	0.135076	0.135076	0.401901	8074/5744/5144/23236/1958/4322/5332/1956/4323/6258/9935/90993	12
hsa04915	Organismal Systems	Endocrine system	hsa04915	Estrogen signaling pathway	12/648	139/8848	0.31928	0.31928	0.631119	4313/54474/23236/3875/3880/5332/1956/90993/4846/5443/4318/2289	12
hsa05322	Human Diseases	Immune disease	hsa05322	Systemic lupus erythematosus	12/648	139/8848	0.31928	0.31928	0.631119	958/1991/730/7124/721/8344/713/712/440689/1511/714/8360	12
hsa04072	Environmental Information Processing	Signal transduction	hsa04072	Phospholipase D signaling pathway	12/648	149/8848	0.409628	0.409628	0.711894	5737/23236/23566/56034/5332/1956/80310/5156/10161/8877/5159/552	12
hsa00590	Metabolism	Lipid metabolism	hsa00590	Arachidonic acid metabolism	11/648	61/8848	0.00429077	0.00429077	0.0396816	5742/246/6916/113612/1571/2053/3248/9536/5322/22949/5730	11
hsa04924	Organismal Systems	Endocrine system	hsa04924	Renin secretion	11/648	69/8848	0.0110129	0.0110129	0.0750466	1636/2982/23236/5593/5332/1508/2983/1909/117/358/155	11
hsa04622	Organismal Systems	Immune system	hsa04622	RIG-I-like receptor signaling pathway	11/648	72/8848	0.0149715	0.0149715	0.0969208	64135/54941/3665/3593/5600/3627/7124/9636/3592/79132/9755	11
hsa04115	Cellular Processes	Cell growth and death	hsa04115	p53 signaling pathway	11/648	75/8848	0.0199157	0.0199157	0.108447	7057/898/5366/5054/1021/9134/9133/983/51512/891/1111	11
hsa04659	Organismal Systems	Immune system	hsa04659	Th17 cell differentiation	11/648	108/8848	0.166098	0.166098	0.451136	3553/50615/5600/196/7046/6258/3572/4088/3560/3559/3554	11
hsa04114	Cellular Processes	Cell growth and death	hsa04114	Oocyte meiosis	11/648	139/8848	0.440379	0.440379	0.730993	9748/5600/898/995/9134/699/9133/983/891/5347/151648	11
hsa04150	Environmental Information Processing	Signal transduction	hsa04150	mTOR signaling pathway	11/648	158/8848	0.614599	0.614599	0.835314	8321/7124/7481/7482/6502/2535/8322/7132/534/525/11211	11
hsa04530	Cellular Processes	Cellular community - eukaryotes	hsa04530	Tight junction	11/648	170/8848	0.709475	0.709475	0.835314	11346/1365/7430/58494/9475/92359/51762/51421/1364/10398/9076	11
hsa05167	Human Diseases	Infectious disease: viral	hsa05167	Kaposi sarcoma-associated herpesvirus infection	11/648	196/8848	0.85927	0.85927	0.835314	5610/3665/5600/1230/2791/1234/84557/1232/3572/7132/1021	11
hsa05170	Human Diseases	Infectious disease: viral	hsa05170	Human immunodeficiency virus 1 infection	11/648	213/8848	0.918667	0.918667	0.835314	5600/7124/684/2791/1234/7132/995/9133/983/891/1111	11
hsa05217	Human Diseases	Cancer: specific types	hsa05217	Basal cell carcinoma	10/648	63/8848	0.0154377	0.0154377	0.0975011	652/8321/7481/7482/2535/64399/8322/8313/650/11211	10
hsa04911	Organismal Systems	Endocrine system	hsa04911	Insulin secretion	10/648	86/8848	0.0967792	0.0967792	0.309392	486/478/23236/5332/477/3783/482/117/90993/3779	10
hsa05222	Human Diseases	Cancer: specific types	hsa05222	Small cell lung cancer	10/648	93/8848	0.141637	0.141637	0.403039	1282/2335/3910/1284/6502/898/6258/1021/3912/9134	10
hsa05410	Human Diseases	Cardiovascular disease	hsa05410	Hypertrophic cardiomyopathy	10/648	99/8848	0.187294	0.187294	0.484993	55799/1636/3672/3693/7124/22801/7168/6641/3678/3680	10
hsa04916	Organismal Systems	Endocrine system	hsa04916	Melanogenesis	10/648	101/8848	0.203835	0.203835	0.498608	8321/23236/7481/7482/5332/2535/8322/90993/5443/11211	10
hsa04066	Environmental Information Processing	Signal transduction	hsa04066	HIF-1 signaling pathway	10/648	109/8848	0.275442	0.275442	0.594375	2321/7076/3101/1956/7010/230/5054/4055/112398/4846	10
hsa05145	Human Diseases	Infectious disease: parasitic	hsa05145	Toxoplasmosis	10/648	111/8848	0.294452	0.294452	0.614899	958/3593/5600/3910/7124/1234/3592/7132/3912/8651	10
hsa00190	Metabolism	Energy metabolism	hsa00190	Oxidative phosphorylation	10/648	138/8848	0.561628	0.561628	0.835314	245972/4512/1339/56901/4540/155066/4514/4539/534/525	10
hsa05143	Human Diseases	Infectious disease: parasitic	hsa05143	African trypanosomiasis	9/648	37/8848	0.0011079	0.0011079	0.0130404	3553/3593/3910/23236/7124/54106/3592/5332/3620	9
hsa04260	Organismal Systems	Circulatory system	hsa04260	Cardiac muscle contraction	9/648	87/8848	0.185131	0.185131	0.484234	486/55799/478/4512/1339/7168/477/4514/482	9
hsa05414	Human Diseases	Cardiovascular disease	hsa05414	Dilated cardiomyopathy	9/648	105/8848	0.362183	0.362183	0.673582	55799/3672/3693/7124/22801/7168/6641/3678/3680	9
hsa04972	Organismal Systems	Digestive system	hsa04972	Pancreatic secretion	9/648	106/8848	0.372807	0.372807	0.675087	486/478/23236/5332/3784/477/482/5322/6343	9
hsa04919	Organismal Systems	Endocrine system	hsa04919	Thyroid hormone signaling pathway	9/648	122/8848	0.541304	0.541304	0.834341	486/478/652/23236/5332/477/482/6258/4854	9
hsa04142	Cellular Processes	Transport and catabolism	hsa04142	Lysosome	9/648	132/8848	0.637629	0.637629	0.835314	245972/9516/1176/1513/23062/138050/1508/1511/6556	9
hsa04210	Cellular Processes	Cell growth and death	hsa04210	Apoptosis	9/648	136/8848	0.672899	0.672899	0.835314	100506742/1513/7124/10018/1508/1439/5366/7132/332	9
hsa05135	Human Diseases	Infectious disease: bacterial	hsa05135	Yersinia infection	9/648	138/8848	0.689745	0.689745	0.835314	3553/6347/2335/5600/7124/9475/4210/3678/925	9
hsa04921	Organismal Systems	Endocrine system	hsa04921	Oxytocin signaling pathway	9/648	154/8848	0.804336	0.804336	0.835314	55799/2982/23236/9475/5332/1956/2983/10398/4846	9
hsa04141	Genetic Information Processing	Folding, sorting and degradation	hsa04141	Protein processing in endoplasmic reticulum	9/648	170/8848	0.884008	0.884008	0.835314	7494/100506742/81567/9695/84447/6238/1409/1410/258010	9
hsa05340	Human Diseases	Immune disease	hsa05340	Primary immunodeficiency	8/648	38/8848	0.00542258	0.00542258	0.0430296	958/23495/973/5896/5897/326/3543/925	8
hsa04672	Organismal Systems	Immune system	hsa04672	Intestinal immune network for IgA production	8/648	49/8848	0.0246704	0.0246704	0.122853	10673/6387/10803/958/23495/608/8174/4055	8
hsa04923	Organismal Systems	Endocrine system	hsa04923	Regulation of lipolysis in adipocytes	8/648	59/8848	0.0643928	0.0643928	0.248871	5742/5346/5593/63924/4886/2167/155/364	8
hsa04920	Organismal Systems	Endocrine system	hsa04920	Adipocytokine signaling pathway	8/648	70/8848	0.138133	0.138133	0.401901	7124/9370/9021/5105/6258/7132/5443/3953	8
hsa05218	Human Diseases	Cancer: specific types	hsa05218	Melanoma	8/648	73/8848	0.163518	0.163518	0.450452	8074/2252/56034/1956/80310/5156/1021/5159	8
hsa04918	Organismal Systems	Endocrine system	hsa04918	Thyroid hormone synthesis	8/648	75/8848	0.181555	0.181555	0.479727	486/478/23236/5332/2882/477/482/90993	8
hsa04971	Organismal Systems	Digestive system	hsa04971	Gastric acid secretion	8/648	76/8848	0.190886	0.190886	0.4894	478/23236/7430/5332/3784/477/482/3766	8
hsa01521	Human Diseases	Drug resistance: antineoplastic	hsa01521	EGFR tyrosine kinase inhibitor resistance	8/648	80/8848	0.230086	0.230086	0.543223	2621/10018/56034/1956/80310/5156/5159/558	8
hsa05412	Human Diseases	Cardiovascular disease	hsa05412	Arrhythmogenic right ventricular cardiomyopathy	8/648	86/8848	0.29348	0.29348	0.614899	55799/3672/3693/1824/22801/6641/3678/3680	8
hsa05210	Human Diseases	Cancer: specific types	hsa05210	Colorectal cancer	8/648	87/8848	0.304452	0.304452	0.620764	10018/7046/1956/5366/4088/8313/374/332	8
hsa04662	Organismal Systems	Immune system	hsa04662	B cell receptor signaling pathway	8/648	91/8848	0.349119	0.349119	0.672602	1380/974/973/55024/353514/25780/8519/971	8
[truncated: 174 more rows]

## Sheet: Figure 3
	Figure 3A
[truncated: 50 more rows]

[truncated: 11 more sheets: Figure 4, Figure 5, Figure 6, Figure 7, Figure 8, Figure S1, Figure S2, Figure S3, Figure S4, Figure S5, Figure S6]
